# Supplementary material for: Candida albicans translocation through the intestinal epithelial barrier is promoted by fungal zinc acquisition and limited by NFκB-mediated barrier protection
Source: PLoS Pathog. 2024 Mar 1;20(3):e1012031. doi: 10.1371/journal.ppat.1012031 (PMC10907035; doi:10.1371/journal.ppat.1012031)
Supplement: S1 Table — Infection-specific DEGs of C. albicans and the host at different time points of infection and host DEGs during infection with either the ece1Δ/Δ or efg1ΔΔ/cph1ΔΔ strains compared to infection with the WT as stated in the Description sheet. (XLSX) [file ppat.1012031.s011.xlsx]

## Sheet: Description
Supplementary Table: Differential expressed genes (DEGs)
Sheet	Comment
DEGs_Cal	All Candida albicans genes are listed that were called significant by DESeq2 (adjusted p <= 0.05) and an absolute log2(fc) (column G) difference ≥ 1. Pairwise comparisons are listed in Column A.
DEGs_Hsa	All Homo sapiens genes are listed that were called significant by DESeq2 (adjusted p <= 0.05) and an absolute log2(fc) (column G) difference >= 1.

## Sheet: Comparisons
Time course dataset - Candida albicans reads
Comparison	Condition A treatment	Condition A time point	Condition B treatment	Condition B time point	Readout
Cal_CC_45_VS_Ca_45	C. albicans SC5314 + C2BBe1	45 min	C. albicans SC5314 only	45 min	Infection-specific C. albicans gene expression
Cal_CC_3_VS_Ca_3	C. albicans SC5314 + C2BBe1	3 h	C. albicans SC5314 only	3 h
Cal_CC_6_VS_Ca_6	C. albicans SC5314 + C2BBe1	6 h	C. albicans SC5314 only	6 h
Cal_CC_12_VS_Ca_12	C. albicans SC5314 + C2BBe1	12 h	C. albicans SC5314 only	12 h
Cal_CC_24_VS_Ca_24	C. albicans SC5314 + C2BBe1	24 h	C. albicans SC5314 only	24 h
Cal_CC_45_VS_Ca_0	C. albicans SC5314 + C2BBe1	45 min	C. albicans SC5314 only	0 h	Gene expression of infecting C. albicans compared to pre-culture
Cal_CC_3_VS_Ca_0	C. albicans SC5314 + C2BBe1	3 h	C. albicans SC5314 only	0 h
Cal_CC_6_VS_Ca_0	C. albicans SC5314 + C2BBe1	6 h	C. albicans SC5314 only	0 h
Cal_CC_12_VS_Ca_0	C. albicans SC5314 + C2BBe1	12 h	C. albicans SC5314 only	0 h
Cal_CC_24_VS_Ca_0	C. albicans SC5314 + C2BBe1	24 h	C. albicans SC5314 only	0 h
Cal_Ca_45_VS_Ca_0	C. albicans SC5314 only	45 min	C. albicans SC5314 only	0 h	Gene expression of infecting C. albicans only compared to preculture
Cal_Ca_3_VS_Ca_0	C. albicans SC5314 only	3 h	C. albicans SC5314 only	0 h
Cal_Ca_6_VS_Ca_0	C. albicans SC5314 only	6 h	C. albicans SC5314 only	0 h
Cal_Ca_12_VS_Ca_0	C. albicans SC5314 only	12 h	C. albicans SC5314 only	0 h
Cal_Ca_24_VS_Ca_0	C. albicans SC5314 only	24 h	C. albicans SC5314 only	0 h
Time course dataset - Homo sapiens reads
Comparison	Condition A treatment	Condition A time point	Condition B treatment	Condition B time point	Readout
Hsa_CC_45_VS_C2_45	C. albicans SC5314 + C2BBe1	45 min	C2BBe1 only	45 min	Infection-specific C2BBe1 gene expression
Hsa_CC_3_VS_C2_3	C. albicans SC5314 + C2BBe1	3 h	C2BBe1 only	3 h
Hsa_CC_6_VS_C2_6	C. albicans SC5314 + C2BBe1	6 h	C2BBe1 only	6 h
Hsa_CC_12_VS_C2_12	C. albicans SC5314 + C2BBe1	12 h	C2BBe1 only	12 h
Hsa_CC_24_VS_C2_24	C. albicans SC5314 + C2BBe1	24 h	C2BBe1 only	24 h
Hsa_CC_45_VS_C2_0	C. albicans SC5314 + C2BBe1	45 min	C2BBe1 only	0 h	Gene expression of infected C2BBe1 compared to pre-culture
Hsa_CC_3_VS_C2_0	C. albicans SC5314 + C2BBe1	3 h	C2BBe1 only	0 h
Hsa_CC_6_VS_C2_0	C. albicans SC5314 + C2BBe1	6 h	C2BBe1 only	0 h
Hsa_CC_12_VS_C2_0	C. albicans SC5314 + C2BBe1	12 h	C2BBe1 only	0 h
Hsa_CC_24_VS_C2_0	C. albicans SC5314 + C2BBe1	24 h	C2BBe1 only	0 h
Hsa_C2_45_VS_C2_0	C2BBe1 only	45 min	C2BBe1 only	0 h	Gene expression of C2BBe1 only compared to pre-culture
Hsa_C2_3_VS_C2_0	C2BBe1 only	3 h	C2BBe1 only	0 h
Hsa_C2_6_VS_C2_0	C2BBe1 only	6 h	C2BBe1 only	0 h
Hsa_C2_12_VS_C2_0	C2BBe1 only	12 h	C2BBe1 only	0 h
Hsa_C2_24_VS_C2_0	C2BBe1 only	24 h	C2BBe1 only	0 h
Mutant vs. wild type comparisons - Homo sapiens reads
Comparison	Condition A treatment	Condition A time point	Condition B treatment	Condition B time point	Readout
Hsa_ece1_12h_VS_bwp17_12h	C. albicans ece1Δ/Δ + C2BBe1	12 h	C. albicans BWP17-CIp30 + C2BBe1	12 h	Gene expression in response to C. albicans ece1Δ/Δ mutant compared to isogenic wild type BWP17-CIp30
Hsa_efg1cph1_12h_VS_SC5314_12h	C. albicans efg1ΔΔ/cph1ΔΔ + C2BBe1	12 h	C. albicans SC5314 + C2BBe1	12 h	Gene expression in response to C. albicans efg1ΔΔ/cph1ΔΔ mutant compared to isogenic wild type SC5314
Hsa_ece1_12h_VS_EC_only_12h	C. albicans ece1Δ/Δ+ C2BBe1	12 h	C2BBe1 only	12 h	Infection-specific C. albicans ece1Δ/Δ mutant gene expression
Hsa_bwp17_12h_VS_EC_only_12h	C. albicans BWP17-CIp30 + C2BBe1	12 h	C2BBe1 only	12 h	Infection-specific C. albicans wild type BWP17-CIp30 gene expression
Hsa_efg1cph1_12h_VS_EC_only_12h	C. albicans efg1ΔΔ/cph1ΔΔ + C2BBe1	12 h	C2BBe1 only	12 h	Infection-specific C. albicans efg1ΔΔ/cph1ΔΔ mutant gene expression
Hsa_SC5314_12h_VS_EC_only_12h	C. albicans SC5314 + C2BBe1	12 h	C2BBe1 only	12 h	Infection-specific C. albicans wild type SC5314 gene expression

## Sheet: DEGs_Cal
Comparison	id	name	description	mean_A_mrn	mean_B_mrn	log2_fc_mrn	DESeq2_adj_pval
Cal_CC_12_VS_Ca_0	C4_03470C	ECE1	Extent of cell elongation protein 1 [Source:UniProtKB/Swiss-Prot;Acc:Q07730]	253270	17.8	13.8	2.37e-108
Cal_CC_12_VS_Ca_0	C4_03570W	HWP1	Hyphal wall protein 1 [Source:UniProtKB/Swiss-Prot;Acc:P46593]	52996.1	10.62	12.29	7.65e-137
Cal_CC_12_VS_Ca_0	C2_00680C	SOD5	Cell surface Cu-only superoxide dismutase 5 [Source:UniProtKB/Swiss-Prot;Acc:Q5AD07]	61010.3	41.25	10.53	1.59e-111
Cal_CC_12_VS_Ca_0	C6_03850C	IHD1	Induced during hyphae development protein 1 [Source:UniProtKB/Swiss-Prot;Acc:Q5A8I8]	12152.4	43.1	8.14	3.98e-34
Cal_CC_12_VS_Ca_0	C5_04930C	MAL31	MFS domain-containing protein [Source:UniProtKB/TrEMBL;Acc:Q5AK39]	35336.9	130.06	8.09	2.96e-74
Cal_CC_12_VS_Ca_0	C6_03030W	SAP5	Candidapepsin-5 [Source:UniProtKB/Swiss-Prot;Acc:P43094]	9858.14	57.9	7.41	1.57e-65
Cal_CC_12_VS_Ca_0	CR_02750C	PGA34	Predicted GPI-anchored protein 34 [Source:UniProtKB/Swiss-Prot;Acc:Q5A210]	372.84	3.12	6.9	1.63e-26
Cal_CC_12_VS_Ca_0	C4_06980W	PRA1	pH-regulated antigen PRA1 [Source:UniProtKB/Swiss-Prot;Acc:P87020]	5102.68	45.33	6.81	2.95e-53
Cal_CC_12_VS_Ca_0	CR_10790W	MAL2	Aamy domain-containing protein [Source:UniProtKB/TrEMBL;Acc:A0A1D8PUB9]	19994.9	182.19	6.78	2.31e-39
Cal_CC_12_VS_Ca_0	CR_07070C	ALS3	Agglutinin-like protein 3 [Source:UniProtKB/Swiss-Prot;Acc:Q59L12]	109353	1016.53	6.75	8.85e-57
Cal_CC_12_VS_Ca_0	C6_00840W	GPX2	Glutathione peroxidase [Source:UniProtKB/TrEMBL;Acc:Q59WW8]	19694.3	185.72	6.73	3.6e-37
Cal_CC_12_VS_Ca_0	C5_04940W	N/A	Aamy domain-containing protein [Source:UniProtKB/TrEMBL;Acc:A0A1D8PP39]	12069.6	138.37	6.45	1.22e-39
Cal_CC_12_VS_Ca_0	C4_04380C	N/A	(orf19.1409.2) Protein of unknown function, Spider biofilm induced	2971.47	36.25	6.36	4.04e-53
Cal_CC_12_VS_Ca_0	C4_01940W	PHO89	Phosphate transporter [Source:UniProtKB/TrEMBL;Acc:Q5AMP8]	1981.02	27.26	6.18	1.82e-43
Cal_CC_12_VS_Ca_0	C4_01390W	HAP3	CBFD_NFYB_HMF domain-containing protein [Source:UniProtKB/TrEMBL;Acc:A0A1D8PLA9]	2523.72	42.21	5.9	1.33e-43
Cal_CC_12_VS_Ca_0	C1_13100W	N/A	(orf19.4936.1) Putative adhesin-like protein, Spider biofilm induced	7645.02	129.57	5.88	0.000179
Cal_CC_12_VS_Ca_0	CR_01910C	BIO4	Dethiobiotin synthase [Source:UniProtKB/TrEMBL;Acc:A0A1D8PS31]	2002.99	34.13	5.87	2.26e-37
Cal_CC_12_VS_Ca_0	C2_00860C	N/A	Protein of unknown function, Spider biofilm induced	2312.8	39.83	5.86	4.18e-40
Cal_CC_12_VS_Ca_0	CR_08510W	PGA13	GPI-anchored protein 13 [Source:UniProtKB/Swiss-Prot;Acc:Q5A343]	1564.1	29.36	5.74	3.19e-33
Cal_CC_12_VS_Ca_0	CR_01920W	BIO3	7,8-diamino-pelargonic acid aminotransferase [Source:UniProtKB/TrEMBL;Acc:Q5A975]	1151.38	23.02	5.64	7.51e-23
Cal_CC_12_VS_Ca_0	CR_06670W	CFL11	FAD-binding FR-type domain-containing protein [Source:UniProtKB/TrEMBL;Acc:Q59PZ9]	791.19	16.71	5.57	1.81e-19
Cal_CC_12_VS_Ca_0	C6_03090W	N/A	Ortholog of C. dubliniensis CD36 : Cd36_63980, Candida tenuis NRRL Y-1498 : CANTEDRAFT_115187, Candida tropicalis NEW ASSEMBLY : CTRG1_02719 and Candida tropicalis MYA-3404 : CTRG_02719	228.71	5.76	5.31	1.03e-21
Cal_CC_12_VS_Ca_0	C3_00920W	ATO1	Ato1p [Source:UniProtKB/TrEMBL;Acc:A0A1D8PJ22]	2278.24	60.58	5.23	3.1e-21
Cal_CC_12_VS_Ca_0	CR_07220C	N/A	Homolog of nuclear distribution factor NudE, NUDEL, regulates dynein targeting to microtubule plus ends, flow model biofilm repressed	4341.33	132.81	5.03	5.59e-36
Cal_CC_12_VS_Ca_0	CR_09070C	N/A	Protein of unknown function, Hap43-induced, transcript induced early in infection of reconstituted human epithelium, while expression of the C. dubliniensis ortholog is not upregulated, mutants are viable, rat catheter biofilm repressed	12382.5	414.11	4.9	1.87e-36
Cal_CC_12_VS_Ca_0	CR_04650W	N/A	Tubulin-specific chaperone A [Source:UniProtKB/TrEMBL;Acc:A0A1D8PST9]	1253.67	42.96	4.87	6.28e-22
Cal_CC_12_VS_Ca_0	C3_05810C	SKN1	GH16 domain-containing protein [Source:UniProtKB/TrEMBL;Acc:A0A1D8PKE1]	2897.83	106.42	4.77	4.66e-26
Cal_CC_12_VS_Ca_0	C1_05920W	N/A	Protein of unknown function, induced during chlamydospore formation in both C. albicans and C. dubliniensis, Spider biofilm induced	1091.87	43.05	4.66	1.15e-23
Cal_CC_12_VS_Ca_0	C5_03790W	GUK1	Guanylate kinase [Source:UniProtKB/TrEMBL;Acc:A0A1D8PNS0]	1033.93	42.73	4.6	1.44e-22
Cal_CC_12_VS_Ca_0	C7_00100W	FRP2	FAD-binding FR-type domain-containing protein [Source:UniProtKB/TrEMBL;Acc:A0A1D8PQI6]	4030.76	168.61	4.58	2.55e-25
Cal_CC_12_VS_Ca_0	CR_03090C	MLC1	Mlc1p [Source:UniProtKB/TrEMBL;Acc:A0A1D8PSE1]	4440.41	192.72	4.53	4.08e-23
Cal_CC_12_VS_Ca_0	C3_02150C	ERG6	Sterol 24-C-methyltransferase [Source:UniProtKB/Swiss-Prot;Acc:O74198]	3696.21	166.09	4.48	2.04e-19
Cal_CC_12_VS_Ca_0	C1_04590W	N/A	(orf19.6852.1) Protein of unknown function, Spider biofilm induced	10323.5	466.49	4.47	1.78e-13
Cal_CC_12_VS_Ca_0	CR_09060W	N/A	Ortholog of C. dubliniensis CD36 : Cd36_34495, Candida tropicalis NEW ASSEMBLY : CTRG1_05947, Candida tropicalis MYA-3404 : CTRG_05947 and Candida albicans WO-1 : CAWG_02181	1823.42	85.21	4.42	3.51e-25
Cal_CC_12_VS_Ca_0	C3_01360C	IRO1	Transcription factor IRO1 [Source:UniProtKB/Swiss-Prot;Acc:Q5AJ77]	8784.79	416.72	4.4	7.58e-27
Cal_CC_12_VS_Ca_0	C4_06970C	ZRT101	Zrt1p [Source:UniProtKB/TrEMBL;Acc:A0A1D8PMR6]	1973.44	93.66	4.4	2.01e-18
Cal_CC_12_VS_Ca_0	CR_01010W	TEN1	Ten1p [Source:UniProtKB/TrEMBL;Acc:Q5A873]	618.52	30.25	4.35	8.51e-20
Cal_CC_12_VS_Ca_0	C1_13450W	HYR1	Hyphally regulated cell wall protein 1 [Source:UniProtKB/Swiss-Prot;Acc:Q5AL03]	2866.97	142.09	4.33	1.78e-13
Cal_CC_12_VS_Ca_0	CR_01900C	BIO5	Hnm3p [Source:UniProtKB/TrEMBL;Acc:A0A1D8PS37]	3288.32	169.16	4.28	3.99e-23
Cal_CC_12_VS_Ca_0	C4_06920C	CSA2	Secreted hemophore CSA2 [Source:UniProtKB/Swiss-Prot;Acc:Q5A0X8]	312.71	16.15	4.27	0.0135
Cal_CC_12_VS_Ca_0	C3_00170C	N/A	DUF202 domain-containing protein [Source:UniProtKB/TrEMBL;Acc:Q5A7L0]	3442.18	183.08	4.23	4.37e-17
Cal_CC_12_VS_Ca_0	CR_01930C	BIO2	Biotin synthase [Source:UniProtKB/TrEMBL;Acc:A0A1D8PS33]	4005.9	214.08	4.23	4.64e-15
Cal_CC_12_VS_Ca_0	C2_03160C	RNR1	Ribonucleoside-diphosphate reductase [Source:UniProtKB/TrEMBL;Acc:Q5A0N3]	3052.67	164.37	4.22	1.8e-16
Cal_CC_12_VS_Ca_0	C2_06920C	N/A	Smr domain-containing protein [Source:UniProtKB/TrEMBL;Acc:Q59Z54]	1739.17	96.09	4.18	4.14e-23
Cal_CC_12_VS_Ca_0	CR_07810W	YHB5	Nitric oxide dioxygenase [Source:UniProtKB/TrEMBL;Acc:Q59MV6]	3319.5	188.5	4.14	6.22e-25
Cal_CC_12_VS_Ca_0	C5_00070W	CDC11	Septin CDC11 [Source:UniProtKB/Swiss-Prot;Acc:G1UB61]	3523.49	200.48	4.14	1.77e-16
Cal_CC_12_VS_Ca_0	C3_01010W	N/A	Ortholog of Candida albicans WO-1 : CAWG_02437	22.4	1.28	4.13	9.41e-05
Cal_CC_12_VS_Ca_0	C7_00530C	PSF3	DNA replication complex GINS protein PSF3 [Source:UniProtKB/Swiss-Prot;Acc:Q5AFK3]	404.73	23.2	4.12	6e-12
Cal_CC_12_VS_Ca_0	C1_10270C	SFH5	Phosphatidylinositol transfer protein SFH5 [Source:UniProtKB/Swiss-Prot;Acc:Q5AP66]	3207.16	186.92	4.1	1.17e-19
Cal_CC_12_VS_Ca_0	C7_00090C	CSA1	Cell wall protein 1 [Source:UniProtKB/Swiss-Prot;Acc:G1UB63]	14974.3	884.79	4.08	6.41e-13
Cal_CC_12_VS_Ca_0	C3_02330C	N/A	Protein of unknown function, Spider biofilm induced	665.71	39.46	4.08	3.9e-13
Cal_CC_12_VS_Ca_0	C2_05070W	FRE9	FAD-binding FR-type domain-containing protein [Source:UniProtKB/TrEMBL;Acc:Q59ZI1]	507.67	30.54	4.06	1.83e-13
Cal_CC_12_VS_Ca_0	C1_06280C	UME6	Transcriptional regulatory protein UME6 [Source:UniProtKB/Swiss-Prot;Acc:Q59MD2]	483.07	30.27	4	9.57e-15
Cal_CC_12_VS_Ca_0	C4_00720W	CSP2	Csp2p [Source:UniProtKB/TrEMBL;Acc:A0A1D8PL45]	537.29	33.7	3.99	7.08e-16
Cal_CC_12_VS_Ca_0	C6_00400C	N/A	Ortholog of C. dubliniensis CD36 : Cd36_60350, C. parapsilosis CDC317 : CPAR2_603550, C. auris B8441 : B9J08_000521 and Candida tenuis NRRL Y-1498 : CANTEDRAFT_114325	817.6	51.57	3.99	8.85e-18
Cal_CC_12_VS_Ca_0	C1_00800C	ERG2	C-8 sterol isomerase [Source:UniProtKB/TrEMBL;Acc:A0A1D8PCB9]	990.23	62.59	3.98	2.12e-18
Cal_CC_12_VS_Ca_0	C4_06490C	PRI2	DNA primase large subunit [Source:UniProtKB/TrEMBL;Acc:A0A1D8PML0]	318.89	20.21	3.98	1.31e-12
Cal_CC_12_VS_Ca_0	C5_04210C	MRV4	MARVEL domain-containing protein [Source:UniProtKB/TrEMBL;Acc:Q5AKB6]	105.7	6.75	3.97	1.78e-06
Cal_CC_12_VS_Ca_0	C1_00850W	IHD2	Ihd2p [Source:UniProtKB/TrEMBL;Acc:Q5ABE9]	3186.58	208.49	3.93	1.2e-21
Cal_CC_12_VS_Ca_0	CR_04570C	CDC10	Cell division control protein 10 [Source:UniProtKB/Swiss-Prot;Acc:P39827]	5538.67	366.36	3.92	9.79e-26
Cal_CC_12_VS_Ca_0	C5_03780C	N/A	Protein of unknown function, planktonic growth-induced gene	522.41	34.71	3.91	2.12e-15
Cal_CC_12_VS_Ca_0	C4_03070W	PGA54	Predicted GPI-anchored protein 54 [Source:UniProtKB/Swiss-Prot;Acc:Q5AFC2]	1860.25	124.08	3.91	2.37e-15
Cal_CC_12_VS_Ca_0	C1_08440C	N/A	Protein of unknown function, Hap43-induced gene	347.34	23.75	3.87	4.26e-10
Cal_CC_12_VS_Ca_0	C1_11480W	PHO84	MFS domain-containing protein [Source:UniProtKB/TrEMBL;Acc:A0A1D8PF54]	3700.42	254.87	3.86	9.9e-18
Cal_CC_12_VS_Ca_0	C3_07540C	N/A	Protein of unknown function, mutants are viable, induced in a cyr1, ras1, or efg1 homozygous null	1112.4	78.7	3.82	3.05e-16
Cal_CC_12_VS_Ca_0	C2_06440C	N/A	Protein with homology to peroxisomal membrane proteins, Sef1p-, Sfu1p-, and Hap43p-regulated gene	1243.35	88.97	3.8	4.43e-18
Cal_CC_12_VS_Ca_0	C2_00690W	N/A	Endo/exonuclease/phosphatase domain-containing protein [Source:UniProtKB/TrEMBL;Acc:Q5AD08]	1113.01	79.91	3.8	2.63e-11
Cal_CC_12_VS_Ca_0	C3_06660C	N/A	Ortholog of C. dubliniensis CD36 : Cd36_86630, Candida tropicalis NEW ASSEMBLY : CTRG1_05698 and Candida tropicalis MYA-3404 : CTRG_05698	126.31	9.1	3.8	1.53e-09
Cal_CC_12_VS_Ca_0	CR_02790C	ALG5	Dolichyl-phosphate beta-glucosyltransferase [Source:UniProtKB/TrEMBL;Acc:A0A1D8PSA5]	568.46	41.98	3.76	5.47e-10
Cal_CC_12_VS_Ca_0	C6_00820W	SUN41	Secreted beta-glucosidase SUN41 [Source:UniProtKB/Swiss-Prot;Acc:Q59NP5]	33508.5	2490.51	3.75	2.1e-22
Cal_CC_12_VS_Ca_0	C3_06880W	N/A	Protein of unknown function, Hap43-induced gene	188.88	14.09	3.74	8.26e-11
Cal_CC_12_VS_Ca_0	C2_01440C	N/A	Dynein light chain [Source:UniProtKB/TrEMBL;Acc:A0A1D8PGE0]	1092.22	82.99	3.72	3.6e-13
Cal_CC_12_VS_Ca_0	C1_12010C	KIP4	Kinesin motor domain-containing protein [Source:UniProtKB/TrEMBL;Acc:Q5A3K5]	1058.39	81.01	3.71	7.1e-16
Cal_CC_12_VS_Ca_0	C4_04530C	PHR1	pH-responsive protein 1 [Source:UniProtKB/Swiss-Prot;Acc:P43076]	8722.26	675.04	3.69	8.87e-10
Cal_CC_12_VS_Ca_0	CR_09810W	N/A	Protein of unknown function, rat catheter biofilm repressed	365.06	28.8	3.66	1.76e-10
Cal_CC_12_VS_Ca_0	C1_05740C	N/A	Ortholog of C. dubliniensis CD36 : Cd36_05410, C. parapsilosis CDC317 : CPAR2_107480, C. auris B8441 : B9J08_004575 and Candida tenuis NRRL Y-1498 : CANTEDRAFT_94695	652.15	51.75	3.66	1.51e-09
Cal_CC_12_VS_Ca_0	C3_06790W	TRY6	Transcriptional regulator of yeast form adherence 6 [Source:UniProtKB/Swiss-Prot;Acc:Q5ADL8]	433.29	34.94	3.63	6.21e-09
Cal_CC_12_VS_Ca_0	C6_00420W	DPM2	Dolichol phosphate-mannose biosynthesis regulatory protein [Source:UniProtKB/TrEMBL;Acc:A0A1D8PPC1]	1329.26	107.75	3.62	3.55e-19
Cal_CC_12_VS_Ca_0	C6_04410C	N/A	PKS_ER domain-containing protein [Source:UniProtKB/TrEMBL;Acc:A0A1D8PQE3]	1132.95	91.99	3.62	1.78e-09
Cal_CC_12_VS_Ca_0	C1_00710C	TUB2	Tubulin beta chain [Source:UniProtKB/TrEMBL;Acc:A0A1D8PC97]	11509.6	943.66	3.61	3.18e-17
Cal_CC_12_VS_Ca_0	CR_01060W	LAG1	TLC domain-containing protein [Source:UniProtKB/TrEMBL;Acc:Q5A879]	1483.43	122.38	3.6	1.77e-12
Cal_CC_12_VS_Ca_0	C1_04770C	ERG3	Fatty acid hydroxylase domain-containing protein [Source:UniProtKB/TrEMBL;Acc:Q59VG6]	3281.88	273.02	3.59	5.38e-12
Cal_CC_12_VS_Ca_0	CR_04480C	LAP3	Cysteine proteinase 1, mitochondrial [Source:UniProtKB/TrEMBL;Acc:Q5A6L5]	6421.83	564.66	3.51	7.98e-12
Cal_CC_12_VS_Ca_0	C4_04910C	SPC34	Spc34p [Source:UniProtKB/TrEMBL;Acc:A0A1D8PM85]	272.42	23.97	3.51	1.84e-11
Cal_CC_12_VS_Ca_0	C2_10830W	N/A	(orf19.5365.1) Ortholog of C. dubliniensis CD36 : Cd36_24540, C. parapsilosis CDC317 : CPAR2_407710, C. auris B8441 : B9J08_001500 and Candida tenuis NRRL Y-1498 : CANTEDRAFT_116924	759.85	67.44	3.49	7.2e-11
Cal_CC_12_VS_Ca_0	C2_03010C	RNR21	Ribonucleotide-diphosphate reductase subunit [Source:UniProtKB/TrEMBL;Acc:Q5A0L0]	15508.9	1383.7	3.49	2.4e-09
Cal_CC_12_VS_Ca_0	C6_04400W	N/A	Predicted ORF from Assembly 19, removed from Assembly 20, restored based on comparative genome analysis	182.32	16.38	3.48	9.24e-10
Cal_CC_12_VS_Ca_0	C1_03080C	TEM1	Ras family GTPase [Source:UniProtKB/TrEMBL;Acc:A0A1D8PCX9]	858.97	78.04	3.46	3.79e-08
Cal_CC_12_VS_Ca_0	C5_03750W	FAV2	Fav2p [Source:UniProtKB/TrEMBL;Acc:A0A1D8PNR4]	416.93	38.2	3.45	1.05e-14
Cal_CC_12_VS_Ca_0	CR_09600C	YKE2	Tubulin-binding prefolding complex subunit [Source:UniProtKB/TrEMBL;Acc:A0A1D8PU06]	10640.1	977.47	3.44	1.68e-09
Cal_CC_12_VS_Ca_0	C4_01920W	DPM3	Dolichol-phosphate mannosyltransferase subunit 3 [Source:UniProtKB/TrEMBL;Acc:A0A1D8PLF1]	1394.05	130.96	3.41	8.96e-12
Cal_CC_12_VS_Ca_0	C4_00800W	N/A	Non-structural maintenance of chromosomes element 4 [Source:UniProtKB/TrEMBL;Acc:A0A1D8PL51]	393.61	37	3.41	3.78e-09
Cal_CC_12_VS_Ca_0	C3_01470W	ARF3	Arf3p [Source:UniProtKB/TrEMBL;Acc:A0A1D8PJ64]	1591.52	149.97	3.41	5.51e-10
Cal_CC_12_VS_Ca_0	C4_05250W	N/A	U-box domain-containing protein [Source:UniProtKB/TrEMBL;Acc:Q59R98]	427.37	40.51	3.4	1.92e-09
Cal_CC_12_VS_Ca_0	C1_07030C	RBT4	Secreted protein RBT4 [Source:UniProtKB/Swiss-Prot;Acc:Q5AB48]	1259.5	120.22	3.39	4.28e-14
Cal_CC_12_VS_Ca_0	C3_04840C	N/A	F-box domain-containing protein [Source:UniProtKB/TrEMBL;Acc:Q5ANF1]	4081.03	395.83	3.37	1.06e-16
Cal_CC_12_VS_Ca_0	C4_01250W	NAT4	N-alpha-acetyltransferase 40 [Source:UniProtKB/TrEMBL;Acc:A0A1D8PLA7]	483.33	47.08	3.36	3.28e-08
Cal_CC_12_VS_Ca_0	C4_01240C	N/A	Protein of unknown function, Spider biofilm induced	897.1	88.35	3.34	8.54e-14
Cal_CC_12_VS_Ca_0	C1_03180W	N/A	Octanoyltransferase [Source:UniProtKB/TrEMBL;Acc:Q5AI42]	435.77	43.01	3.34	6.32e-10
Cal_CC_12_VS_Ca_0	C4_02930W	N/A	Protein of unknown function, Ras1 and Cyr1 repressed, rat catheter and Spider biofilm induced	2756.71	272.19	3.34	5.78e-08
Cal_CC_12_VS_Ca_0	C3_06750W	N/A	Translocon subunit [Source:UniProtKB/TrEMBL;Acc:A0A1D8PKK1]	2707.98	269.38	3.33	6.8e-12
Cal_CC_12_VS_Ca_0	C4_01860C	N/A	Possible Golgi membrane protein, Hap43-repressed, hypha induced, flow model biofilm induced, Spider biofilm induced	1212.74	120.67	3.33	3.89e-11
Cal_CC_12_VS_Ca_0	C1_01330C	DUT1	Deoxyuridine 5'-triphosphate nucleotidohydrolase [Source:UniProtKB/Swiss-Prot;Acc:P0CY19]	787.09	78.46	3.33	9.65e-12
Cal_CC_12_VS_Ca_0	CR_08460W	TPM2	Tropomyosin [Source:UniProtKB/TrEMBL;Acc:A0A1D8PTR7]	17220.5	1722.47	3.32	5.58e-14
Cal_CC_12_VS_Ca_0	C5_03430W	N/A	Protein BIG1 [Source:UniProtKB/TrEMBL;Acc:Q59QT5]	146.98	14.86	3.31	3.21e-08
Cal_CC_12_VS_Ca_0	CR_03270W	VHT1	MFS domain-containing protein [Source:UniProtKB/TrEMBL;Acc:A0A1D8PSE5]	1987.45	202.54	3.29	3.14e-12
Cal_CC_12_VS_Ca_0	C2_00430C	DPB4	CBFD_NFYB_HMF domain-containing protein [Source:UniProtKB/TrEMBL;Acc:A0A1D8PG40]	1061.87	108.24	3.29	1.24e-14
Cal_CC_12_VS_Ca_0	C2_06260W	N/A	RF_PROK_I domain-containing protein [Source:UniProtKB/TrEMBL;Acc:Q59P48]	272.37	27.92	3.29	1.51e-09
Cal_CC_12_VS_Ca_0	C7_03150W	N/A	Protein of unknown function, rat catheter and Spider biofilm induced	1379.25	142.01	3.28	3.46e-12
Cal_CC_12_VS_Ca_0	C3_02250C	N/A	Protein of unknown function, induced by alpha pheromone in SpiderM medium	61.78	6.41	3.27	4.31e-06
Cal_CC_12_VS_Ca_0	C4_03770W	N/A	Ortholog(s) have protein-macromolecule adaptor activity and role in proteasome regulatory particle assembly	1151.24	119.74	3.27	4.94e-13
Cal_CC_12_VS_Ca_0	C6_00120W	N/A	(orf19.6325.1) Ortholog of S. cerevisiae : MRX7, C. glabrata CBS138 : CAGL0K04785g, C. dubliniensis CD36 : Cd36_19820, C. parapsilosis CDC317 : CPAR2_603375 and C. auris B8441 : B9J08_005197	168.6	17.62	3.26	1.57e-07
Cal_CC_12_VS_Ca_0	C6_02130C	CTF5	Ctf5p [Source:UniProtKB/TrEMBL;Acc:A0A1D8PPT2]	313.43	32.9	3.25	2.37e-08
Cal_CC_12_VS_Ca_0	C5_00740W	CTF8	Ctf8p [Source:UniProtKB/TrEMBL;Acc:Q59XA3]	154.67	16.24	3.25	4.69e-08
Cal_CC_12_VS_Ca_0	C2_00670C	N/A	Ortholog of Candida albicans WO-1 : CAWG_03846	58.94	6.21	3.25	5.39e-06
Cal_CC_12_VS_Ca_0	C1_09670C	N/A	Has domain(s) with predicted DNA binding activity, role in DNA recombination, DNA repair, DNA replication and nucleus localization	535.78	56.46	3.25	4.64e-10
Cal_CC_12_VS_Ca_0	C1_08570C	PCL2	Cyclin N-terminal domain-containing protein [Source:UniProtKB/TrEMBL;Acc:A0A1D8PEC2]	386.2	40.96	3.24	1.27e-07
Cal_CC_12_VS_Ca_0	C6_02200C	N/A	Protein of unknown function, mRNA binds She3, transcript regulated upon yeast-hypha switch, induced in oralpharyngeal candidasis	770.86	82.39	3.23	5.32e-11
Cal_CC_12_VS_Ca_0	C3_04510W	N/A	Protein of unknown function, Hap43-induced, F-12/CO2 early biofilm induced	525.76	57.73	3.19	2.81e-09
Cal_CC_12_VS_Ca_0	C1_07040C	N/A	Probable pathogenesis-related protein CaO19.6200 [Source:UniProtKB/Swiss-Prot;Acc:Q5AB49]	60.61	6.69	3.18	5.69e-07
Cal_CC_12_VS_Ca_0	CR_09120C	TUB1	Tubulin alpha chain [Source:UniProtKB/TrEMBL;Acc:A0A1D8PTV4]	7961.51	878.95	3.18	2.44e-12
Cal_CC_12_VS_Ca_0	C1_08010W	DPM1	Dolichol-phosphate mannosyltransferase subunit 1 [Source:UniProtKB/TrEMBL;Acc:A0A1D8PEA2]	3236.98	359.14	3.17	1.78e-14
Cal_CC_12_VS_Ca_0	C1_12110C	N/A	Protein of unknown function, repressed by nitric oxide	193.24	21.6	3.16	7.07e-09
Cal_CC_12_VS_Ca_0	C4_00110C	FRP1	FAD-binding FR-type domain-containing protein [Source:UniProtKB/TrEMBL;Acc:A0A1D8PKY2]	10076.7	1126.47	3.16	4.86e-05
Cal_CC_12_VS_Ca_0	CR_02370W	ERG25	Methylsterol monooxygenase [Source:UniProtKB/Swiss-Prot;Acc:O59933]	1947.99	220.05	3.15	4.82e-10
Cal_CC_12_VS_Ca_0	C2_06240W	SMD2	Small nuclear ribonucleoprotein Sm D2 [Source:UniProtKB/TrEMBL;Acc:A0A1D8PHP3]	320.75	36.32	3.14	6.02e-09
Cal_CC_12_VS_Ca_0	C1_05950C	N/A	Protein of unknown function, induced in high iron, repressed in core caspofungin response, ketoconazole-repressed, colony morphology-related gene regulation by Ssn6, possibly subject to Kex2 processing	871.2	99.42	3.13	4.51e-09
Cal_CC_12_VS_Ca_0	CR_10540C	MCD1	Kleisin alpha [Source:UniProtKB/TrEMBL;Acc:A0A1D8PU88]	204.73	23.57	3.12	3.31e-06
Cal_CC_12_VS_Ca_0	C4_04760C	N/A	Protein of unknown function, filament induced	1349.81	156.19	3.11	5.65e-13
Cal_CC_12_VS_Ca_0	C1_12850W	BLP1	Blood-induced peptide 1 [Source:UniProtKB/Swiss-Prot;Acc:P0CT51]	43692.3	5063.33	3.11	1.15e-05
Cal_CC_12_VS_Ca_0	C4_01530C	ERG251	Fatty acid hydroxylase domain-containing protein [Source:UniProtKB/TrEMBL;Acc:A0A1D8PLB5]	14787.7	1714.82	3.11	4.87e-08
Cal_CC_12_VS_Ca_0	C1_04170C	HTA2	Histone H2A.2 [Source:UniProtKB/Swiss-Prot;Acc:Q59VP2]	11006	1285.46	3.1	1.85e-08
Cal_CC_12_VS_Ca_0	C7_03480W	N/A	SEC7 domain-containing protein [Source:UniProtKB/TrEMBL;Acc:A0A1D8PRB9]	3988.18	470.24	3.08	1.51e-10
Cal_CC_12_VS_Ca_0	CR_09270C	CBP1	Corticosteroid-binding protein [Source:UniProtKB/Swiss-Prot;Acc:P31225]	11175.3	1338.28	3.06	9.54e-09
Cal_CC_12_VS_Ca_0	C1_08230C	PLB5	Lysophospholipase [Source:UniProtKB/TrEMBL;Acc:A0A1D8PEB1]	6434.33	773.17	3.06	2.09e-09
Cal_CC_12_VS_Ca_0	C6_02250W	N/A	FtsJ domain-containing protein [Source:UniProtKB/TrEMBL;Acc:Q59S74]	265.02	31.91	3.05	4.32e-09
Cal_CC_12_VS_Ca_0	C4_05780C	CFL2	FAD-binding FR-type domain-containing protein [Source:UniProtKB/TrEMBL;Acc:A0A1D8PME3]	354.17	42.78	3.05	3.85e-08
Cal_CC_12_VS_Ca_0	C3_01020W	N/A	Protein of unknown function, opaque-specific transcript, induced during chlamydospore formation in both C. albicans and C. dubliniensis, Hog1-repressed, Spider biofilm induced	2098.08	254.15	3.05	5.62e-12
Cal_CC_12_VS_Ca_0	C1_07060C	N/A	(orf19.6198.1) Ortholog of S. cerevisiae : YIL156W-B, C. glabrata CBS138 : CAGL0H06732g, C. dubliniensis CD36 : Cd36_06600, C. parapsilosis CDC317 : CPAR2_208850 and C. auris B8441 : B9J08_005435	1786.88	216.62	3.04	1.05e-08
Cal_CC_12_VS_Ca_0	CR_02200C	RAD51	DNA repair protein RAD51 homolog [Source:UniProtKB/TrEMBL;Acc:Q59UY8]	1598.24	196.56	3.02	1.08e-10
Cal_CC_12_VS_Ca_0	C4_01770W	POL30	Proliferating cell nuclear antigen [Source:UniProtKB/TrEMBL;Acc:Q5AMN0]	1583.23	195.12	3.02	2.55e-12
Cal_CC_12_VS_Ca_0	C4_05270C	RAD59	DNA repair protein RAD59 [Source:UniProtKB/TrEMBL;Acc:A0A1D8PM97]	569.32	70.25	3.02	3.16e-10
Cal_CC_12_VS_Ca_0	CR_08560C	UBC9	UBC core domain-containing protein [Source:UniProtKB/TrEMBL;Acc:Q5A339]	3585.76	443.89	3.01	1.61e-11
Cal_CC_12_VS_Ca_0	CR_09050C	N/A	Has domain(s) with predicted DNA binding, nucleic acid binding activity	268.21	33.5	3	5.7e-09
Cal_CC_12_VS_Ca_0	C2_07220W	N/A	Proteasome assembly chaperone 2 [Source:UniProtKB/TrEMBL;Acc:A0A1D8PHU2]	2487.01	311.56	3	4.06e-12
Cal_CC_12_VS_Ca_0	C1_02480W	PMM1	Phosphomannomutase [Source:UniProtKB/Swiss-Prot;Acc:P31353]	3136.59	395.17	2.99	8.96e-10
Cal_CC_12_VS_Ca_0	C3_06250W	ERV25	Endoplasmic reticulum vesicle protein 25 [Source:UniProtKB/Swiss-Prot;Acc:Q5A302]	2756.25	349.19	2.98	2.96e-09
Cal_CC_12_VS_Ca_0	C6_01860C	HCH1	Aha1_N domain-containing protein [Source:UniProtKB/TrEMBL;Acc:A0A1D8PPR5]	1243.29	158.49	2.97	7.3e-11
Cal_CC_12_VS_Ca_0	C4_00120W	PGA7	GPI-anchored hemophore PGA7 [Source:UniProtKB/Swiss-Prot;Acc:Q59UT5]	14325.7	1849.72	2.95	0.0319
Cal_CC_12_VS_Ca_0	C4_00730C	N/A	Ortholog of C. dubliniensis CD36 : Cd36_40780, Candida tenuis NRRL Y-1498 : CANTEDRAFT_116553, Lodderomyces elongisporus NRLL YB-4239 : LELG_04263 and Debaryomyces hansenii CBS767 : DEHA2G21736g	30.58	3.95	2.95	0.00233
Cal_CC_12_VS_Ca_0	C5_04130C	CHT2	Chitinase 2 [Source:UniProtKB/Swiss-Prot;Acc:P40953]	2636.41	341.49	2.95	2.28e-11
Cal_CC_12_VS_Ca_0	C5_02800C	N/A	Ortholog of C. dubliniensis CD36 : Cd36_52590, C. parapsilosis CDC317 : CPAR2_100565, Debaryomyces hansenii CBS767 : DEHA2G06908g and Candida guilliermondii ATCC 6260 : PGUG_02858	97.97	12.78	2.94	7.56e-08
Cal_CC_12_VS_Ca_0	C1_04580C	N/A	Ortholog of Rmd6 involved in S. cerevisiae sporulation, flow model biofilm induced	919.2	120.65	2.93	1.68e-10
Cal_CC_12_VS_Ca_0	C4_03690C	N/A	Has domain(s) with predicted role in RNA catabolic process and ribonuclease H2 complex localization	264.84	34.98	2.92	3.09e-08
Cal_CC_12_VS_Ca_0	C3_02530W	YSY6	Stress-associated endoplasmic reticulum protein [Source:UniProtKB/TrEMBL;Acc:A0A1D8PJJ9]	524.23	69.4	2.92	1.29e-08
Cal_CC_12_VS_Ca_0	C1_13020C	SPC3	Signal peptidase subunit 3 [Source:UniProtKB/TrEMBL;Acc:Q5AL47]	1815.68	241.37	2.91	6.01e-12
Cal_CC_12_VS_Ca_0	C7_01630W	RNH35	Ribonuclease [Source:UniProtKB/TrEMBL;Acc:Q5AGX6]	302.95	40.29	2.91	1.46e-06
Cal_CC_12_VS_Ca_0	C4_03480C	N/A	Ortholog of C. dubliniensis CD36 : Cd36_43270 and Candida albicans WO-1 : CAWG_03460	18.55	2.48	2.9	0.00341
Cal_CC_12_VS_Ca_0	C1_05680C	RIM1	Rim1p [Source:UniProtKB/TrEMBL;Acc:Q5AA01]	3787.75	507.6	2.9	1.22e-08
Cal_CC_12_VS_Ca_0	C4_04430W	MRP8	Mrp8p [Source:UniProtKB/TrEMBL;Acc:Q5A646]	1853.86	254.53	2.86	2.19e-10
Cal_CC_12_VS_Ca_0	C6_01940W	N/A	(orf19.685.1) Ortholog of C. parapsilosis CDC317 : CPAR2_602135, Candida tenuis NRRL Y-1498 : cten_CGOB_00042, Debaryomyces hansenii CBS767 : DEHA2F11858g and Pichia stipitis Pignal : PICST_60705	444.06	60.97	2.86	1.11e-08
Cal_CC_12_VS_Ca_0	C1_00350C	HMX1	Hmx1p [Source:UniProtKB/TrEMBL;Acc:Q5AB97]	11412	1567.52	2.86	9.05e-08
Cal_CC_12_VS_Ca_0	C7_01300C	PSF1	DNA replication complex GINS protein PSF1 [Source:UniProtKB/Swiss-Prot;Acc:Q59S42]	294.6	40.5	2.86	4.72e-09
Cal_CC_12_VS_Ca_0	C3_05790C	SGF11	SAGA-associated factor 11 [Source:UniProtKB/Swiss-Prot;Acc:Q5A4H4]	316.62	43.53	2.86	6.25e-08
Cal_CC_12_VS_Ca_0	CR_03020C	N/A	5'-deoxynucleotidase [Source:UniProtKB/TrEMBL;Acc:Q5A1X9]	479.63	65.95	2.86	7.16e-08
Cal_CC_12_VS_Ca_0	C5_02530W	UAP1	UDP-N-acetylglucosamine diphosphorylase [Source:UniProtKB/TrEMBL;Acc:A0A1D8PNG6]	1525.08	214.23	2.83	2.28e-11
Cal_CC_12_VS_Ca_0	C2_07120W	RFA2	Rfa2p [Source:UniProtKB/TrEMBL;Acc:Q59Z33]	1499.26	211.52	2.83	1.71e-11
Cal_CC_12_VS_Ca_0	CR_06920W	N/A	Protein of unknown function, Hap43-induced gene	182.92	25.81	2.83	6.62e-07
Cal_CC_12_VS_Ca_0	C6_03100W	SHE3	SWI5-dependent HO expression protein 3 [Source:UniProtKB/Swiss-Prot;Acc:Q5ABV6]	1965.24	277.6	2.82	3.47e-09
Cal_CC_12_VS_Ca_0	C1_10940C	ERP5	GOLD domain-containing protein [Source:UniProtKB/TrEMBL;Acc:A0A1D8PF48]	2230.65	318.95	2.81	2.36e-11
Cal_CC_12_VS_Ca_0	C4_05560C	ARO9	Aminotran_1_2 domain-containing protein [Source:UniProtKB/TrEMBL;Acc:A0A1D8PMC5]	1486.17	213.27	2.8	1.02e-08
Cal_CC_12_VS_Ca_0	C4_01230C	N/A	Protein of unknown function, hyphal-induced expression, regulated by Cyr1, Ras1, Efg1, Spider biofilm induced	603.46	86.65	2.8	2.15e-11
Cal_CC_12_VS_Ca_0	C1_12790C	FEN1	Elongation of fatty acids protein [Source:UniProtKB/TrEMBL;Acc:Q59PF0]	1949.41	280.61	2.8	1.65e-07
Cal_CC_12_VS_Ca_0	CR_02140W	RSR1	Ras family GTPase [Source:UniProtKB/TrEMBL;Acc:A0A1D8PS50]	3960.27	571.3	2.79	1.32e-09
Cal_CC_12_VS_Ca_0	C2_02620W	N/A	Succinate dehydrogenase assembly factor 4, mitochondrial [Source:UniProtKB/TrEMBL;Acc:A0A1D8PGP5]	1695.53	244.61	2.79	5.4e-07
Cal_CC_12_VS_Ca_0	C1_10750C	N/A	H(+)-transporting V0 sector ATPase subunit e [Source:UniProtKB/TrEMBL;Acc:A0A1D8PEY4]	890.13	129.46	2.78	8.36e-09
Cal_CC_12_VS_Ca_0	C2_09760W	N/A	Ortholog of C. dubliniensis CD36 : Cd36_23840, Candida tenuis NRRL Y-1498 : CANTEDRAFT_104074, Debaryomyces hansenii CBS767 : DEHA2B13310g and Candida metapsilosis : CMET_5731	1109.69	161.88	2.78	2.4e-11
Cal_CC_12_VS_Ca_0	CR_07590W	EMP24	GOLD domain-containing protein [Source:UniProtKB/TrEMBL;Acc:Q59V63]	2091.87	306.9	2.77	3.57e-09
Cal_CC_12_VS_Ca_0	CR_09220C	LIP7	Lipase 7 [Source:UniProtKB/Swiss-Prot;Acc:Q9P4E7]	156.45	23.16	2.76	3.97e-07
Cal_CC_12_VS_Ca_0	C2_05870W	N/A	(orf19.5210.1) Protein conserved in C. dublinensis	314.79	46.7	2.75	3.88e-07
Cal_CC_12_VS_Ca_0	C6_01880W	N/A	Predicted membrane protein, induced by alpha pheromone in SpiderM medium	589.57	87.8	2.75	1.69e-10
Cal_CC_12_VS_Ca_0	C4_04850C	CSR1	Csr1p [Source:UniProtKB/TrEMBL;Acc:A0A1D8PM73]	1449.38	216.15	2.75	1.09e-08
Cal_CC_12_VS_Ca_0	C1_11430W	N/A	Protein of unknown function, mRNA binds She3	856.72	127.94	2.74	1.07e-05
Cal_CC_12_VS_Ca_0	C4_06590W	CCJ1	J domain-containing protein [Source:UniProtKB/TrEMBL;Acc:Q5A1E4]	957.27	143.1	2.74	9.01e-08
Cal_CC_12_VS_Ca_0	C4_00620C	SPC2	Signal peptidase complex subunit [Source:UniProtKB/TrEMBL;Acc:Q59SJ1]	997.12	149.25	2.74	5.76e-08
Cal_CC_12_VS_Ca_0	C2_06910W	YPT72	Rab family GTPase [Source:UniProtKB/TrEMBL;Acc:A0A1D8PHR9]	1547.86	232.38	2.74	2.1e-09
Cal_CC_12_VS_Ca_0	C2_03210W	N/A	(orf19.909.1) Ortholog of C. dubliniensis CD36 : Cd36_17965, C. parapsilosis CDC317 : CPAR2_211700, C. auris B8441 : B9J08_004599 and Candida tenuis NRRL Y-1498 : CANTEDRAFT_112898	1176.33	179.1	2.72	5.51e-07
Cal_CC_12_VS_Ca_0	C5_00620W	CGI121	EKC/KEOPS complex subunit CGI121 [Source:UniProtKB/Swiss-Prot;Acc:Q5A519]	241.99	37.12	2.7	3.14e-06
Cal_CC_12_VS_Ca_0	C1_04820C	N/A	Ribosomal protein [Source:UniProtKB/TrEMBL;Acc:Q59VH3]	397.99	61.72	2.69	5.05e-08
Cal_CC_12_VS_Ca_0	C1_12000C	N/A	Planktonic growth-induced gene	152.98	23.75	2.69	4.65e-07
Cal_CC_12_VS_Ca_0	CR_01070W	N/A	Ortholog of C. dubliniensis CD36 : Cd36_26070, C. parapsilosis CDC317 : CPAR2_803220, C. auris B8441 : B9J08_002999 and Candida tenuis NRRL Y-1498 : CANTEDRAFT_131795	335.13	52.32	2.68	2.46e-07
Cal_CC_12_VS_Ca_0	C1_03210C	CDC12	Septin-type G domain-containing protein [Source:UniProtKB/TrEMBL;Acc:A0A1D8PCY5]	5273.99	824.75	2.68	9.74e-11
Cal_CC_12_VS_Ca_0	C1_13950C	ATG12	Ubiquitin-like protein ATG12 [Source:UniProtKB/Swiss-Prot;Acc:Q5AKU4]	248.52	38.9	2.68	7.31e-09
Cal_CC_12_VS_Ca_0	C3_06490W	N/A	Mac domain-containing protein [Source:UniProtKB/TrEMBL;Acc:A0A1D8PKI3]	4772.14	747	2.68	1.99e-08
Cal_CC_12_VS_Ca_0	CM_00140C	ATP9	ATP synthase subunit 9, mitochondrial [Source:UniProtKB/Swiss-Prot;Acc:Q9B8D5]	8.91	1.4	2.67	0.0107
Cal_CC_12_VS_Ca_0	CR_02630C	N/A	Component of oligomeric Golgi complex 2 [Source:UniProtKB/TrEMBL;Acc:A0A1D8PS93]	232.03	36.57	2.67	1.58e-07
Cal_CC_12_VS_Ca_0	C5_04860C	N/A	Ortholog(s) have role in endoplasmic reticulum to Golgi vesicle-mediated transport, retrograde transport, endosome to Golgi	563.83	89.48	2.66	3.92e-07
Cal_CC_12_VS_Ca_0	C5_04250W	MRV8	Mrv8p [Source:UniProtKB/TrEMBL;Acc:A0A1D8PNW2]	106.99	16.98	2.66	2.7e-06
Cal_CC_12_VS_Ca_0	CR_01360W	N/A	MIND complex subunit [Source:UniProtKB/TrEMBL;Acc:Q5A9E6]	450.53	71.53	2.66	4.77e-06
Cal_CC_12_VS_Ca_0	C2_06130W	CSM3	Chromosome segregation in meiosis protein 3 [Source:UniProtKB/Swiss-Prot;Acc:Q59X26]	314.26	50.14	2.65	5.38e-08
Cal_CC_12_VS_Ca_0	C2_05570C	N/A	PKS_ER domain-containing protein [Source:UniProtKB/TrEMBL;Acc:Q59T48]	1039.13	166.99	2.64	1.04e-09
Cal_CC_12_VS_Ca_0	C1_11110C	N/A	Tubulin-binding prefolding complex subunit [Source:UniProtKB/TrEMBL;Acc:A0A1D8PF30]	353.38	57.05	2.63	2.61e-07
Cal_CC_12_VS_Ca_0	C1_04260W	HHT21	Histone H3.1/H3.2 [Source:UniProtKB/Swiss-Prot;Acc:Q59VN2]	10742.4	1746.64	2.62	2.04e-05
Cal_CC_12_VS_Ca_0	C3_03280C	HTA3	Histone H2A.Z [Source:UniProtKB/Swiss-Prot;Acc:Q5AEE1]	2859.95	465.49	2.62	5.86e-09
Cal_CC_12_VS_Ca_0	C2_04490W	N/A	Similar to HMG-box variant of S. pombe, Spider biofilm repressed	5173.05	843.86	2.62	9.46e-09
Cal_CC_12_VS_Ca_0	C2_02670C	N/A	Ortholog(s) have actin filament binding activity, role in negative regulation of actin filament polymerization and Aim21-Tda2 complex, actin cortical patch localization	230.38	37.9	2.6	2.28e-05
Cal_CC_12_VS_Ca_0	C2_06530W	N/A	CDT1_C domain-containing protein [Source:UniProtKB/TrEMBL;Acc:Q59Q35]	451.76	74.58	2.6	8.66e-08
Cal_CC_12_VS_Ca_0	C1_03410W	N/A	Protein of unknown function, Hap43-induced, rat catheter biofilm induced	234.14	38.74	2.6	0.000179
Cal_CC_12_VS_Ca_0	C2_06160W	N/A	Ortholog of C. parapsilosis CDC317 : CPAR2_104840, C. auris B8441 : B9J08_001223, Candida tenuis NRRL Y-1498 : CANTEDRAFT_116070 and Debaryomyces hansenii CBS767 : DEHA2F04994g	212.66	35.27	2.59	7.94e-06
Cal_CC_12_VS_Ca_0	C2_02680W	PDR17	CRAL-TRIO domain-containing protein [Source:UniProtKB/TrEMBL;Acc:A0A1D8PGP3]	569.33	94.68	2.59	5.51e-06
Cal_CC_12_VS_Ca_0	C1_12690C	N/A	Ortholog of C. dubliniensis CD36 : Cd36_11870, C. parapsilosis CDC317 : CPAR2_201650, C. auris B8441 : B9J08_002515 and Candida tenuis NRRL Y-1498 : cten_CGOB_00224	174.26	29.01	2.59	9.42e-07
Cal_CC_12_VS_Ca_0	C2_04970W	ABP2	Calponin-homology (CH) domain-containing protein [Source:UniProtKB/TrEMBL;Acc:A0A1D8PHA7]	596.81	99.7	2.58	2.62e-08
Cal_CC_12_VS_Ca_0	C6_00830C	CAN3	Probable lysine/arginine permease CAN3 [Source:UniProtKB/Swiss-Prot;Acc:A0A1D8PPG4]	1147.61	192.57	2.58	2.04e-08
Cal_CC_12_VS_Ca_0	C1_02450C	N/A	C2H2-type domain-containing protein [Source:UniProtKB/TrEMBL;Acc:A0A1D8PCR9]	472.43	79.49	2.57	2.51e-06
Cal_CC_12_VS_Ca_0	C5_04490C	CAR1	Arginase [Source:UniProtKB/TrEMBL;Acc:A0A1D8PP00]	2710.13	456.16	2.57	4.62e-07
Cal_CC_12_VS_Ca_0	C2_10450W	NCE4	RMI1_N domain-containing protein [Source:UniProtKB/TrEMBL;Acc:Q5A5S9]	298.3	50.35	2.57	2.5e-07
Cal_CC_12_VS_Ca_0	C3_05890W	TRM12	tRNA wybutosine-synthesizing protein 2 [Source:UniProtKB/TrEMBL;Acc:A0A1D8PKC5]	1184.49	200.08	2.57	1.35e-09
Cal_CC_12_VS_Ca_0	C6_00530C	N/A	Small nuclear ribonucleoprotein E [Source:UniProtKB/TrEMBL;Acc:A0A1D8PPC8]	230.66	39.05	2.56	5.04e-06
Cal_CC_12_VS_Ca_0	C3_05250C	N/A	Protein of unknown function, role in intracellular signal transduction, Spider biofilm induced	873.42	148.01	2.56	6.46e-06
Cal_CC_12_VS_Ca_0	C7_03940C	CLB4	G2/mitotic-specific cyclin-4 [Source:UniProtKB/Swiss-Prot;Acc:Q5A0A9]	1091.3	185.15	2.56	1.26e-06
Cal_CC_12_VS_Ca_0	CR_01430W	GPI15	Phosphatidylinositol N-acetylglucosaminyltransferase [Source:UniProtKB/TrEMBL;Acc:Q5A9D6]	720.85	122.49	2.56	1.56e-06
Cal_CC_12_VS_Ca_0	C3_05000W	RDI1	Rdi1p [Source:UniProtKB/TrEMBL;Acc:Q5AND4]	6552.21	1114.27	2.56	5.76e-08
Cal_CC_12_VS_Ca_0	C4_02750W	HIT1	HIT-type domain-containing protein [Source:UniProtKB/TrEMBL;Acc:A0A1D8PLM8]	214.75	36.71	2.55	5.84e-06
Cal_CC_12_VS_Ca_0	C3_02550C	DCG1	Dcg1p [Source:UniProtKB/TrEMBL;Acc:A0A1D8PJG9]	176.73	30.3	2.54	0.000126
Cal_CC_12_VS_Ca_0	C6_01070C	CIP1	NmrA domain-containing protein [Source:UniProtKB/TrEMBL;Acc:A0A1D8PPI6]	2728.22	468.18	2.54	5.19e-10
Cal_CC_12_VS_Ca_0	C3_06240C	N/A	Mitochondrial 54S ribosomal protein YmL39 [Source:UniProtKB/TrEMBL;Acc:A0A1D8PKF3]	254.87	44.02	2.53	0.000303
Cal_CC_12_VS_Ca_0	C5_01755C	MTLALPHA1	Master regulator (activator) of alpha mating type, gene of the MTLalpha (Mating Type Like) locus, ortholog of S. cerevisiae Alpha1p, a/alpha mating type may increase virulence, offers competitive advantage	157.56	27.34	2.53	4.17e-05
Cal_CC_12_VS_Ca_0	C2_10310C	KIP2	Kinesin-like protein [Source:UniProtKB/TrEMBL;Acc:A0A1D8PIP2]	629.21	109.32	2.52	1.06e-05
Cal_CC_12_VS_Ca_0	C7_01500W	N/A	Ortholog of C. dubliniensis CD36 : Cd36_71340, C. parapsilosis CDC317 : CPAR2_301350, C. auris B8441 : B9J08_004871 and Candida tenuis NRRL Y-1498 : CANTEDRAFT_114098	1323.51	230.45	2.52	1.55e-06
Cal_CC_12_VS_Ca_0	C1_11040W	RPL29	60S ribosomal protein L29 [Source:UniProtKB/TrEMBL;Acc:A0A1D8PF57]	3147.78	548.67	2.52	6.37e-06
Cal_CC_12_VS_Ca_0	C1_04240C	HHF1	Histone H4 [Source:UniProtKB/TrEMBL;Acc:Q59VN4]	8886.93	1551.7	2.52	1.12e-05
Cal_CC_12_VS_Ca_0	C2_05290C	N/A	GOLD domain-containing protein [Source:UniProtKB/TrEMBL;Acc:Q59ZG1]	2132.57	372.85	2.52	3.48e-08
Cal_CC_12_VS_Ca_0	CR_03430W	N/A	Ortholog(s) have role in vacuolar proton-transporting V-type ATPase complex assembly and integral component of endoplasmic reticulum membrane localization	430.29	75.38	2.51	1.17e-06
Cal_CC_12_VS_Ca_0	C1_07460C	GPI8	GPI-anchor transamidase [Source:UniProtKB/TrEMBL;Acc:Q59PU4]	760.69	133.66	2.51	9.61e-07
Cal_CC_12_VS_Ca_0	C4_02600C	N/A	Ortholog(s) have histone binding activity, role in DNA replication-dependent nucleosome assembly and CAF-1 complex, chromatin, chromosome, centromeric region, nucleus localization	644.44	113.61	2.5	1.62e-06
Cal_CC_12_VS_Ca_0	CR_10700W	RFC4	AAA domain-containing protein [Source:UniProtKB/TrEMBL;Acc:A0A1D8PU93]	701.43	123.81	2.5	6.67e-07
Cal_CC_12_VS_Ca_0	C5_05160C	CNB1	Calcineurin regulatory subunit B [Source:UniProtKB/TrEMBL;Acc:A0A1D8PP58]	1649.81	291.21	2.5	1.36e-07
Cal_CC_12_VS_Ca_0	C1_09350W	CAF20	Cap-associated protein CAF20 [Source:UniProtKB/Swiss-Prot;Acc:Q5AQ12]	1310.87	231.41	2.5	1.02e-07
Cal_CC_12_VS_Ca_0	CR_09180W	CDG1	Cysteine dioxygenase CDG1 [Source:UniProtKB/Swiss-Prot;Acc:Q5A3Z5]	2975.24	525.71	2.5	8.51e-07
Cal_CC_12_VS_Ca_0	C4_04170C	AXL2	Axl2p [Source:UniProtKB/TrEMBL;Acc:A0A1D8PM01]	1968.03	347.82	2.5	2.23e-07
Cal_CC_12_VS_Ca_0	C4_06200W	N/A	(orf19.2917.1) Ortholog of C. parapsilosis CDC317 : CPAR2_401885, C. auris B8441 : B9J08_000906, Pichia stipitis Pignal : psti_CGOB_00141 and Candida metapsilosis : CMET_534	110.13	19.48	2.5	0.000526
Cal_CC_12_VS_Ca_0	C6_02620C	N/A	Protein of unknown function, Spider biofilm induced	155.38	27.63	2.49	1.94e-05
Cal_CC_12_VS_Ca_0	C1_03540C	N/A	Ortholog(s) have role in mitochondrial genome maintenance	394.01	70.15	2.49	1.53e-07
Cal_CC_12_VS_Ca_0	C3_04530C	TEC1	Transcription activator TEC1 [Source:UniProtKB/Swiss-Prot;Acc:Q5ANJ4]	2391.61	426.36	2.49	5.35e-05
Cal_CC_12_VS_Ca_0	C6_01960W	N/A	Ortholog of C. dubliniensis CD36 : Cd36_62090, C. parapsilosis CDC317 : CPAR2_602150, C. auris B8441 : B9J08_005503 and Candida tenuis NRRL Y-1498 : CANTEDRAFT_112751	264.34	47.14	2.49	9.02e-06
Cal_CC_12_VS_Ca_0	C1_02870W	YPT7	Ypt7p [Source:UniProtKB/TrEMBL;Acc:Q5AI78]	803.62	144.41	2.48	1.36e-05
Cal_CC_12_VS_Ca_0	C1_04180W	HTB2	Histone H2B.2 [Source:UniProtKB/Swiss-Prot;Acc:Q59VP1]	7378.32	1327.84	2.47	2.09e-06
Cal_CC_12_VS_Ca_0	C2_00440W	SAS2	Histone acetyltransferase [Source:UniProtKB/TrEMBL;Acc:Q5ACY2]	354.59	63.84	2.47	3.35e-07
Cal_CC_12_VS_Ca_0	C1_09430W	N/A	Putative membrane protein, induced by alpha pheromone in SpiderM medium, Hap4-induced gene, Spider biofilm induced	557.24	100.4	2.47	2.91e-07
Cal_CC_12_VS_Ca_0	C2_09780C	IRC22-1	Increased recombination centers protein 22-1 [Source:UniProtKB/Swiss-Prot;Acc:Q59YF4]	2050.44	372.03	2.46	5.43e-09
Cal_CC_12_VS_Ca_0	C5_00120W	N/A	(orf19.5684.1) Ortholog of Candida tropicalis NEW ASSEMBLY : CTRG1_CGOB_00063	233.41	42.39	2.46	7.57e-06
Cal_CC_12_VS_Ca_0	C2_10200W	N/A	Dolichyl-diphosphooligosaccharide--protein glycosyltransferase subunit OST2 [Source:UniProtKB/TrEMBL;Acc:A0A1D8PIN6]	765.05	139.36	2.46	2.87e-07
Cal_CC_12_VS_Ca_0	C4_05570C	TUB4	Tubulin gamma chain [Source:UniProtKB/TrEMBL;Acc:A0A1D8PMD4]	312.68	57.34	2.45	0.00012
Cal_CC_12_VS_Ca_0	C1_09120W	IPT1	Inositolphosphotransferase [Source:UniProtKB/TrEMBL;Acc:A0A1D8PEJ5]	1341.09	247.82	2.44	6.67e-07
Cal_CC_12_VS_Ca_0	C2_08400C	N/A	(orf19.1433.1) Ortholog of C. dubliniensis CD36 : Cd36_22550, Candida tropicalis NEW ASSEMBLY : CTRG1_01836, Candida tropicalis MYA-3404 : CTRG_01836 and Candida albicans WO-1 : CAWG_01505	25.65	4.75	2.43	0.003
Cal_CC_12_VS_Ca_0	C6_03000C	N/A	Protein with a predicted double-strand break repair domain, Hap43-repressed gene	273.1	50.54	2.43	4.62e-07
Cal_CC_12_VS_Ca_0	CR_05760C	N/A	Protein of unknown function, rat catheter biofilm repressed	458.12	84.83	2.43	1.11e-05
Cal_CC_12_VS_Ca_0	C7_01910C	N/A	J domain-containing protein [Source:UniProtKB/TrEMBL;Acc:A0A1D8PQZ4]	619.96	115.89	2.42	6.84e-07
Cal_CC_12_VS_Ca_0	C1_02100W	N/A	Kinesin motor domain-containing protein [Source:UniProtKB/TrEMBL;Acc:A0A1D8PCQ7]	319.11	59.72	2.42	0.000155
Cal_CC_12_VS_Ca_0	C6_02220W	SAR1	Small COPII coat GTPase SAR1 [Source:UniProtKB/Swiss-Prot;Acc:Q59S78]	2617.37	496.23	2.4	1.18e-07
Cal_CC_12_VS_Ca_0	C5_04840C	N/A	Putative ribosome biogenesis factor, possibly essential, disruptants not obtained by UAU1 method, rat catheter and Spider biofilm induced	390.11	74.1	2.4	1.1e-06
Cal_CC_12_VS_Ca_0	CR_06810W	HHT2	Histone H3.1/H3.2 [Source:UniProtKB/Swiss-Prot;Acc:Q59VN2]	6596.74	1263.77	2.38	5e-05
Cal_CC_12_VS_Ca_0	C1_11210C	HAP43	BZIP domain-containing protein [Source:UniProtKB/TrEMBL;Acc:A0A1D8PF19]	2496.99	479.43	2.38	7.29e-06
Cal_CC_12_VS_Ca_0	CR_05150W	N/A	Mitochondrial 54S ribosomal protein YmL44 [Source:UniProtKB/TrEMBL;Acc:A0A1D8PSW9]	411.05	78.98	2.38	9.91e-07
Cal_CC_12_VS_Ca_0	C2_04150C	VMA7	V-type proton ATPase subunit F [Source:UniProtKB/TrEMBL;Acc:A0A1D8PH17]	1057.27	203.37	2.38	7.55e-06
Cal_CC_12_VS_Ca_0	C5_03530C	N/A	Polyketide_cyc domain-containing protein [Source:UniProtKB/TrEMBL;Acc:A0A1D8PNQ2]	93.82	18.1	2.37	0.00194
Cal_CC_12_VS_Ca_0	C1_08900W	N/A	Protein of unknown function, hyphal-induced expression, regulated by Cyr1, Ras1, Efg1, Hap43-induced gene, Spider biofilm induced	1107.98	214.13	2.37	2.89e-08
Cal_CC_12_VS_Ca_0	C2_08060W	N/A	(orf19.2178.1) Protein of unknown function, Spider biofilm induced	413.74	80	2.37	9.94e-05
Cal_CC_12_VS_Ca_0	C3_01490W	RPS7A	40S ribosomal protein S7 [Source:UniProtKB/TrEMBL;Acc:Q5AJ93]	4236.36	820.01	2.37	3.39e-05
Cal_CC_12_VS_Ca_0	C5_01480W	FYV5	rRNA-processing protein FYV7 [Source:UniProtKB/Swiss-Prot;Acc:Q59NQ9]	302.68	58.6	2.37	1.67e-05
Cal_CC_12_VS_Ca_0	CR_03970C	SEC22	SNAP receptor [Source:UniProtKB/TrEMBL;Acc:A0A1D8PSL3]	961.33	186.31	2.37	3.01e-08
Cal_CC_12_VS_Ca_0	CR_01490C	N/A	Protein transport protein Sec61 subunit beta [Source:UniProtKB/TrEMBL;Acc:A0A1D8PRY9]	1139.44	221.64	2.36	1.86e-08
Cal_CC_12_VS_Ca_0	C1_01780C	HOL4	MFS domain-containing protein [Source:UniProtKB/TrEMBL;Acc:A0A1D8PCL5]	2955.76	575.39	2.36	3.19e-07
Cal_CC_12_VS_Ca_0	CR_07680C	N/A	RRM domain-containing protein [Source:UniProtKB/TrEMBL;Acc:A0A1D8PTK2]	392.18	76.67	2.35	1.32e-07
Cal_CC_12_VS_Ca_0	C6_00670W	CDC14	Tyrosine-protein phosphatase CDC14 [Source:UniProtKB/Swiss-Prot;Acc:Q59NH8]	612.48	119.81	2.35	9.48e-06
Cal_CC_12_VS_Ca_0	C2_09490W	PHO13	4-nitrophenylphosphatase [Source:UniProtKB/TrEMBL;Acc:A0A1D8PIG2]	485.53	94.99	2.35	2.65e-05
Cal_CC_12_VS_Ca_0	C5_01230C	N/A	Glucose-6-phosphate 1-epimerase [Source:UniProtKB/TrEMBL;Acc:Q5A1Q0]	3290.96	644.21	2.35	2.64e-07
Cal_CC_12_VS_Ca_0	CR_07240C	CLG1	Clg1p [Source:UniProtKB/TrEMBL;Acc:Q59RN8]	3427.91	672.25	2.35	8.72e-09
Cal_CC_12_VS_Ca_0	C1_11440C	GIN1	MRC1 domain-containing protein [Source:UniProtKB/TrEMBL;Acc:A0A1D8PF47]	427.37	83.98	2.35	2.28e-06
Cal_CC_12_VS_Ca_0	CR_00020W	TLO1	Tlo1p [Source:UniProtKB/TrEMBL;Acc:A0A1D8PRK6]	1111.39	218.45	2.35	9.13e-06
Cal_CC_12_VS_Ca_0	C4_04280C	IRC6	Increased recombination centers protein 6 [Source:UniProtKB/Swiss-Prot;Acc:Q59P96]	321.44	63.41	2.34	1.61e-06
Cal_CC_12_VS_Ca_0	C4_02030W	RFX2	RFX-like DNA-binding protein RFX2 [Source:UniProtKB/Swiss-Prot;Acc:Q5AMQ6]	993.9	196.56	2.34	6.13e-05
Cal_CC_12_VS_Ca_0	C7_04290W	N/A	Pre-mRNA-splicing factor SYF2 [Source:UniProtKB/TrEMBL;Acc:A0A1D8PRK3]	662.57	131.09	2.34	8.94e-06
Cal_CC_12_VS_Ca_0	C1_06210W	BUD16	Pyridoxal kinase [Source:UniProtKB/TrEMBL;Acc:Q59MC6]	337.06	66.77	2.34	0.000132
Cal_CC_12_VS_Ca_0	C3_05940C	N/A	Putative U1A component of the U1 snRNP, involved in splicing, contains two RNA recognition motifs (RRMs), ortholog of S. cerevisiae MUD1	224.35	44.58	2.33	3.49e-06
Cal_CC_12_VS_Ca_0	C1_12650C	N/A	UBC core domain-containing protein [Source:UniProtKB/TrEMBL;Acc:A0A1D8PFF9]	1372.02	273.24	2.33	4.49e-06
Cal_CC_12_VS_Ca_0	C1_12800W	N/A	MFAP1 domain-containing protein [Source:UniProtKB/TrEMBL;Acc:A0A1D8PFJ7]	65.02	12.96	2.33	0.001
Cal_CC_12_VS_Ca_0	C1_00810W	ALG13	UDP-N-acetylglucosamine transferase subunit ALG13 [Source:UniProtKB/Swiss-Prot;Acc:Q5ABE5]	208.76	41.71	2.32	1.38e-06
Cal_CC_12_VS_Ca_0	C2_05020W	N/A	Ortholog(s) have role in mitochondrion organization	426.6	85.37	2.32	1.63e-05
Cal_CC_12_VS_Ca_0	CR_00430C	N/A	(orf19.7489.3) Ortholog(s) have 2 iron, 2 sulfur cluster binding, iron-sulfur cluster binding activity	399.95	80.13	2.32	1.12e-05
Cal_CC_12_VS_Ca_0	C6_01130W	N/A	Protein-S-isoprenylcysteine O-methyltransferase [Source:UniProtKB/TrEMBL;Acc:A0A1D8PPJ9]	65.53	13.14	2.32	0.000899
Cal_CC_12_VS_Ca_0	C5_04990W	N/A	DNA-directed RNA polymerase III subunit RPC9 [Source:UniProtKB/TrEMBL;Acc:Q5AK30]	313.23	63.02	2.31	1.31e-05
Cal_CC_12_VS_Ca_0	C5_01070C	N/A	Protein of unknown function, repressed by fluphenazine treatment, induced by benomyl treatment and in an RHE model, regulated by Nrg1, Tup1	919.11	185.01	2.31	7.19e-07
Cal_CC_12_VS_Ca_0	C5_03930C	N/A	Metallophos domain-containing protein [Source:UniProtKB/TrEMBL;Acc:A0A1D8PNT7]	832.63	167.96	2.31	3.28e-07
Cal_CC_12_VS_Ca_0	CR_07690W	N/A	Ortholog of C. dubliniensis CD36 : Cd36_33330, C. parapsilosis CDC317 : CPAR2_701980, C. auris B8441 : B9J08_000884, Debaryomyces hansenii CBS767 : DEHA2C15840g and Pichia stipitis Pignal : PICST_31066	416.33	84.05	2.31	4.66e-06
Cal_CC_12_VS_Ca_0	C4_07160W	N/A	(orf19.3087.2) Ortholog of C. dubliniensis CD36 : Cd36_26300, Candida tenuis NRRL Y-1498 : cten_CGOB_00015, Debaryomyces hansenii CBS767 : DEHA2G16104g and Pichia stipitis Pignal : psti_CGOB_00212	151.9	30.73	2.31	0.000138
Cal_CC_12_VS_Ca_0	CR_00410W	RTT109	Histone acetyltransferase RTT109 [Source:UniProtKB/Swiss-Prot;Acc:Q5AAJ8]	540.76	109.5	2.3	5.65e-07
Cal_CC_12_VS_Ca_0	C4_04390W	N/A	Ribosomal 60S subunit protein L22B [Source:UniProtKB/TrEMBL;Acc:A0A1D8PM41]	2026.46	410.59	2.3	5.16e-05
Cal_CC_12_VS_Ca_0	C3_07470W	EVP1	Putative plasma membrane protein, predicted role in cell wall integrity, regulated by Nrg1, Tup1, induced during chlamydospore formation in both C. albicans and C. dubliniensis	418.99	85.32	2.3	5.15e-06
Cal_CC_12_VS_Ca_0	C3_02470C	RPL9B	Ribosomal 60S subunit protein L9B [Source:UniProtKB/TrEMBL;Acc:Q5AEN2]	4641.59	945.42	2.3	0.00154
Cal_CC_12_VS_Ca_0	C7_02840C	ERG5	C-22 sterol desaturase [Source:UniProtKB/TrEMBL;Acc:G1UB11]	5889.73	1204.18	2.29	3.07e-06
Cal_CC_12_VS_Ca_0	C1_02860C	YKT6	Palmitoyltransferase [Source:UniProtKB/TrEMBL;Acc:Q5AI79]	1732.64	354.36	2.29	4.53e-06
Cal_CC_12_VS_Ca_0	C4_02120W	ERV29	Erv29p [Source:UniProtKB/TrEMBL;Acc:Q5AMR7]	1779.78	366.36	2.28	2.96e-08
Cal_CC_12_VS_Ca_0	CR_10340W	PTP3	Tyrosine protein phosphatase [Source:UniProtKB/TrEMBL;Acc:A0A1D8PU75]	6527.89	1347.75	2.28	2.18e-05
Cal_CC_12_VS_Ca_0	C2_09290W	N/A	Vacuolar ATPase assembly integral membrane protein VMA21 [Source:UniProtKB/TrEMBL;Acc:A0A1D8PIG8]	266.12	55.03	2.27	6.59e-05
Cal_CC_12_VS_Ca_0	C1_02630C	EXG2	Glucan 1,3-beta-glucosidase 2 [Source:UniProtKB/Swiss-Prot;Acc:Q5AIA1]	1431.1	296	2.27	3.51e-05
Cal_CC_12_VS_Ca_0	C1_09620C	N/A	Mitochondrial matrix protein, required for assembly/stability of the F1 sector of mitochondrial F1F0 ATP synthase at high temperature, rat catheter biofilm repressed	673.05	139.45	2.27	9.54e-06
Cal_CC_12_VS_Ca_0	C1_03640C	HFL1	CBFD_NFYB_HMF domain-containing protein [Source:UniProtKB/TrEMBL;Acc:Q5AHY9]	429.83	89.32	2.27	1.27e-05
Cal_CC_12_VS_Ca_0	C2_05030C	RHO3	Rho family GTPase [Source:UniProtKB/TrEMBL;Acc:A0A1D8PH96]	1186.14	248.21	2.26	1.95e-06
Cal_CC_12_VS_Ca_0	C2_07720C	N/A	Protein of unknown function, Spider biofilm induced	1668.96	349.98	2.25	1.46e-07
Cal_CC_12_VS_Ca_0	C6_02330W	N/A	Described as a Gag-related protein, hyphal induced, downregulation correlates with clinical development of fluconazole resistance, repressed by nitric oxide, 17-beta-estradiol, ethynyl estradiol	7478.73	1575.26	2.25	2.45e-07
Cal_CC_12_VS_Ca_0	CR_02500W	N/A	Ortholog of C. dubliniensis CD36 : Cd36_27430, C. parapsilosis CDC317 : CPAR2_802450, C. auris B8441 : B9J08_004168 and Candida tenuis NRRL Y-1498 : CANTEDRAFT_113969	704.74	148.66	2.25	1.32e-07
Cal_CC_12_VS_Ca_0	C1_07490C	N/A	DNA polymerase alpha subunit B [Source:UniProtKB/TrEMBL;Acc:A0A1D8PE62]	185.02	39.03	2.25	0.000321
Cal_CC_12_VS_Ca_0	C7_01020C	N/A	Mitochondrial 37S ribosomal protein MRPS16 [Source:UniProtKB/TrEMBL;Acc:A0A1D8PQR2]	709.43	149.76	2.24	2.54e-05
Cal_CC_12_VS_Ca_0	C4_03170W	N/A	MAGE domain-containing protein [Source:UniProtKB/TrEMBL;Acc:A0A1D8PLR6]	223.77	47.42	2.24	3.27e-06
Cal_CC_12_VS_Ca_0	C6_00660C	N/A	ADF-H domain-containing protein [Source:UniProtKB/TrEMBL;Acc:A0A1D8PPG2]	661.7	140.49	2.24	7.86e-05
Cal_CC_12_VS_Ca_0	C1_14090W	N/A	(orf19.7215.3) Ortholog(s) have chaperone binding, unfolded protein binding activity and role in chaperone-mediated protein complex assembly, protein folding, protein import into mitochondrial intermembrane space, protein refolding	3794.27	806.25	2.23	0.000127
Cal_CC_12_VS_Ca_0	C1_00360W	CDC13	Cdc13p [Source:UniProtKB/TrEMBL;Acc:Q5AB98]	306	65.14	2.23	9.54e-06
Cal_CC_12_VS_Ca_0	C2_06730W	LSP1	Lipid-binding protein [Source:UniProtKB/TrEMBL;Acc:Q59KV8]	15541.1	3315.66	2.23	3.03e-05
Cal_CC_12_VS_Ca_0	C2_06770W	N/A	Ortholog(s) have actin filament binding, actin monomer binding activity	442.51	94.49	2.23	4.68e-06
Cal_CC_12_VS_Ca_0	CR_04730W	N/A	Has domain(s) with predicted membrane localization	2166.92	463.31	2.23	0.000216
Cal_CC_12_VS_Ca_0	C7_00680W	N/A	Maf-like protein, rat catheter biofilm induced	144.69	30.97	2.22	1.06e-05
Cal_CC_12_VS_Ca_0	C4_05020W	IMG2	Mitochondrial 54S ribosomal protein IMG2 [Source:UniProtKB/TrEMBL;Acc:A0A1D8PM86]	351.6	75.41	2.22	8.02e-05
Cal_CC_12_VS_Ca_0	C3_02700W	SMC3	Structural maintenance of chromosomes protein [Source:UniProtKB/TrEMBL;Acc:A0A1D8PJK7]	268.23	57.76	2.22	1.1e-05
Cal_CC_12_VS_Ca_0	C2_07180W	N/A	Ortholog of C. dubliniensis CD36 : Cd36_21450, Candida tropicalis NEW ASSEMBLY : CTRG1_01739, Candida tropicalis MYA-3404 : CTRG_01739 and Candida albicans WO-1 : CAWG_05814	294.38	63.44	2.21	0.000155
Cal_CC_12_VS_Ca_0	C1_05790W	N/A	(orf19.2472.1) Ortholog of C. dubliniensis CD36 : Cd36_61610, C. parapsilosis CDC317 : CPAR2_107530, C. auris B8441 : B9J08_004570 and Candida tenuis NRRL Y-1498 : CANTEDRAFT_115252	996.84	215.08	2.21	0.00015
Cal_CC_12_VS_Ca_0	C2_02660W	N/A	Ortholog of C. dubliniensis CD36 : Cd36_17700, C. parapsilosis CDC317 : CPAR2_212340, C. auris B8441 : B9J08_003086 and Candida tenuis NRRL Y-1498 : CANTEDRAFT_101113	307.13	66.46	2.21	1.3e-06
Cal_CC_12_VS_Ca_0	C1_02510W	N/A	Protein transport protein BOS1 [Source:UniProtKB/TrEMBL;Acc:Q5AIB3]	364.08	78.89	2.21	0.000233
Cal_CC_12_VS_Ca_0	C7_01830W	N/A	MIND complex subunit [Source:UniProtKB/TrEMBL;Acc:Q5AH01]	216.78	47.13	2.2	8.09e-05
Cal_CC_12_VS_Ca_0	C3_06670C	N/A	Protein of unknown function, flow model biofilm repressed	154.42	33.69	2.2	0.000107
Cal_CC_12_VS_Ca_0	C7_01770W	N/A	Ortholog of Candida albicans WO-1 : CAWG_05528	32.78	7.2	2.19	0.00648
Cal_CC_12_VS_Ca_0	C3_03320W	RUB1	Ubiquitin-like domain-containing protein [Source:UniProtKB/TrEMBL;Acc:A0A1D8PJP6]	381.07	83.98	2.18	7.58e-05
Cal_CC_12_VS_Ca_0	C5_04070C	CKS1	Cyclin-dependent kinases regulatory subunit [Source:UniProtKB/TrEMBL;Acc:Q59LQ4]	915.43	202.31	2.18	9.07e-06
Cal_CC_12_VS_Ca_0	C1_10100C	NTF2	NTF2 domain-containing protein [Source:UniProtKB/TrEMBL;Acc:A0A1D8PES3]	4477.95	989.67	2.18	0.000113
Cal_CC_12_VS_Ca_0	C2_00210W	RPL38	Ribosomal 60S subunit protein L38 [Source:UniProtKB/TrEMBL;Acc:A0A1D8PG16]	3289.93	727.49	2.18	3.5e-05
Cal_CC_12_VS_Ca_0	C6_04240W	N/A	Alba domain-containing protein [Source:UniProtKB/TrEMBL;Acc:A0A1D8PQD1]	153.18	33.98	2.17	7.52e-05
Cal_CC_12_VS_Ca_0	C5_04560C	CUP1	Cup1p [Source:UniProtKB/TrEMBL;Acc:A0A1D8PNZ4]	49343.2	11005.3	2.16	0.00661
Cal_CC_12_VS_Ca_0	C4_00740W	N/A	Ribonuclease P [Source:UniProtKB/TrEMBL;Acc:A0A1D8PL39]	228.53	51.02	2.16	3.17e-05
Cal_CC_12_VS_Ca_0	C1_06180W	TLO34	Tlo34p [Source:UniProtKB/TrEMBL;Acc:A0A1D8PDT5]	302.19	67.47	2.16	4.48e-05
Cal_CC_12_VS_Ca_0	C7_00970C	YOX1	Homeobox domain-containing protein [Source:UniProtKB/TrEMBL;Acc:A0A1D8PQR5]	192.05	42.88	2.16	0.00127
Cal_CC_12_VS_Ca_0	CR_06800C	HHF22	Histone H4 [Source:UniProtKB/TrEMBL;Acc:Q59VN4]	7390.72	1653.77	2.16	0.000288
Cal_CC_12_VS_Ca_0	C2_01400C	ESC4	Esc4p [Source:UniProtKB/TrEMBL;Acc:Q5ALY1]	298.03	67.09	2.15	0.00117
Cal_CC_12_VS_Ca_0	CR_04710W	N/A	Putative peptidylprolyl isomerase [Source:UniProtKB/TrEMBL;Acc:A0A1D8PSU5]	112.44	25.35	2.15	7e-05
Cal_CC_12_VS_Ca_0	CR_05960W	N/A	(orf19.458.1) Ortholog of C. parapsilosis CDC317 : CPAR2_205150, C. auris B8441 : B9J08_000660, Debaryomyces hansenii CBS767 : DEHA2G10538g and Pichia stipitis Pignal : psti_CGOB_00130	165.08	37.34	2.14	0.00049
Cal_CC_12_VS_Ca_0	C3_04740C	N/A	DNA topoisomerase [Source:UniProtKB/TrEMBL;Acc:Q5ANG9]	222.56	50.44	2.14	0.000661
Cal_CC_12_VS_Ca_0	C1_09480W	PPT2	ACPS domain-containing protein [Source:UniProtKB/TrEMBL;Acc:Q5APF3]	322.42	73.17	2.14	4.89e-05
Cal_CC_12_VS_Ca_0	CR_02600W	NUE1	Mitochondrial protein required for expression of mitochondrial respiratory chain complex I (NADH:ubiquinone oxidoreductase)	120	27.26	2.14	0.000169
Cal_CC_12_VS_Ca_0	C5_05260W	PSY4	Regulatory subunit of protein phosphatase PP4, required for recovery from filamentation induced by DNA damage, mutants show increased virulence	323.24	73.55	2.14	4.29e-06
Cal_CC_12_VS_Ca_0	CR_06850C	N/A	Protein kish [Source:UniProtKB/TrEMBL;Acc:A0A1D8PTB6]	392.02	89.33	2.13	0.000547
Cal_CC_12_VS_Ca_0	C1_07510W	N/A	Pyridoxal phosphate homeostasis protein [Source:UniProtKB/TrEMBL;Acc:A0A1D8PE30]	523.45	119.4	2.13	0.000217
Cal_CC_12_VS_Ca_0	C5_02980C	YPT35	PX domain-containing protein YPT35 [Source:UniProtKB/Swiss-Prot;Acc:Q5AG56]	480.9	109.81	2.13	3.15e-05
Cal_CC_12_VS_Ca_0	C2_07300C	RPA12	DNA-directed RNA polymerase subunit [Source:UniProtKB/TrEMBL;Acc:A0A1D8PHV8]	199.74	45.65	2.13	0.000579
Cal_CC_12_VS_Ca_0	C5_02810W	N/A	U6 snRNA-associated Sm-like protein LSm8 [Source:UniProtKB/TrEMBL;Acc:A0A1D8PNJ9]	418.71	95.8	2.13	1.61e-06
Cal_CC_12_VS_Ca_0	C7_00420C	N/A	Ortholog of S. cerevisiae : YCL012C, C. dubliniensis CD36 : Cd36_65270, C. parapsilosis CDC317 : CPAR2_805430, C. auris B8441 : B9J08_000227 and Candida tenuis NRRL Y-1498 : CANTEDRAFT_96597	1394.43	320.58	2.12	0.000416
Cal_CC_12_VS_Ca_0	C4_06080W	N/A	Mitotic-spindle organizing protein 1 [Source:UniProtKB/TrEMBL;Acc:A0A1D8PMH7]	169.79	39.04	2.12	9.19e-05
Cal_CC_12_VS_Ca_0	C2_03230C	FEN12	Elongation of fatty acids protein [Source:UniProtKB/TrEMBL;Acc:A0A1D8PGU2]	1818.05	418.73	2.12	3.78e-06
Cal_CC_12_VS_Ca_0	C1_09400C	FTH1	Fth1p [Source:UniProtKB/TrEMBL;Acc:A0A1D8PEK3]	2470.08	570.62	2.11	0.0055
Cal_CC_12_VS_Ca_0	C2_05710C	N/A	Ribosomal 60S subunit protein L33A [Source:UniProtKB/TrEMBL;Acc:A0A1D8PHH4]	5104.34	1180.63	2.11	0.000406
Cal_CC_12_VS_Ca_0	C2_01330C	SIR2	NAD-dependent histone deacetylase SIR2 [Source:UniProtKB/Swiss-Prot;Acc:O59923]	784.64	181.54	2.11	1.02e-05
Cal_CC_12_VS_Ca_0	CR_04260W	SNP3	U6 snRNA-associated Sm-like protein LSm2 [Source:UniProtKB/TrEMBL;Acc:A0A1D8PSP7]	356.81	82.65	2.11	0.000908
Cal_CC_12_VS_Ca_0	C6_02270C	ALG11	GDP-Man:Man(3)GlcNAc(2)-PP-Dol alpha-1,2-mannosyltransferase [Source:UniProtKB/Swiss-Prot;Acc:Q59S72]	767.83	178.09	2.11	5.36e-05
Cal_CC_12_VS_Ca_0	C1_07120W	GAP4	S-adenosylmethionine permease GAP4 [Source:UniProtKB/Swiss-Prot;Acc:Q59WB3]	13122.7	3043.77	2.11	0.000423
Cal_CC_12_VS_Ca_0	C6_02160W	N/A	Protein kinase domain-containing protein [Source:UniProtKB/TrEMBL;Acc:A0A1D8PPU9]	586.07	136.03	2.11	9.89e-06
Cal_CC_12_VS_Ca_0	CR_10040W	N/A	Ortholog of C. dubliniensis CD36 : Cd36_35095, C. parapsilosis CDC317 : CPAR2_200710, C. auris B8441 : B9J08_002757 and Candida tenuis NRRL Y-1498 : CANTEDRAFT_112338	457.86	106.32	2.11	0.000461
Cal_CC_12_VS_Ca_0	CR_08010W	DAD4	DASH complex subunit DAD4 [Source:UniProtKB/TrEMBL;Acc:A0A1D8PTL5]	361.29	83.96	2.11	3.04e-05
Cal_CC_12_VS_Ca_0	C1_08580C	VCX1	Vacuolar calcium ion transporter [Source:UniProtKB/TrEMBL;Acc:Q59QB4]	1542.7	358.92	2.1	1.38e-06
Cal_CC_12_VS_Ca_0	CR_05640C	N/A	DUF202 domain-containing protein [Source:UniProtKB/TrEMBL;Acc:Q59PR4]	493.74	114.96	2.1	0.000129
Cal_CC_12_VS_Ca_0	C4_03990C	N/A	Predicted ORF in the Major Repeat Sequence on chromosome 4, member of a family encoded by FGR6-related genes in the RB2 repeat sequence	520.59	121.23	2.1	0.000161
Cal_CC_12_VS_Ca_0	C5_01510W	SMD3	Small nuclear ribonucleoprotein Sm D3 [Source:UniProtKB/TrEMBL;Acc:Q59NQ6]	515.87	120.3	2.1	0.000632
Cal_CC_12_VS_Ca_0	C1_04550W	ELC1	Elongin-C [Source:UniProtKB/TrEMBL;Acc:Q59RB3]	358.34	83.65	2.1	0.000248
Cal_CC_12_VS_Ca_0	C2_00320W	GET1	Golgi to ER traffic protein 1 [Source:UniProtKB/Swiss-Prot;Acc:Q5ACW6]	1119.94	262.42	2.09	2.07e-05
Cal_CC_12_VS_Ca_0	C5_00320W	N/A	Putative mitochondrial 54S ribosomal protein [Source:UniProtKB/TrEMBL;Acc:A0A1D8PMX3]	628.29	147.37	2.09	0.000439
Cal_CC_12_VS_Ca_0	C6_00730W	N/A	Ortholog of C. dubliniensis CD36 : Cd36_60640, C. parapsilosis CDC317 : CPAR2_602930, C. auris B8441 : B9J08_001862, Candida tenuis NRRL Y-1498 : CANTEDRAFT_115038 and Pichia stipitis Pignal : PICST_31932	177.01	41.59	2.09	0.000104
Cal_CC_12_VS_Ca_0	C5_02140C	N/A	Putative_PNPOx domain-containing protein [Source:UniProtKB/TrEMBL;Acc:Q5AGF9]	1394.71	327.86	2.09	0.000255
Cal_CC_12_VS_Ca_0	CR_09840C	N/A	Ortholog of C. dubliniensis CD36 : Cd36_34965, C. parapsilosis CDC317 : CPAR2_200910, C. auris B8441 : B9J08_005167 and Candida tenuis NRRL Y-1498 : CANTEDRAFT_95984	414.09	97.44	2.09	3.24e-05
Cal_CC_12_VS_Ca_0	C7_03000C	N/A	Mitochondrial 54S ribosomal protein YmL49 [Source:UniProtKB/TrEMBL;Acc:A0A1D8PRA1]	813.32	191.74	2.08	4.78e-05
Cal_CC_12_VS_Ca_0	C4_02950C	N/A	ER membrane protein complex subunit 6 [Source:UniProtKB/TrEMBL;Acc:Q5AFA9]	363.8	85.78	2.08	1.64e-05
Cal_CC_12_VS_Ca_0	CR_10000C	N/A	6-O-methylguanine-DNA methyltransferase [Source:UniProtKB/TrEMBL;Acc:A0A1D8PU47]	244.63	57.71	2.08	0.000506
Cal_CC_12_VS_Ca_0	C5_00840W	N/A	WD_REPEATS_REGION domain-containing protein [Source:UniProtKB/TrEMBL;Acc:Q59X91]	456.97	107.9	2.08	1.66e-05
Cal_CC_12_VS_Ca_0	C1_03720C	N/A	Protein of unknown function, rat catheter biofilm repressed	1654.13	390.63	2.08	2.48e-05
Cal_CC_12_VS_Ca_0	C3_06410C	N/A	Dolichyl-diphosphooligosaccharide--protein glycotransferase [Source:UniProtKB/TrEMBL;Acc:A0A1D8PKN1]	810.21	192.05	2.08	8.05e-07
Cal_CC_12_VS_Ca_0	C3_03160C	N/A	Ortholog of C. dubliniensis CD36 : Cd36_83120, C. parapsilosis CDC317 : CPAR2_103220, C. auris B8441 : B9J08_001100 and Candida tenuis NRRL Y-1498 : CANTEDRAFT_112860	257.17	61.01	2.08	7.79e-05
Cal_CC_12_VS_Ca_0	C6_03990C	N/A	Predicted ORF overlapping the Major Repeat Sequence on chromosome 6, member of a family encoded by FGR6-related genes in the RB2 repeat sequence, rat catheter biofilm repressed	858.44	204.02	2.07	0.000194
Cal_CC_12_VS_Ca_0	C7_02290W	N/A	F-box domain-containing protein [Source:UniProtKB/TrEMBL;Acc:Q5AH55]	326.72	77.66	2.07	6.11e-06
Cal_CC_12_VS_Ca_0	CR_09440C	N/A	Protein of unknown function, flow model biofilm induced, ketoconazole-repressed	2078.74	494.98	2.07	7.94e-06
Cal_CC_12_VS_Ca_0	C2_05060C	N/A	Sulfiredoxin [Source:UniProtKB/TrEMBL;Acc:Q59ZI2]	340.44	81.08	2.07	0.000173
Cal_CC_12_VS_Ca_0	C2_09700W	YEA4	Yea4p [Source:UniProtKB/TrEMBL;Acc:A0A1D8PIJ0]	401.89	95.75	2.07	0.000524
Cal_CC_12_VS_Ca_0	C1_08850C	AFG1	Afg1p [Source:UniProtKB/TrEMBL;Acc:A0A1D8PEE3]	775.87	184.86	2.07	4.31e-05
Cal_CC_12_VS_Ca_0	CR_02490W	OPT4	Opt4p [Source:UniProtKB/TrEMBL;Acc:Q59LT5]	551.54	131.41	2.07	2.33e-05
Cal_CC_12_VS_Ca_0	C4_00210W	N/A	T5orf172 domain-containing protein [Source:UniProtKB/TrEMBL;Acc:Q59US4]	169.9	40.66	2.06	7.48e-05
Cal_CC_12_VS_Ca_0	C3_01940C	N/A	Predicted membrane protein, induced by prostaglandins	2058.66	493.26	2.06	0.000219
Cal_CC_12_VS_Ca_0	C5_03370C	N/A	Ortholog(s) have myosin II heavy chain binding activity, role in mitotic actomyosin contractile ring disassembly and cellular bud neck contractile ring, incipient cellular bud site, myosin II complex localization	111.21	26.66	2.06	5.54e-05
Cal_CC_12_VS_Ca_0	C2_05510C	N/A	WD_REPEATS_REGION domain-containing protein [Source:UniProtKB/TrEMBL;Acc:Q59ZD9]	439.24	105.36	2.06	3.49e-05
Cal_CC_12_VS_Ca_0	C2_02870W	N/A	Trafficking protein particle complex subunit BET3 [Source:UniProtKB/TrEMBL;Acc:A0A1D8PGS6]	575.09	138.69	2.05	1.43e-05
Cal_CC_12_VS_Ca_0	C5_02330W	N/A	Protein of unknown function, transcript detected on high-resolution tiling arrays	2001.55	484.19	2.05	1.04e-05
Cal_CC_12_VS_Ca_0	C6_01970C	RPL25	Ribosomal_L23eN domain-containing protein [Source:UniProtKB/TrEMBL;Acc:A0A1D8PPS1]	6026.02	1459.29	2.05	0.000654
Cal_CC_12_VS_Ca_0	C3_03910W	HTA1	Histone H2A.1 [Source:UniProtKB/Swiss-Prot;Acc:Q59SU5]	4968.51	1204.16	2.04	0.000961
Cal_CC_12_VS_Ca_0	C2_06810C	RPL11	Ribosomal 60S subunit protein L11B [Source:UniProtKB/TrEMBL;Acc:A0A1D8PHW1]	4908.61	1190.85	2.04	0.000278
Cal_CC_12_VS_Ca_0	C2_09910C	N/A	(orf19.1360.1) Putative adhesin-like protein	345.55	84.01	2.04	7.1e-05
Cal_CC_12_VS_Ca_0	C5_02360C	N/A	Ortholog of Candida albicans WO-1 : CAWG_04619	130.69	31.81	2.04	0.000785
Cal_CC_12_VS_Ca_0	C6_02080W	N/A	Ortholog of Candida albicans WO-1 : CAWG_05160	102.11	24.86	2.04	0.000192
Cal_CC_12_VS_Ca_0	C1_01260C	TRS20	TRAPP subunit [Source:UniProtKB/TrEMBL;Acc:Q5A920]	323.24	78.9	2.03	0.000165
Cal_CC_12_VS_Ca_0	CR_03800C	PPH3	Serine/threonine-protein phosphatase [Source:UniProtKB/TrEMBL;Acc:A0A1D8PSJ8]	262.81	64.22	2.03	0.000101
Cal_CC_12_VS_Ca_0	C3_05200W	RPS19A	Ribosomal 40S subunit protein S19A [Source:UniProtKB/TrEMBL;Acc:A0A1D8PK61]	3760.09	920.81	2.03	0.000147
Cal_CC_12_VS_Ca_0	C7_01890C	TOM7	Tom7p [Source:UniProtKB/TrEMBL;Acc:A0A1D8PQY9]	838.69	205.55	2.03	0.000684
Cal_CC_12_VS_Ca_0	CR_06160C	DAD3	DASH complex subunit DAD2 [Source:UniProtKB/Swiss-Prot;Acc:Q59VC6]	252.28	61.88	2.03	5.36e-05
Cal_CC_12_VS_Ca_0	CR_09530C	N/A	Predicted DDE superfamily endonuclease domain, repression correlates with clinical development of fluconazole resistance, Spider biofilm induced	1708.23	418.99	2.03	0.000603
Cal_CC_12_VS_Ca_0	C5_00830C	ERV46	Erv46p [Source:UniProtKB/TrEMBL;Acc:Q59X92]	1332.87	326.95	2.03	1.23e-06
Cal_CC_12_VS_Ca_0	C1_11230W	FGR39	Fgr39p [Source:UniProtKB/TrEMBL;Acc:A0A1D8PF33]	267.93	65.78	2.03	0.000259
Cal_CC_12_VS_Ca_0	C6_00490W	N/A	AB hydrolase-1 domain-containing protein [Source:UniProtKB/TrEMBL;Acc:A0A1D8PPD3]	468.37	115.13	2.02	0.000112
Cal_CC_12_VS_Ca_0	C4_06030W	CMD1	Calmodulin [Source:UniProtKB/TrEMBL;Acc:A0A1D8PMF8]	6084.69	1501.03	2.02	0.000303
Cal_CC_12_VS_Ca_0	C4_02420C	GPI11	Glycosylphosphatidylinositol anchor biosynthesis protein 11 [Source:UniProtKB/Swiss-Prot;Acc:Q5AFT2]	456.65	112.82	2.02	3.08e-05
Cal_CC_12_VS_Ca_0	C2_00790C	N/A	Diacylglycerol kinase [Source:UniProtKB/TrEMBL;Acc:Q5AD22]	1156.6	286.22	2.01	2.14e-05
Cal_CC_12_VS_Ca_0	C3_05330C	N/A	Ortholog of C. dubliniensis CD36 : Cd36_85310, C. parapsilosis CDC317 : CPAR2_807370, C. auris B8441 : B9J08_004442 and Candida tenuis NRRL Y-1498 : CANTEDRAFT_115544	177.88	44.14	2.01	3.63e-05
Cal_CC_12_VS_Ca_0	C3_07890W	TIM8	Mitochondrial import inner membrane translocase subunit TIM8 [Source:UniProtKB/Swiss-Prot;Acc:Q59MI8]	321.02	79.68	2.01	0.000603
Cal_CC_12_VS_Ca_0	C7_00820W	RFC2	AAA domain-containing protein [Source:UniProtKB/TrEMBL;Acc:A0A1D8PQP2]	644.39	159.97	2.01	6.37e-05
Cal_CC_12_VS_Ca_0	C1_13710C	DAD1	DASH complex subunit DAD1 [Source:UniProtKB/TrEMBL;Acc:A0A1D8PFP9]	185.67	46.15	2.01	0.000245
Cal_CC_12_VS_Ca_0	C1_07900W	COI1	Coi1p [Source:UniProtKB/TrEMBL;Acc:Q5A799]	4198	1045.35	2.01	0.00895
Cal_CC_12_VS_Ca_0	CR_07330W	SMX4	U6 snRNA-associated Sm-like protein LSm3 [Source:UniProtKB/TrEMBL;Acc:A0A1D8PTG5]	551.13	137.57	2	0.000189
Cal_CC_12_VS_Ca_0	C4_05550C	GVP36	Gvp36p [Source:UniProtKB/TrEMBL;Acc:Q5A473]	2140.74	535.38	2	1.46e-06
Cal_CC_12_VS_Ca_0	C4_00790C	MLH1	DNA_mis_repair domain-containing protein [Source:UniProtKB/TrEMBL;Acc:Q59SL0]	221.9	55.5	2	0.000263
Cal_CC_12_VS_Ca_0	C1_04570C	CHL4	Chl4p [Source:UniProtKB/TrEMBL;Acc:A0A1D8PDB7]	162.56	40.76	2	0.00167
Cal_CC_12_VS_Ca_0	CR_01970C	VMA4	H(+)-transporting V1 sector ATPase subunit E [Source:UniProtKB/TrEMBL;Acc:A0A1D8PS38]	5741.64	1442.47	1.99	5.97e-05
Cal_CC_12_VS_Ca_0	C1_03980W	SPC19	DASH complex subunit SPC19 [Source:UniProtKB/Swiss-Prot;Acc:Q59QH6]	152.75	38.4	1.99	0.00117
Cal_CC_12_VS_Ca_0	C4_03040W	N/A	DNA-directed RNA polymerase core subunit [Source:UniProtKB/TrEMBL;Acc:A0A1D8PLR5]	555.87	139.81	1.99	5.04e-05
Cal_CC_12_VS_Ca_0	CR_01140C	ERG27	3-keto-steroid reductase [Source:UniProtKB/TrEMBL;Acc:Q5A888]	678.62	170.81	1.99	3.97e-06
Cal_CC_12_VS_Ca_0	C1_03600W	N/A	Dolichyl-diphosphooligosaccharide--protein glycosyltransferase subunit 2 [Source:UniProtKB/TrEMBL;Acc:Q5AHZ2]	1358.26	342.36	1.99	1.84e-05
Cal_CC_12_VS_Ca_0	C1_11580W	N/A	Protein of unknown function, transcript upregulated by benomyl treatment	1023.03	258.05	1.99	0.000704
Cal_CC_12_VS_Ca_0	CR_07520C	YPT31	Rab family GTPase [Source:UniProtKB/TrEMBL;Acc:A0A1D8PTI2]	1645.2	415.08	1.99	1.67e-05
Cal_CC_12_VS_Ca_0	C1_05810W	GIM5	Gim5p [Source:UniProtKB/TrEMBL;Acc:Q5AA13]	643.44	162.57	1.98	0.000192
Cal_CC_12_VS_Ca_0	C7_03410C	N/A	Protein of unknown function, repressed by alpha pheromone in SpiderM medium	389.59	98.59	1.98	0.000541
Cal_CC_12_VS_Ca_0	C4_05860W	N/A	Prefoldin subunit 4 [Source:UniProtKB/TrEMBL;Acc:Q5A435]	708.09	179.19	1.98	0.000104
Cal_CC_12_VS_Ca_0	C2_01730W	SPC24	Probable kinetochore protein SPC24 [Source:UniProtKB/Swiss-Prot;Acc:Q5ALU2]	203.82	51.65	1.98	0.00102
Cal_CC_12_VS_Ca_0	C5_05350W	N/A	DNA primase [Source:UniProtKB/TrEMBL;Acc:A0A1D8PP73]	660.6	167.44	1.98	2.89e-05
Cal_CC_12_VS_Ca_0	C1_08730W	N/A	Conserved oligomeric Golgi complex subunit 5 [Source:UniProtKB/TrEMBL;Acc:A0A1D8PEI0]	1085.78	275.47	1.98	1.21e-05
Cal_CC_12_VS_Ca_0	C1_00940W	RPB11	RNA_pol_L_2 domain-containing protein [Source:UniProtKB/TrEMBL;Acc:A0A1D8PCD0]	836.13	212.19	1.98	0.00036
Cal_CC_12_VS_Ca_0	C1_04670W	HAT1	Histone acetyltransferase type B catalytic subunit [Source:UniProtKB/Swiss-Prot;Acc:Q59VF4]	699.43	177.64	1.98	4.49e-05
Cal_CC_12_VS_Ca_0	C3_00060W	TLO7	Tlo7p [Source:UniProtKB/TrEMBL;Acc:A0A1D8PIT9]	299.74	76.14	1.98	0.000107
Cal_CC_12_VS_Ca_0	CR_10860C	CTA26	Cta26p [Source:UniProtKB/TrEMBL;Acc:A0A1D8PUC0]	1491.22	379.51	1.97	0.000533
Cal_CC_12_VS_Ca_0	C2_08070C	MRS4	Fe(2+) transporter [Source:UniProtKB/TrEMBL;Acc:Q5A2T7]	947.49	241.29	1.97	1.14e-05
Cal_CC_12_VS_Ca_0	C1_07410C	SKP1	E3 ubiquitin ligase complex SCF subunit [Source:UniProtKB/TrEMBL;Acc:Q59WE2]	5583.51	1422.18	1.97	0.000353
Cal_CC_12_VS_Ca_0	C1_08140W	N/A	CMP/dCMP-type deaminase domain-containing protein [Source:UniProtKB/TrEMBL;Acc:A0A1D8PE88]	349.47	89.13	1.97	0.000113
Cal_CC_12_VS_Ca_0	C7_04120W	N/A	Ortholog of C. dubliniensis CD36 : Cd36_73790, C. parapsilosis CDC317 : CPAR2_702880, C. auris B8441 : B9J08_004922 and Candida tenuis NRRL Y-1498 : CANTEDRAFT_92070	148.97	38.07	1.97	0.000518
Cal_CC_12_VS_Ca_0	C3_05680W	N/A	UBC core domain-containing protein [Source:UniProtKB/TrEMBL;Acc:A0A1D8PKG7]	617.12	157.96	1.97	0.000162
Cal_CC_12_VS_Ca_0	C4_04930C	N/A	J domain-containing protein [Source:UniProtKB/TrEMBL;Acc:Q5A6A5]	546.77	140.1	1.96	3.88e-05
Cal_CC_12_VS_Ca_0	C1_04490W	N/A	SHNi-TPR domain-containing protein [Source:UniProtKB/TrEMBL;Acc:A0A1D8PDB1]	3443.61	886.48	1.96	0.00023
Cal_CC_12_VS_Ca_0	C2_02860W	SUR2	Fatty acid hydroxylase domain-containing protein [Source:UniProtKB/TrEMBL;Acc:Q5A0J3]	7371.54	1899	1.96	0.00177
Cal_CC_12_VS_Ca_0	CR_05800C	LCL2	Long chronological lifespan protein 2 [Source:UniProtKB/Swiss-Prot;Acc:Q59PT4]	482.78	124.37	1.96	0.000351
Cal_CC_12_VS_Ca_0	C2_00870W	N/A	Ortholog of C. dubliniensis CD36 : Cd36_15810, C. parapsilosis CDC317 : CPAR2_212950, C. auris B8441 : B9J08_003344 and Candida tenuis NRRL Y-1498 : CANTEDRAFT_116162	846.16	218.13	1.96	6.34e-06
Cal_CC_12_VS_Ca_0	C1_08030W	PFY1	Profilin [Source:UniProtKB/TrEMBL;Acc:Q5A786]	6032.11	1561.18	1.95	0.000506
Cal_CC_12_VS_Ca_0	CR_00990W	SEC11	Signal peptidase complex catalytic subunit SEC11 [Source:UniProtKB/Swiss-Prot;Acc:Q5A869]	563.09	145.74	1.95	9.32e-06
Cal_CC_12_VS_Ca_0	C1_02230W	SEP7	Septation protein 7 [Source:UniProtKB/Swiss-Prot;Acc:Q59VX8]	1194.26	310.44	1.94	0.000933
Cal_CC_12_VS_Ca_0	C3_02270W	N/A	(orf19.1618.1) Ortholog of C. dubliniensis CD36 : Cd36_82240, C. parapsilosis CDC317 : CPAR2_405130, C. auris B8441 : B9J08_002633 and Candida tenuis NRRL Y-1498 : CANTEDRAFT_127317	274.91	71.56	1.94	0.000304
Cal_CC_12_VS_Ca_0	CR_08480C	N/A	Ribosomal 40S subunit protein S29A [Source:UniProtKB/TrEMBL;Acc:A0A1D8PTR4]	1761.11	461.72	1.93	0.000867
Cal_CC_12_VS_Ca_0	CR_04400W	N/A	(orf19.529.1) Protein of unknown function	34.44	9.03	1.93	0.012
Cal_CC_12_VS_Ca_0	C1_04880C	MRPL37	Mitochondrial 54S ribosomal protein YmL37 [Source:UniProtKB/TrEMBL;Acc:Q59VH8]	352.08	92.55	1.93	0.00247
Cal_CC_12_VS_Ca_0	C2_03090C	ADE8	5'-phosphoribosylglycinamide transformylase [Source:UniProtKB/TrEMBL;Acc:A0A1D8PGS7]	701.45	184.44	1.93	0.000147
Cal_CC_12_VS_Ca_0	C1_06460C	RPS22A	40S ribosomal protein S22-B [Source:UniProtKB/Swiss-Prot;Acc:P0CU35]	4584.08	1206.99	1.93	0.00187
Cal_CC_12_VS_Ca_0	C2_08040C	RPS10	S10_plectin domain-containing protein [Source:UniProtKB/TrEMBL;Acc:A0A1D8PI15]	5563.28	1465.75	1.92	0.00208
Cal_CC_12_VS_Ca_0	C1_06030C	N/A	Ortholog of S. cerevisiae Shg1, a COMPASS (Set1C) complex subunit that methylates histone H3 on lysine 4 and is required in transcriptional silencing near telomeres, repressed in an azole-resistant strain overexpressing MDR1	346.88	91.6	1.92	0.000183
Cal_CC_12_VS_Ca_0	C2_03130W	N/A	Protein-arginine N-methyltransferase [Source:UniProtKB/TrEMBL;Acc:A0A1D8PGT0]	469.59	124.16	1.92	0.000617
Cal_CC_12_VS_Ca_0	C4_00750C	N/A	Protein of unknown function, Spider biofilm induced	139.47	37	1.91	0.00739
Cal_CC_12_VS_Ca_0	C2_10420W	FGR6-4	Fgr6-4p [Source:UniProtKB/TrEMBL;Acc:A0A1D8PIQ1]	973.81	258.39	1.91	0.00108
Cal_CC_12_VS_Ca_0	C1_11960C	N/A	(orf19.5269.1) Ortholog of S. cerevisiae : YPR170W-B, C. glabrata CBS138 : CAGL0I06457g, C. dubliniensis CD36 : Cd36_72650, C. parapsilosis CDC317 : CPAR2_805190 and Candida tenuis NRRL Y-1498 : CANTEDRAFT_99722	579.73	153.89	1.91	8.49e-05
Cal_CC_12_VS_Ca_0	C2_09740W	SSO2	Protein transport protein SSO2 [Source:UniProtKB/Swiss-Prot;Acc:Q59YF0]	2436.31	646.9	1.91	3.6e-06
Cal_CC_12_VS_Ca_0	C4_02370C	PGA59	Cell wall protein PGA59 [Source:UniProtKB/Swiss-Prot;Acc:Q5AF39]	33309.7	8851.19	1.91	0.00167
Cal_CC_12_VS_Ca_0	C5_02670W	BUR2	CYCLIN domain-containing protein [Source:UniProtKB/TrEMBL;Acc:Q5AG95]	388.35	103.23	1.91	6.08e-05
Cal_CC_12_VS_Ca_0	C5_02680W	N/A	Protein of unknown function, flow model biofilm induced, Spider biofilm induced	591.25	157.45	1.91	0.000194
Cal_CC_12_VS_Ca_0	C2_07800W	N/A	Ortholog(s) have ribosome binding activity, role in mitochondrial respiratory chain complex III assembly, positive regulation of mitochondrial translation and Cbp3p-Cbp6 complex, mitochondrial ribosome localization	476.37	126.88	1.91	0.000649
Cal_CC_12_VS_Ca_0	CR_09900C	DPB2	DNA polymerase II subunit 2 [Source:UniProtKB/TrEMBL;Acc:A0A1D8PU38]	175.37	46.71	1.91	0.000217
Cal_CC_12_VS_Ca_0	CR_04030W	NIP100	CAP-Gly domain-containing protein [Source:UniProtKB/TrEMBL;Acc:A0A1D8PSM7]	887.25	236.88	1.91	2.36e-05
Cal_CC_12_VS_Ca_0	C3_03530W	N/A	Ortholog of S. cerevisiae : MAY24, C. glabrata CBS138 : CAGL0L08382g, C. dubliniensis CD36 : Cd36_83540, C. parapsilosis CDC317 : CPAR2_404520 and C. auris B8441 : B9J08_002269	199.53	53.4	1.9	0.000497
Cal_CC_12_VS_Ca_0	C2_07910C	N/A	(orf19.2191.1) Ortholog of C. dubliniensis CD36 : Cd36_11730, C. parapsilosis CDC317 : CPAR2_104195, Candida tenuis NRRL Y-1498 : CANTEDRAFT_109454 and Debaryomyces hansenii CBS767 : DEHA2C10076g	245.7	65.77	1.9	0.000451
Cal_CC_12_VS_Ca_0	CR_03780C	N/A	DUF202 domain-containing protein [Source:UniProtKB/TrEMBL;Acc:Q5A012]	370.76	99.28	1.9	5.85e-05
Cal_CC_12_VS_Ca_0	CR_05190W	N/A	Protein similar to S. cerevisiae Cis3p, which has a role cell-wall-related processes, predicted Kex2p substrate, possibly an essential gene, disruptants not obtained by UAU1 method	25.63	6.87	1.9	0.0185
Cal_CC_12_VS_Ca_0	C1_05420W	N/A	Ortholog(s) have enzyme activator activity, mRNA binding activity, role in deadenylation-dependent decapping of nuclear-transcribed mRNA and Dcp1-Dcp2 complex, P-body, cytoplasm, cytoplasmic side of membrane, nucleus localization	602.73	161.78	1.9	0.000232
Cal_CC_12_VS_Ca_0	C3_07970C	TLO8	Tlo8p [Source:UniProtKB/TrEMBL;Acc:A0A1D8PKY5]	484.9	130.16	1.9	5.86e-05
Cal_CC_12_VS_Ca_0	CR_06950C	ATX1	HMA domain-containing protein [Source:UniProtKB/TrEMBL;Acc:A0A1D8PTB8]	685.71	184.28	1.9	0.000333
Cal_CC_12_VS_Ca_0	C5_00010W	TLO11	Tlo11p [Source:UniProtKB/TrEMBL;Acc:A0A1D8PMU7]	508.35	136.84	1.89	0.00014
Cal_CC_12_VS_Ca_0	C4_06840W	N/A	Has domain(s) with predicted sequence-specific DNA binding activity	397.15	107.02	1.89	4.4e-05
Cal_CC_12_VS_Ca_0	C5_04510W	GDE1	Glycerophosphocholine phosphodiesterase GDE1 [Source:UniProtKB/Swiss-Prot;Acc:A0A1D8PNZ7]	934.08	251.81	1.89	8.78e-05
Cal_CC_12_VS_Ca_0	C2_00010W	TLO5	Tlo5p [Source:UniProtKB/TrEMBL;Acc:A0A1D8PFZ1]	513.86	138.67	1.89	0.000201
Cal_CC_12_VS_Ca_0	C2_08460C	N/A	Hydroxyisourate hydrolase [Source:UniProtKB/TrEMBL;Acc:Q59Y16]	156.71	42.37	1.89	0.000989
Cal_CC_12_VS_Ca_0	C1_05870W	PRN3	Prn3p [Source:UniProtKB/TrEMBL;Acc:A0A1D8PDP2]	480.25	129.87	1.89	0.000473
Cal_CC_12_VS_Ca_0	C7_00700W	CYB5	Cytochrome b5 heme-binding domain-containing protein [Source:UniProtKB/TrEMBL;Acc:A0A1D8PQP7]	1027.17	277.84	1.89	0.00257
Cal_CC_12_VS_Ca_0	C2_02800W	N/A	(orf19.5825.1) Ortholog(s) have role in endoplasmic reticulum to Golgi vesicle-mediated transport and COPII-coated ER to Golgi transport vesicle, endoplasmic reticulum membrane, integral component of Golgi membrane localization	834.63	226.14	1.88	0.000279
Cal_CC_12_VS_Ca_0	CR_10520C	SLD5	DNA replication complex GINS protein SLD5 [Source:UniProtKB/TrEMBL;Acc:A0A1D8PU96]	90.28	24.47	1.88	0.00344
Cal_CC_12_VS_Ca_0	C1_12150C	N/A	Autophagy-related protein 101 [Source:UniProtKB/TrEMBL;Acc:A0A1D8PFB7]	277.74	75.33	1.88	0.000929
Cal_CC_12_VS_Ca_0	C4_05360C	N/A	Ortholog(s) have mRNA 5'-UTR binding, pre-mRNA intronic binding, translation regulator activity and role in Group I intron splicing, mitochondrial mRNA processing, positive regulation of mitochondrial translation	239.81	65.05	1.88	0.00116
Cal_CC_12_VS_Ca_0	C1_03870C	N/A	GLOBIN domain-containing protein [Source:UniProtKB/TrEMBL;Acc:A0A1D8PD58]	1021.14	276.99	1.88	0.000783
Cal_CC_12_VS_Ca_0	C2_05490W	N/A	Ortholog of C. dubliniensis CD36 : Cd36_19950, C. parapsilosis CDC317 : CPAR2_104135, Candida tenuis NRRL Y-1498 : cten_CGOB_00075 and Debaryomyces hansenii CBS767 : DEHA2F07964g	106.49	28.91	1.88	0.00115
Cal_CC_12_VS_Ca_0	C1_04150C	N/A	Nudix hydrolase domain-containing protein [Source:UniProtKB/TrEMBL;Acc:Q59VP4]	319.25	86.79	1.88	0.000373
Cal_CC_12_VS_Ca_0	C6_00270W	N/A	Has domain(s) with predicted role in attachment of GPI anchor to protein and GPI-anchor transamidase complex localization	843.65	229.49	1.88	0.000193
Cal_CC_12_VS_Ca_0	C5_04120C	N/A	Inositol oxygenase [Source:UniProtKB/TrEMBL;Acc:A0A1D8PNV3]	512.8	139.5	1.88	0.000129
Cal_CC_12_VS_Ca_0	C3_03920W	N/A	(orf19.6923.1) Ortholog of C. parapsilosis CDC317 : CPAR2_502850, Candida tenuis NRRL Y-1498 : CANTEDRAFT_135869, Debaryomyces hansenii CBS767 : DEHA2F18260g and Pichia stipitis Pignal : psti_CGOB_00119	823.25	224.83	1.87	0.00189
Cal_CC_12_VS_Ca_0	C2_03810C	RPL21A	Ribosomal 60S subunit protein L21A [Source:UniProtKB/TrEMBL;Acc:A0A1D8PGY0]	5641.48	1541.27	1.87	0.00083
Cal_CC_12_VS_Ca_0	C5_05100C	DUN1	Serine/threonine protein kinase [Source:UniProtKB/TrEMBL;Acc:A0A1D8PP50]	457.18	124.93	1.87	0.000202
Cal_CC_12_VS_Ca_0	C4_02840C	MED20	Mediator of RNA polymerase II transcription subunit 20 [Source:UniProtKB/TrEMBL;Acc:A0A1D8PLN4]	373.88	102.29	1.87	0.000184
Cal_CC_12_VS_Ca_0	CR_03600C	N/A	Coatomer subunit zeta [Source:UniProtKB/TrEMBL;Acc:Q5A006]	1240.66	339.77	1.87	5.97e-05
Cal_CC_12_VS_Ca_0	C2_10010C	IRC22-2	Increased recombination centers protein 22-2 [Source:UniProtKB/Swiss-Prot;Acc:Q59XW9]	1545.1	423.42	1.87	4.63e-05
Cal_CC_12_VS_Ca_0	C1_11910W	N/A	PCI domain-containing protein [Source:UniProtKB/TrEMBL;Acc:Q5A3J4]	232.03	63.62	1.87	0.000184
Cal_CC_12_VS_Ca_0	C7_02080W	N/A	Glutaredoxin domain-containing protein [Source:UniProtKB/TrEMBL;Acc:Q5AH29]	628.26	172.33	1.87	0.000234
Cal_CC_12_VS_Ca_0	C1_03040W	N/A	Protein of unknown function, induced by nitric oxide, rat catheter and Spider biofilm induced	409.62	112.44	1.87	2.9e-05
Cal_CC_12_VS_Ca_0	C5_02350C	N/A	Smr domain-containing protein [Source:UniProtKB/TrEMBL;Acc:A0A1D8PNE2]	307.57	84.49	1.86	0.000252
Cal_CC_12_VS_Ca_0	C1_07770W	FGR6-3	Protein lacking an ortholog in S. cerevisiae, member of a family encoded by FGR6-related genes in the RB2 repeat sequence, transposon mutation affects filamentous growth	835.85	229.71	1.86	0.00163
Cal_CC_12_VS_Ca_0	C7_01050W	N/A	Epimerase domain-containing protein [Source:UniProtKB/TrEMBL;Acc:A0A1D8PQR8]	138.61	38.19	1.86	0.000413
Cal_CC_12_VS_Ca_0	C6_00680C	N/A	(orf19.4192.1) Ortholog of C. dubliniensis CD36 : Cd36_60590, C. parapsilosis CDC317 : CPAR2_602880, C. auris B8441 : B9J08_001867 and Candida tenuis NRRL Y-1498 : CANTEDRAFT_115034	405.19	111.67	1.86	0.000253
Cal_CC_12_VS_Ca_0	C7_02180C	TRS33	Trs33p [Source:UniProtKB/TrEMBL;Acc:Q5AH42]	617.1	170.51	1.86	0.000294
Cal_CC_12_VS_Ca_0	C6_01140C	ARC18	Actin-related protein 2/3 complex subunit 3 [Source:UniProtKB/TrEMBL;Acc:Q59WT0]	702.6	194.15	1.86	0.000494
Cal_CC_12_VS_Ca_0	C5_03400C	N/A	Sm domain-containing protein [Source:UniProtKB/TrEMBL;Acc:A0A1D8PNP9]	508.82	140.61	1.86	0.000148
Cal_CC_12_VS_Ca_0	CR_09340W	N/A	UBC core domain-containing protein [Source:UniProtKB/TrEMBL;Acc:A0A1D8PTY7]	2545.29	703.68	1.85	6.76e-05
Cal_CC_12_VS_Ca_0	C5_03310C	PCL1	Cyclin N-terminal domain-containing protein [Source:UniProtKB/TrEMBL;Acc:A0A1D8PNP1]	159.52	44.1	1.85	0.00591
Cal_CC_12_VS_Ca_0	C2_01340W	N/A	Has domain(s) with predicted integral component of membrane localization	3250.89	901.67	1.85	1.54e-05
Cal_CC_12_VS_Ca_0	C1_11470C	DPP1	acidPPc domain-containing protein [Source:UniProtKB/TrEMBL;Acc:Q59W68]	174.39	48.4	1.85	0.00116
Cal_CC_12_VS_Ca_0	C1_01370C	RPS21B	40S ribosomal protein S21 [Source:UniProtKB/TrEMBL;Acc:A0A1D8PCG7]	3952.6	1097.64	1.85	0.0043
Cal_CC_12_VS_Ca_0	C1_04620W	N/A	Ortholog of C. dubliniensis CD36 : Cd36_04370, C. parapsilosis CDC317 : CPAR2_105410, C. auris B8441 : B9J08_000021 and Candida tenuis NRRL Y-1498 : CANTEDRAFT_114891	1699.66	472.09	1.85	5.07e-05
Cal_CC_12_VS_Ca_0	C1_04080W	MAD2	Spindle assembly checkpoint component MAD2 [Source:UniProtKB/Swiss-Prot;Acc:Q59VQ3]	270.2	75.53	1.84	0.000422
Cal_CC_12_VS_Ca_0	C1_14230C	IRR1	SCD domain-containing protein [Source:UniProtKB/TrEMBL;Acc:A0A1D8PFW4]	429.57	120.16	1.84	0.00308
Cal_CC_12_VS_Ca_0	C5_00340W	EIP1	Probable securin that interacts with and regulates cohesin protease (separase) Esp1p to ensure chromatid separation during anaphase, Spider biofilm repressed	555.74	155.52	1.84	0.000245
Cal_CC_12_VS_Ca_0	CR_03770C	RPS30	40S ribosomal protein S30 [Source:UniProtKB/TrEMBL;Acc:A0A1D8PSK2]	2989.86	839.15	1.83	0.000931
Cal_CC_12_VS_Ca_0	C6_03130W	N/A	(orf19.5597.1) Has domain(s) with predicted proton-transporting ATP synthase activity, rotational mechanism, proton-transporting ATPase activity, rotational mechanism activity and role in ATP synthesis coupled proton transport	1882.89	529.04	1.83	0.00292
Cal_CC_12_VS_Ca_0	C2_09310C	GTF1	Glutamyl-tRNA(Gln) amidotransferase subunit F, mitochondrial [Source:UniProtKB/Swiss-Prot;Acc:Q59X39]	288.82	81.17	1.83	0.000681
Cal_CC_12_VS_Ca_0	C2_05620W	KTI11	DPH-type MB domain-containing protein [Source:UniProtKB/TrEMBL;Acc:A0A1D8PHF7]	139.6	39.25	1.83	0.00316
Cal_CC_12_VS_Ca_0	C1_07680W	HAP2	Hap2p [Source:UniProtKB/TrEMBL;Acc:A0A1D8PE35]	683.24	192.19	1.83	1.41e-05
Cal_CC_12_VS_Ca_0	C6_00860W	GPX1	Glutathione peroxidase [Source:UniProtKB/TrEMBL;Acc:A0A1D8PPH4]	134.65	37.98	1.83	0.000831
Cal_CC_12_VS_Ca_0	C4_07170C	N/A	(orf19.3087.1) Ortholog of C. dubliniensis CD36 : Cd36_54140, Candida tropicalis NEW ASSEMBLY : CTRG1_CGOB_00095 and Candida albicans WO-1 : CAWG_04820	102.06	28.83	1.82	0.00633
Cal_CC_12_VS_Ca_0	C2_02180W	N/A	Zn(2+) transporter [Source:UniProtKB/TrEMBL;Acc:A0A1D8PGH6]	2575.7	728.16	1.82	6.25e-05
Cal_CC_12_VS_Ca_0	CR_08520C	N/A	(orf19.6419.1) Ortholog of C. parapsilosis CDC317 : CPAR2_205710, C. auris B8441 : B9J08_000119, Candida tenuis NRRL Y-1498 : CANTEDRAFT_117073 and Debaryomyces hansenii CBS767 : DEHA2A11462g	444.09	125.9	1.82	0.000124
Cal_CC_12_VS_Ca_0	CR_06050W	CDC28	Cyclin-dependent kinase 1 [Source:UniProtKB/Swiss-Prot;Acc:P43063]	1459.73	414.7	1.82	8.47e-05
Cal_CC_12_VS_Ca_0	C2_05210W	DAD2	DASH complex subunit DAD2 [Source:UniProtKB/Swiss-Prot;Acc:Q59ZG8]	302.16	85.9	1.81	0.00116
Cal_CC_12_VS_Ca_0	CR_01990C	SPC98	Spindle pole body component [Source:UniProtKB/TrEMBL;Acc:A0A1D8PS42]	450.57	128.11	1.81	0.000174
Cal_CC_12_VS_Ca_0	C1_02330C	N/A	Ribosomal 60S subunit protein L26B [Source:UniProtKB/TrEMBL;Acc:A0A1D8PCQ5]	3198.43	910.51	1.81	0.00432
Cal_CC_12_VS_Ca_0	C1_00910W	TRI1	SWIB domain-containing protein [Source:UniProtKB/TrEMBL;Acc:A0A1D8PCC6]	334.76	95.36	1.81	0.000233
Cal_CC_12_VS_Ca_0	C5_04850W	N/A	Protein of unknown function, early-stage flow model biofilm induced	113.69	32.39	1.81	0.00339
Cal_CC_12_VS_Ca_0	C6_02590C	MOB1	Mob1p [Source:UniProtKB/TrEMBL;Acc:Q5AC22]	613.2	174.85	1.81	7.14e-05
Cal_CC_12_VS_Ca_0	C2_06290C	ATP14	F1F0 ATP synthase subunit h [Source:UniProtKB/TrEMBL;Acc:A0A1D8PHL7]	3916.2	1117.21	1.81	0.00114
Cal_CC_12_VS_Ca_0	C2_10210C	RAS1	Ras-like protein 1 [Source:UniProtKB/Swiss-Prot;Acc:Q59XU5]	5275.33	1505.68	1.81	0.001
Cal_CC_12_VS_Ca_0	CR_07380C	KSR1	3-ketodihydrosphingosine reductase TSC10 [Source:UniProtKB/Swiss-Prot;Acc:Q59RQ2]	450.86	128.74	1.81	6.44e-05
Cal_CC_12_VS_Ca_0	C1_11360W	RPL37B	Ribosomal protein L37 [Source:UniProtKB/TrEMBL;Acc:A0A1D8PF45]	4659.02	1331.83	1.81	0.00202
Cal_CC_12_VS_Ca_0	C2_08890W	N/A	Ortholog(s) have DNA binding activity	25.61	7.33	1.8	0.0393
Cal_CC_12_VS_Ca_0	C4_02280W	IDI1	Isopentenyl-diphosphate Delta-isomerase [Source:UniProtKB/TrEMBL;Acc:A0A1D8PLI2]	1281.51	366.91	1.8	0.000383
Cal_CC_12_VS_Ca_0	C7_00760C	N/A	Uncharacterized membrane protein [Source:UniProtKB/TrEMBL;Acc:A0A1D8PQN5]	248.72	71.22	1.8	0.000218
Cal_CC_12_VS_Ca_0	CR_10030W	FGR34	Fgr34p [Source:UniProtKB/TrEMBL;Acc:A0A1D8PU48]	1289.08	369.15	1.8	4.17e-05
Cal_CC_12_VS_Ca_0	C3_07200C	ZFU2	Zn(2)-C6 fungal-type domain-containing protein [Source:UniProtKB/TrEMBL;Acc:A0A1D8PKQ8]	560.1	160.66	1.8	5.93e-05
Cal_CC_12_VS_Ca_0	CR_05330W	N/A	(orf19.5288.1) Protein of unknown function, Spider biofilm repressed	332.34	95.77	1.79	7.07e-05
Cal_CC_12_VS_Ca_0	C5_03950W	N/A	Oxidant-induced cell-cycle arrest protein 5 [Source:UniProtKB/TrEMBL;Acc:A0A1D8PNU9]	654.72	188.83	1.79	0.000451
Cal_CC_12_VS_Ca_0	C1_00780C	HGC1	Hypha-specific G1 cyclin-related protein 1 [Source:UniProtKB/Swiss-Prot;Acc:Q5ABE2]	1611.02	464.87	1.79	0.000197
Cal_CC_12_VS_Ca_0	C1_14100W	YPT52	Rab family GTPase [Source:UniProtKB/TrEMBL;Acc:A0A1D8PFT9]	1270.83	367.25	1.79	9.94e-05
Cal_CC_12_VS_Ca_0	CR_06380C	N/A	Predicted ORF overlapping the Major Repeat Sequence on chromosome R, member of a family encoded by FGR6-related genes in the RB2 repeat sequence	950.18	274.79	1.79	0.00236
Cal_CC_12_VS_Ca_0	C7_02870C	TAF19	Taf19p [Source:UniProtKB/TrEMBL;Acc:A0A1D8PR78]	677.17	195.92	1.79	8.97e-05
Cal_CC_12_VS_Ca_0	CR_08190W	N/A	Ortholog of C. dubliniensis CD36 : Cd36_33820, C. parapsilosis CDC317 : CPAR2_206210, C. auris B8441 : B9J08_003843 and Candida tenuis NRRL Y-1498 : CANTEDRAFT_92567	284.97	82.66	1.79	0.000534
Cal_CC_12_VS_Ca_0	C4_04900W	RPL30	Ribosomal_L7Ae domain-containing protein [Source:UniProtKB/TrEMBL;Acc:A0A1D8PM75]	3462.89	1004.62	1.79	0.00126
Cal_CC_12_VS_Ca_0	C1_12550C	CDC54	DNA helicase [Source:UniProtKB/TrEMBL;Acc:A0A1D8PFE6]	403.17	116.99	1.79	0.00516
Cal_CC_12_VS_Ca_0	C3_06400C	N/A	Uracil-DNA glycosylase [Source:UniProtKB/TrEMBL;Acc:A0A1D8PKH5]	639.25	185.58	1.78	8.97e-05
Cal_CC_12_VS_Ca_0	CR_00240W	LSM6	Sm domain-containing protein [Source:UniProtKB/TrEMBL;Acc:A0A1D8PRP0]	645.99	187.82	1.78	0.00221
Cal_CC_12_VS_Ca_0	C1_06270W	N/A	Predicted membrane protein, transcript repressed by ciclopirox olamine	512.07	149.15	1.78	0.00551
Cal_CC_12_VS_Ca_0	C5_01900C	N/A	(orf19.3181.1) Protein of unknown function, involved in secretion of proteins that lack classical secretory signal sequences, Spider biofilm induced	106.47	31.09	1.78	0.00166
Cal_CC_12_VS_Ca_0	C3_02660W	N/A	Protein of unknown function, Spider biofilm induced	66.87	19.53	1.78	0.00659
Cal_CC_12_VS_Ca_0	CR_01950W	N/A	DNA-directed RNA polymerase I subunit [Source:UniProtKB/TrEMBL;Acc:A0A1D8PS34]	1189.24	347.33	1.78	0.000141
Cal_CC_12_VS_Ca_0	C5_01680C	CCN1	G1/S-specific cyclin CCN1 [Source:UniProtKB/Swiss-Prot;Acc:Q59YH3]	654.75	191.31	1.78	0.00156
Cal_CC_12_VS_Ca_0	C2_02850W	UGA6	Uga6p [Source:UniProtKB/TrEMBL;Acc:A0A1D8PGQ6]	130.77	38.25	1.77	0.00146
Cal_CC_12_VS_Ca_0	C2_03890W	N/A	Protein likely to be essential for growth, based on an insertional mutagenesis strategy	235.28	69.17	1.77	0.000537
Cal_CC_12_VS_Ca_0	C2_06800C	N/A	Protein of unknown function, Spider biofilm induced	606.23	178.49	1.76	0.000579
Cal_CC_12_VS_Ca_0	C1_12370W	N/A	Chaperone component, involved in assembly of alpha subunits into the 20S proteasome, flow model biofilm induced	789	232.66	1.76	0.00243
Cal_CC_12_VS_Ca_0	C2_02590W	ZRT2	Low-affinity Zn(2+) transporter [Source:UniProtKB/TrEMBL;Acc:A0A1D8PGN5]	7620.73	2252.48	1.76	0.00633
Cal_CC_12_VS_Ca_0	C4_07070W	CTA6	Anaphase-promoting complex subunit 13 [Source:UniProtKB/TrEMBL;Acc:A0A1D8PMS5]	740.99	219.12	1.76	0.000174
Cal_CC_12_VS_Ca_0	C4_05530W	FGR6-10	Fgr6-10p [Source:UniProtKB/TrEMBL;Acc:A0A1D8PMC4]	967.42	286.31	1.76	0.00251
Cal_CC_12_VS_Ca_0	CR_10120C	N/A	Required for respiratory growth protein 7, mitochondrial [Source:UniProtKB/TrEMBL;Acc:A0A1D8PU42]	186.01	55.09	1.76	0.000644
Cal_CC_12_VS_Ca_0	C1_12630C	CWC15	Pre-mRNA-splicing factor CWC15 [Source:UniProtKB/Swiss-Prot;Acc:Q59PD3]	351.48	104.15	1.75	0.000463
Cal_CC_12_VS_Ca_0	C2_07510W	N/A	G-patch domain-containing protein [Source:UniProtKB/TrEMBL;Acc:A0A1D8PHW7]	372.15	110.55	1.75	0.000527
Cal_CC_12_VS_Ca_0	C4_00390W	N/A	PC4 domain-containing protein [Source:UniProtKB/TrEMBL;Acc:Q59UQ4]	1120.56	333.08	1.75	0.000235
Cal_CC_12_VS_Ca_0	C2_06520C	TPC1	Mitochondrial thiamine pyrophosphate carrier 1 [Source:UniProtKB/Swiss-Prot;Acc:Q59Q36]	292.28	86.96	1.75	0.000941
Cal_CC_12_VS_Ca_0	CR_05130C	N/A	J domain-containing protein [Source:UniProtKB/TrEMBL;Acc:A0A1D8PSY2]	592.53	176.81	1.74	5.43e-05
Cal_CC_12_VS_Ca_0	CR_05140W	N/A	Very-long-chain (3R)-3-hydroxyacyl-CoA dehydratase [Source:UniProtKB/TrEMBL;Acc:Q59QN4]	359.3	107.22	1.74	0.000568
Cal_CC_12_VS_Ca_0	CR_04990C	N/A	Predicted protein only found in C. albicans and C. dubliniensis, highly induced during chlamydospore development	23.53	7.03	1.74	0.0308
Cal_CC_12_VS_Ca_0	C1_04060W	IFI3	Ifi3p [Source:UniProtKB/TrEMBL;Acc:A0A1D8PD62]	645.4	192.96	1.74	0.000247
Cal_CC_12_VS_Ca_0	C5_02990W	N/A	Has domain(s) with predicted NADH dehydrogenase (ubiquinone) activity, role in mitochondrial respiratory chain complex I assembly and membrane localization	297.1	88.93	1.74	0.00113
Cal_CC_12_VS_Ca_0	C4_02510W	N/A	MFS domain-containing protein [Source:UniProtKB/TrEMBL;Acc:A0A1D8PLJ9]	1083.2	324.45	1.74	0.000176
Cal_CC_12_VS_Ca_0	C2_06250C	CDC46	DNA helicase [Source:UniProtKB/TrEMBL;Acc:Q59P49]	414.24	124.14	1.74	0.000867
Cal_CC_12_VS_Ca_0	CR_05840W	SPC25	Probable kinetochore protein SPC25 [Source:UniProtKB/Swiss-Prot;Acc:Q59PT6]	433.87	130.02	1.74	0.000273
Cal_CC_12_VS_Ca_0	C2_06680W	FRP3	Putative ammonium permease [Source:UniProtKB/TrEMBL;Acc:A0A1D8PHP8]	1490.95	447.58	1.74	0.000638
Cal_CC_12_VS_Ca_0	C1_05030C	PSF2	DNA replication complex GINS protein PSF2 [Source:UniProtKB/Swiss-Prot;Acc:Q59MA3]	178.88	53.73	1.74	0.000329
Cal_CC_12_VS_Ca_0	C1_08590C	ERG1	Squalene monooxygenase [Source:UniProtKB/Swiss-Prot;Acc:Q92206]	2923.5	878.11	1.74	0.00246
Cal_CC_12_VS_Ca_0	C1_10340W	N/A	Putative MFS transporter, Hap43p-induced gene, also regulated by regulated by Sef1p and Sfu1p, repressed in a ssr1 null mutant	991.94	298.25	1.73	0.000143
Cal_CC_12_VS_Ca_0	C5_00890C	GIT2	Glycerophosphodiester transporter GIT2 [Source:UniProtKB/Swiss-Prot;Acc:A0A1D8PN12]	1560.61	469.81	1.73	0.000333
Cal_CC_12_VS_Ca_0	C2_08540C	N/A	Has domain(s) with predicted zinc ion binding activity	424.43	127.95	1.73	0.0015
Cal_CC_12_VS_Ca_0	C2_03170W	N/A	Protein of unknown function, F-12/CO2 early biofilm induced	198.96	60.03	1.73	0.0226
Cal_CC_12_VS_Ca_0	C1_14590C	TLO4	Tlo4p [Source:UniProtKB/TrEMBL;Acc:A0A1D8PFZ0]	297.26	89.69	1.73	0.00113
Cal_CC_12_VS_Ca_0	C7_03380W	N/A	COX assembly mitochondrial protein [Source:UniProtKB/TrEMBL;Acc:A0A1D8PRB8]	501.69	151.87	1.72	0.0013
Cal_CC_12_VS_Ca_0	C5_03110C	N/A	Sm protein F [Source:UniProtKB/TrEMBL;Acc:A0A1D8PNM3]	321.22	97.28	1.72	0.00276
Cal_CC_12_VS_Ca_0	C2_03870W	GNA1	Glucosamine 6-phosphate N-acetyltransferase [Source:UniProtKB/TrEMBL;Acc:Q5AHF9]	190.02	57.78	1.72	0.000418
Cal_CC_12_VS_Ca_0	C5_05060C	N/A	Ortholog(s) have Atg8 ligase activity, protein-macromolecule adaptor activity	116.19	35.35	1.72	0.00479
Cal_CC_12_VS_Ca_0	C5_04630W	SPT4	Transcription elongation factor SPT4 [Source:UniProtKB/Swiss-Prot;Acc:Q5AK73]	522	158.88	1.72	0.00101
Cal_CC_12_VS_Ca_0	C1_05320C	N/A	Ortholog(s) have role in cellular protein-containing complex assembly, intra-Golgi vesicle-mediated transport and TRAPPII protein complex, trans-Golgi network localization	436.29	132.83	1.72	0.000632
Cal_CC_12_VS_Ca_0	C1_12660W	MAD1	Spindle assembly checkpoint component MAD1 [Source:UniProtKB/Swiss-Prot;Acc:Q59PD6]	647.74	197.21	1.72	0.000524
Cal_CC_12_VS_Ca_0	C3_07180C	BMT1	Beta-mannosyltransferase 1 [Source:UniProtKB/Swiss-Prot;Acc:Q5ADQ9]	363.67	110.98	1.71	0.000397
Cal_CC_12_VS_Ca_0	C5_03020W	CCC2	Cu(2+)-transporting P-type ATPase [Source:UniProtKB/TrEMBL;Acc:Q5AG51]	1193.81	364.48	1.71	0.00189
Cal_CC_12_VS_Ca_0	C7_02500C	DPP3	acidPPc domain-containing protein [Source:UniProtKB/TrEMBL;Acc:Q5AH74]	720.7	220.1	1.71	0.00108
Cal_CC_12_VS_Ca_0	C7_00710W	RPS28B	Ribosomal 40S subunit protein S28B [Source:UniProtKB/TrEMBL;Acc:A0A1D8PQN0]	2788.03	851.47	1.71	0.00479
Cal_CC_12_VS_Ca_0	C1_08450C	CDC42	Cell division control protein 42 homolog [Source:UniProtKB/Swiss-Prot;Acc:P0CY33]	1687.77	515.69	1.71	0.000289
Cal_CC_12_VS_Ca_0	CR_10530W	N/A	Ortholog of C. dubliniensis CD36 : Cd36_35360, C. parapsilosis CDC317 : CPAR2_200320, C. auris B8441 : B9J08_001247 and Candida tenuis NRRL Y-1498 : CANTEDRAFT_136418	378.17	115.62	1.71	0.000248
Cal_CC_12_VS_Ca_0	C1_12440W	REX4	RNA exonuclease 4 [Source:UniProtKB/Swiss-Prot;Acc:Q5A3Q0]	145.8	44.6	1.71	0.00443
Cal_CC_12_VS_Ca_0	C2_08470C	STN1	Stn1p [Source:UniProtKB/TrEMBL;Acc:A0A1D8PI83]	56.58	17.31	1.71	0.0279
Cal_CC_12_VS_Ca_0	C1_10300W	MNN12	Putative alpha-1,3-mannosyltransferase MNN12 [Source:UniProtKB/Swiss-Prot;Acc:Q5APQ8]	1220.21	373.6	1.71	0.00029
Cal_CC_12_VS_Ca_0	CR_08930C	N/A	U6 snRNA-associated Sm-like protein LSm1 [Source:UniProtKB/TrEMBL;Acc:A0A1D8PTV1]	968.3	296.78	1.71	0.000124
Cal_CC_12_VS_Ca_0	C3_07130W	N/A	Cornichon family protein [Source:UniProtKB/TrEMBL;Acc:A0A1D8PKP3]	1722.73	528.46	1.7	0.000332
Cal_CC_12_VS_Ca_0	C1_00040W	CTA2	Cta2p [Source:UniProtKB/TrEMBL;Acc:A0A1D8PC38]	967.74	297.48	1.7	0.00138
Cal_CC_12_VS_Ca_0	C3_02200W	N/A	(orf19.1624.1) Ortholog of C. parapsilosis CDC317 : CPAR2_405060, Candida tropicalis NEW ASSEMBLY : CTRG1_CGOB_00188, Candida orthopsilosis Co 90-125 : CORT_0C04470 and Candida orthopsilosis NEW ASSEMBLY : CORT1C04470	40.37	12.43	1.7	0.0468
Cal_CC_12_VS_Ca_0	CR_04520W	MIM1	Mim1p [Source:UniProtKB/TrEMBL;Acc:A0A1D8PSS3]	815.45	251.09	1.7	0.000931
Cal_CC_12_VS_Ca_0	C1_00840C	NRM1	Nrm1p [Source:UniProtKB/TrEMBL;Acc:A0A1D8PCB2]	315.02	97.19	1.7	0.0127
Cal_CC_12_VS_Ca_0	C4_05790W	N/A	Transport protein particle complex II subunit [Source:UniProtKB/TrEMBL;Acc:A0A1D8PME8]	459.85	142.1	1.69	0.00202
Cal_CC_12_VS_Ca_0	C4_04270W	N/A	Ureidoglycolate hydrolase [Source:UniProtKB/TrEMBL;Acc:Q59P95]	141.15	43.63	1.69	0.00172
Cal_CC_12_VS_Ca_0	C2_05800C	N/A	GRIP domain-containing protein [Source:UniProtKB/TrEMBL;Acc:A0A1D8PHG9]	807.17	249.49	1.69	8.8e-05
Cal_CC_12_VS_Ca_0	C1_03340C	SEC62	Translocation protein SEC62 [Source:UniProtKB/Swiss-Prot;Acc:Q5AI21]	1327.25	410.27	1.69	7.38e-05
Cal_CC_12_VS_Ca_0	C5_03380W	ARP1	Actin-related protein 1 [Source:UniProtKB/TrEMBL;Acc:Q59QT2]	259.52	80.34	1.69	0.00122
Cal_CC_12_VS_Ca_0	C2_10030C	MP65	Cell surface mannoprotein MP65 [Source:UniProtKB/Swiss-Prot;Acc:Q59XX2]	14247.4	4411.07	1.69	0.000475
Cal_CC_12_VS_Ca_0	C7_04360C	TLO16	Tlo16p [Source:UniProtKB/TrEMBL;Acc:A0A1D8PRM3]	447.85	138.7	1.69	0.000672
Cal_CC_12_VS_Ca_0	C5_00630C	EXO1	Rad2 family nuclease [Source:UniProtKB/TrEMBL;Acc:A0A1D8PMZ2]	357.16	110.75	1.69	0.0034
Cal_CC_12_VS_Ca_0	C6_02210W	N/A	Protein of unknown function, oxidative stress-induced via Cap1, induced by alpha pheromone in SpiderM medium	268.14	83.19	1.69	0.00613
Cal_CC_12_VS_Ca_0	C4_05450C	CBR1	NADH-cytochrome b5 reductase 1 [Source:UniProtKB/Swiss-Prot;Acc:Q59P03]	2092.86	650	1.69	8.7e-05
Cal_CC_12_VS_Ca_0	CR_07860C	ASF1	Histone chaperone ASF1 [Source:UniProtKB/Swiss-Prot;Acc:Q59MV1]	248.01	77.32	1.68	0.000931
Cal_CC_12_VS_Ca_0	C3_05120C	N/A	Prefoldin subunit 3 [Source:UniProtKB/TrEMBL;Acc:A0A1D8PK48]	530.37	165.46	1.68	0.00011
Cal_CC_12_VS_Ca_0	C7_03440W	SNG4	DUF3533 domain-containing protein [Source:UniProtKB/TrEMBL;Acc:A0A1D8PRC1]	984.46	307.31	1.68	0.000155
Cal_CC_12_VS_Ca_0	CR_06530W	N/A	Ortholog(s) have role in hydrogen peroxide-mediated programmed cell death	1033.45	322.82	1.68	0.00138
Cal_CC_12_VS_Ca_0	C7_01100C	N/A	Predicted ORF overlapping the Major Repeat Sequence on chromosome 7, member of a family encoded by FGR6-related genes in the RB2 repeat sequence	908.41	283.92	1.68	0.00904
Cal_CC_12_VS_Ca_0	C5_03130W	SUT1	Sut1p [Source:UniProtKB/TrEMBL;Acc:A0A1D8PNM7]	472.4	147.66	1.68	0.0175
Cal_CC_12_VS_Ca_0	C1_11330C	SMT3	Ubiquitin-like domain-containing protein [Source:UniProtKB/TrEMBL;Acc:Q59W54]	2720.37	850.34	1.68	0.00149
Cal_CC_12_VS_Ca_0	CR_09580C	N/A	Ortholog of S. cerevisiae Pba1 that is involved in 20S proteasome assembly, upregulated in a cyr1 null mutant, contains a 5' UTR intron	2033.29	635.92	1.68	0.00111
Cal_CC_12_VS_Ca_0	C2_01430W	APT1	Adenine phosphoribosyltransferase [Source:UniProtKB/Swiss-Prot;Acc:Q5ALX8]	656.42	205.31	1.68	0.000699
Cal_CC_12_VS_Ca_0	C7_01930C	N/A	Ortholog of C. dubliniensis CD36 : Cd36_71740, C. parapsilosis CDC317 : CPAR2_703440, C. auris B8441 : B9J08_001563 and Candida tenuis NRRL Y-1498 : CANTEDRAFT_102923	843.12	264.09	1.67	0.00083
Cal_CC_12_VS_Ca_0	C2_09370C	KAR3	Kinesin-like protein [Source:UniProtKB/TrEMBL;Acc:A0A1D8PIH0]	203.95	63.99	1.67	0.0167
Cal_CC_12_VS_Ca_0	C1_03840W	N/A	(orf19.1026.1) Ortholog of C. dubliniensis CD36 : Cd36_03580, C. parapsilosis CDC317 : CPAR2_105090, C. auris B8441 : B9J08_004984 and Candida tenuis NRRL Y-1498 : CANTEDRAFT_106351	74.29	23.36	1.67	0.0245
Cal_CC_12_VS_Ca_0	C6_00520W	N/A	Predicted ORF from Assembly 19, removed from Assembly 20, restored based on comparative genome analysis	113.22	35.63	1.67	0.0148
Cal_CC_12_VS_Ca_0	CR_03790C	KRE1	Protein KRE1 [Source:UniProtKB/Swiss-Prot;Acc:P0CY22]	458.4	144.25	1.67	0.000107
Cal_CC_12_VS_Ca_0	C4_05820W	N/A	(orf19.1267.1) Ortholog(s) have cysteine desulfurase activity, role in iron-sulfur cluster assembly and L-cysteine desulfurase complex, extrinsic component of mitochondrial inner membrane, mitochondrial matrix localization	648.45	204.08	1.67	0.0043
Cal_CC_12_VS_Ca_0	C1_12160W	MSO1	Mso1_Sec1_bdg domain-containing protein [Source:UniProtKB/TrEMBL;Acc:Q5A3M2]	1158.74	365.29	1.67	0.000102
Cal_CC_12_VS_Ca_0	CR_03680C	SMC1	Structural maintenance of chromosomes protein [Source:UniProtKB/TrEMBL;Acc:A0A1D8PSI8]	384.11	121.12	1.67	0.00387
Cal_CC_12_VS_Ca_0	C5_01390C	SNM1	Snm1p [Source:UniProtKB/TrEMBL;Acc:A0A1D8PN53]	488.31	154.03	1.66	0.00269
Cal_CC_12_VS_Ca_0	C1_00980W	N/A	(orf19.6008.4) Ortholog(s) have structural constituent of ribosome activity and mitochondrial large ribosomal subunit, mitochondrion localization	495.07	156.41	1.66	0.00542
Cal_CC_12_VS_Ca_0	C1_07290W	N/A	Ortholog of Candida albicans WO-1 : CAWG_00687	96.47	30.48	1.66	0.0164
Cal_CC_12_VS_Ca_0	C1_10690W	N/A	AB hydrolase-1 domain-containing protein [Source:UniProtKB/TrEMBL;Acc:Q59WE9]	436.13	137.94	1.66	0.000909
Cal_CC_12_VS_Ca_0	C5_01090C	N/A	JmjC domain-containing protein [Source:UniProtKB/TrEMBL;Acc:A0A1D8PN39]	1127.52	357.16	1.66	0.000758
Cal_CC_12_VS_Ca_0	C3_07820W	N/A	Protein of unknown function, Spider biofilm repressed	321.67	101.94	1.66	0.00104
Cal_CC_12_VS_Ca_0	CR_10490W	EIF4E	Eukaryotic translation initiation factor 4E [Source:UniProtKB/Swiss-Prot;Acc:Q9P975]	3197.6	1013.89	1.66	0.00114
Cal_CC_12_VS_Ca_0	C2_05550W	N/A	Cytochrome b5 heme-binding domain-containing protein [Source:UniProtKB/TrEMBL;Acc:A0A1D8PHE5]	1294.23	410.73	1.66	0.00211
Cal_CC_12_VS_Ca_0	C2_06870C	PST1	Flavodoxin-like domain-containing protein [Source:UniProtKB/TrEMBL;Acc:A0A1D8PHR5]	9494.96	3015.76	1.65	0.00931
Cal_CC_12_VS_Ca_0	C2_09300W	MED18	Mediator of RNA polymerase II transcription subunit 18 [Source:UniProtKB/Swiss-Prot;Acc:Q59X40]	605.91	192.48	1.65	0.000127
Cal_CC_12_VS_Ca_0	C1_08150C	N/A	Has domain(s) with predicted kinetochore localization	59.75	18.99	1.65	0.03
Cal_CC_12_VS_Ca_0	CR_07760W	N/A	Mitochondrial 37S ribosomal protein RSM19 [Source:UniProtKB/TrEMBL;Acc:A0A1D8PTL2]	561.88	178.77	1.65	0.0018
Cal_CC_12_VS_Ca_0	CR_00710C	N/A	3-oxoacyl-[acyl-carrier-protein] reductase (NADPH) [Source:UniProtKB/TrEMBL;Acc:Q5A845]	110.08	35.04	1.65	0.00284
Cal_CC_12_VS_Ca_0	C2_05480C	N/A	Cx9C motif-containing protein 4, mitochondrial [Source:UniProtKB/TrEMBL;Acc:A0A1D8PHE3]	166.11	52.92	1.65	0.00437
Cal_CC_12_VS_Ca_0	C2_05410W	N/A	Ribosomal 60S subunit protein L31B [Source:UniProtKB/TrEMBL;Acc:A0A1D8PHF5]	5716.2	1821.44	1.65	0.00768
Cal_CC_12_VS_Ca_0	C4_04890C	RPL24A	Ribosomal 60S subunit protein L24A [Source:UniProtKB/TrEMBL;Acc:Q5A6A1]	4464.9	1422.89	1.65	0.00405
Cal_CC_12_VS_Ca_0	C2_03960W	RPL39	60S ribosomal protein L36 [Source:UniProtKB/TrEMBL;Acc:A0A1D8PH21]	3708.21	1182.11	1.65	0.00719
Cal_CC_12_VS_Ca_0	C3_01430W	RRT14	Regulator of rDNA transcription 14 [Source:UniProtKB/Swiss-Prot;Acc:Q5AJ85]	298.79	95.27	1.65	0.00429
Cal_CC_12_VS_Ca_0	C2_03070C	SMP3	GPI mannosyltransferase 4 [Source:UniProtKB/Swiss-Prot;Acc:Q5A0L9]	318.56	101.85	1.65	0.00394
Cal_CC_12_VS_Ca_0	C6_01120C	N/A	Protein-S-isoprenylcysteine O-methyltransferase [Source:UniProtKB/TrEMBL;Acc:A0A1D8PPI7]	140.99	45.09	1.64	0.00851
Cal_CC_12_VS_Ca_0	C5_01100C	CLN3	G1/S-specific cyclin CLN3 [Source:UniProtKB/Swiss-Prot;Acc:Q5A1N6]	1098.36	351.34	1.64	0.0001
Cal_CC_12_VS_Ca_0	C6_02870W	RNH1	Ribonuclease H [Source:UniProtKB/TrEMBL;Acc:Q5ABY8]	1049.2	335.62	1.64	9.79e-05
Cal_CC_12_VS_Ca_0	C1_07280C	TFB5	General transcription and DNA repair factor IIH subunit TFB5 [Source:UniProtKB/Swiss-Prot;Acc:P0C0X3]	111.6	35.7	1.64	0.00915
Cal_CC_12_VS_Ca_0	C1_09330W	N/A	Putative ribosome-associated protein, ortholog of S. cerevisiae Tma16, Hap43-induced gene, Spider biofilm induced	185.19	59.31	1.64	0.0203
Cal_CC_12_VS_Ca_0	C3_06140W	N/A	Protein of unknown function, Spider biofilm induced, Hap43-repressed	234.6	75.19	1.64	0.000638
Cal_CC_12_VS_Ca_0	CR_06170W	N/A	Protein of unknown function, oral infection induced, mutants have reduced capacity to damage oral epithelial cells, rat catheter biofilm repressed	1756.43	563.09	1.64	0.000204
Cal_CC_12_VS_Ca_0	C3_01550C	TOS1	Tos1p [Source:UniProtKB/TrEMBL;Acc:A0A1D8PJA8]	6281.99	2019.89	1.64	0.000326
Cal_CC_12_VS_Ca_0	C7_04340C	N/A	(orf19.7127.1) Putative protein of unknown function, transcript is upregulated in an RHE model of oral candidiasis	156.24	50.3	1.64	0.00358
Cal_CC_12_VS_Ca_0	C6_03860C	PGA61	Probable cell wall protein PGA61 [Source:UniProtKB/Swiss-Prot;Acc:Q5A8I6]	69.89	22.5	1.63	0.0351
Cal_CC_12_VS_Ca_0	C2_04300C	N/A	Protein of unknown function, Spider biofilm induced	413.58	133.2	1.63	0.00424
Cal_CC_12_VS_Ca_0	C5_01540W	N/A	Ribosomal_S17_N domain-containing protein [Source:UniProtKB/TrEMBL;Acc:A0A1D8PN83]	781.83	251.89	1.63	0.00537
Cal_CC_12_VS_Ca_0	C6_01980C	N/A	Mitochondrial 37S ribosomal protein YmS18 [Source:UniProtKB/TrEMBL;Acc:A0A1D8PPR6]	781.14	252.41	1.63	0.0047
Cal_CC_12_VS_Ca_0	C1_14410W	N/A	Sm domain-containing protein [Source:UniProtKB/TrEMBL;Acc:A0A1D8PFX4]	659.61	213.27	1.63	0.00889
Cal_CC_12_VS_Ca_0	C1_01390C	HOT1	GCR1_C domain-containing protein [Source:UniProtKB/TrEMBL;Acc:A0A1D8PCG5]	742.21	240.71	1.62	0.000161
Cal_CC_12_VS_Ca_0	C1_04710C	RSA3	Ribosome assembly protein 3 [Source:UniProtKB/Swiss-Prot;Acc:Q59VF9]	331.03	107.39	1.62	0.00308
Cal_CC_12_VS_Ca_0	C2_08770C	N/A	Putative adhesin-like protein, predicted ORF from Assembly 19, removed from Assembly 20, subsequently reinstated in Assembly 21 based on comparative genome	349.59	113.47	1.62	0.00134
Cal_CC_12_VS_Ca_0	C1_10890C	N/A	Ortholog of C. dubliniensis CD36 : Cd36_10220, C. parapsilosis CDC317 : CPAR2_210530, C. auris B8441 : B9J08_000256 and Candida tenuis NRRL Y-1498 : CANTEDRAFT_105553	1346.77	437.22	1.62	0.00079
Cal_CC_12_VS_Ca_0	C1_09800C	TVP18	Golgi apparatus membrane protein TVP18 [Source:UniProtKB/Swiss-Prot;Acc:Q5APC0]	1247.62	405.1	1.62	0.00124
Cal_CC_12_VS_Ca_0	CR_07210W	ARC15	Actin-related protein 2/3 complex subunit 5 [Source:UniProtKB/TrEMBL;Acc:Q59RN2]	1090.23	354.67	1.62	0.00134
Cal_CC_12_VS_Ca_0	C5_00310C	N/A	Protein with a fungal RNA polymerase I subunit RPA14 domain, proposed to play a role in the recruitment of pol I to the promoter, Hap43-induced gene	683.16	222.53	1.62	0.000468
Cal_CC_12_VS_Ca_0	C5_03850W	N/A	DUF1713 domain-containing protein [Source:UniProtKB/TrEMBL;Acc:Q59N79]	583.34	190.04	1.62	0.00135
Cal_CC_12_VS_Ca_0	C6_00030W	TLO13	Tlo13p [Source:UniProtKB/TrEMBL;Acc:A0A1D8PPA9]	458.51	149.93	1.61	0.00104
Cal_CC_12_VS_Ca_0	C3_02110W	RPL12	Ribosomal 60S subunit protein L12A [Source:UniProtKB/TrEMBL;Acc:Q5AJF7]	6031.08	1975.11	1.61	0.00889
Cal_CC_12_VS_Ca_0	C5_02470W	INT1	Bud site selection protein BUD4 [Source:UniProtKB/Swiss-Prot;Acc:P53705]	947.2	310.45	1.61	0.0044
Cal_CC_12_VS_Ca_0	C6_00110C	N/A	Ortholog of C. dubliniensis CD36 : Cd36_60130, C. parapsilosis CDC317 : CPAR2_603380, C. auris B8441 : B9J08_002731 and Candida tenuis NRRL Y-1498 : CANTEDRAFT_94402	495.84	163.07	1.6	0.000973
Cal_CC_12_VS_Ca_0	C7_01610W	N/A	Cytochrome c oxidase assembly factor 3 [Source:UniProtKB/TrEMBL;Acc:A0A1D8PQV7]	734.77	241.75	1.6	0.0175
Cal_CC_12_VS_Ca_0	C4_01890C	ARL1	Arf family GTPase [Source:UniProtKB/TrEMBL;Acc:Q5AMP3]	641.86	211.24	1.6	0.000433
Cal_CC_12_VS_Ca_0	C4_04300C	N/A	Ortholog of C. dubliniensis CD36 : Cd36_43970, C. parapsilosis CDC317 : CPAR2_401720, C. auris B8441 : B9J08_000295 and Candida tenuis NRRL Y-1498 : CANTEDRAFT_102588	194.91	64.24	1.6	0.00394
Cal_CC_12_VS_Ca_0	C1_07160C	N/A	(orf19.4450.1) Protein conserved among the CTG-clade, 2 adjacent upstream SRE-1 elements, highly up-regulated in cecum-grown cells in a Cph2-dependent manner, Hap43-repressed, rat catheter, Spider and flow model biofilm induced	15283.3	5037.98	1.6	0.0242
Cal_CC_12_VS_Ca_0	C5_04660C	TIP1	Protein YIP [Source:UniProtKB/TrEMBL;Acc:Q5AK69]	735.71	243.55	1.59	0.000928
Cal_CC_12_VS_Ca_0	C7_02540W	N/A	Ortholog of C. dubliniensis CD36 : Cd36_72280, C. parapsilosis CDC317 : CPAR2_703040, C. auris B8441 : B9J08_001028 and Candida tenuis NRRL Y-1498 : CANTEDRAFT_125842	211.13	69.95	1.59	0.0093
Cal_CC_12_VS_Ca_0	C1_00820W	N/A	PCI domain-containing protein [Source:UniProtKB/TrEMBL;Acc:Q5ABE6]	357.77	118.62	1.59	0.0014
Cal_CC_12_VS_Ca_0	C2_10320C	N/A	Protein similar to S. cerevisiae meiosis-specific, spore-wall-localized protein Ssp2p, which is required for wild-type outer spore wall formation in S. cerevisiae, possibly an essential gene (UAU1 method), Hap43p-repressed	169.5	56.22	1.59	0.00175
Cal_CC_12_VS_Ca_0	CR_00880W	N/A	Ortholog of C. dubliniensis CD36 : Cd36_25930, C. parapsilosis CDC317 : CPAR2_800910, C. auris B8441 : B9J08_003483 and Candida tenuis NRRL Y-1498 : CANTEDRAFT_132053	240.58	79.83	1.59	0.00864
Cal_CC_12_VS_Ca_0	C3_00840C	AIM11	Altered inheritance of mitochondria protein 11 [Source:UniProtKB/Swiss-Prot;Acc:Q59LP6]	261.05	86.68	1.59	0.00148
Cal_CC_12_VS_Ca_0	C7_00960W	RPS18	Ribosomal 40S subunit protein S18B [Source:UniProtKB/TrEMBL;Acc:A0A1D8PQQ5]	5603	1862.21	1.59	0.0055
Cal_CC_12_VS_Ca_0	CR_02190C	SEF1	Transcriptional regulatory protein SEF1 [Source:UniProtKB/Swiss-Prot;Acc:Q59UY7]	1009.67	335.71	1.59	0.000159
Cal_CC_12_VS_Ca_0	C2_01510C	N/A	CMP/dCMP-type deaminase domain-containing protein [Source:UniProtKB/TrEMBL;Acc:A0A1D8PGE9]	232.47	77.33	1.59	0.00636
Cal_CC_12_VS_Ca_0	C1_07670W	ZCF4	Zn(2)-C6 fungal-type domain-containing protein [Source:UniProtKB/TrEMBL;Acc:A0A1D8PE43]	113.8	37.93	1.59	0.00408
Cal_CC_12_VS_Ca_0	C1_12590W	ATP20	F1F0 ATP synthase subunit g [Source:UniProtKB/TrEMBL;Acc:Q59M30]	2498.07	832.68	1.58	0.0086
Cal_CC_12_VS_Ca_0	C7_01210C	N/A	DNA-directed RNA polymerase III subunit [Source:UniProtKB/TrEMBL;Acc:A0A1D8PQS2]	434.82	145.05	1.58	0.000973
Cal_CC_12_VS_Ca_0	CR_07470W	N/A	C2H2-type domain-containing protein [Source:UniProtKB/TrEMBL;Acc:Q59RR5]	366.16	122.17	1.58	0.00433
Cal_CC_12_VS_Ca_0	C1_00790W	N/A	Ortholog of C. dubliniensis CD36 : Cd36_00740, C. parapsilosis CDC317 : CPAR2_110170, C. auris B8441 : B9J08_004945 and Candida tenuis NRRL Y-1498 : CANTEDRAFT_133175	227.95	76.2	1.58	0.00167
Cal_CC_12_VS_Ca_0	C4_07250C	TLO10	Tlo10p [Source:UniProtKB/TrEMBL;Acc:A0A1D8PMT1]	490.07	163.82	1.58	0.0024
Cal_CC_12_VS_Ca_0	C1_13990W	OCA6	Protein-tyrosine-phosphatase [Source:UniProtKB/TrEMBL;Acc:A0A1D8PFT4]	236.66	79.26	1.58	0.00348
Cal_CC_12_VS_Ca_0	C3_00610W	N/A	Golgi transport complex subunit [Source:UniProtKB/TrEMBL;Acc:Q5A7S0]	481.98	161.42	1.58	0.00178
Cal_CC_12_VS_Ca_0	C4_00010W	TLO9	Tlo9p [Source:UniProtKB/TrEMBL;Acc:Q59KS8]	639.86	214.45	1.58	0.00181
Cal_CC_12_VS_Ca_0	CR_01280C	NPC2	Phosphatidylglycerol/phosphatidylinositol transfer protein [Source:UniProtKB/Swiss-Prot;Acc:Q5A8A2]	630.85	211.49	1.58	0.000931
Cal_CC_12_VS_Ca_0	C5_02570W	MNN13	Putative alpha-1,3-mannosyltransferase MNN13 [Source:UniProtKB/Swiss-Prot;Acc:Q5AGA9]	535.36	179.63	1.58	0.000202
Cal_CC_12_VS_Ca_0	C5_01500C	ZCF20	Zn(2)-C6 fungal-type domain-containing protein [Source:UniProtKB/TrEMBL;Acc:A0A1D8PN93]	909.16	305.06	1.58	0.00104
Cal_CC_12_VS_Ca_0	C5_01785W	MTLALPHA2	Homeodomain protein of MTLalpha (Mating Type Like) locus, alpha2p, together with a1p, repress white-opaque switching and mating (an opaque-specific process), a/alpha mating type may increase virulence, provides competitive advantage	409.67	137.8	1.57	0.00197
Cal_CC_12_VS_Ca_0	C4_05380C	N/A	Signal peptidase complex subunit [Source:UniProtKB/TrEMBL;Acc:A0A1D8PMC2]	195.73	65.85	1.57	0.00359
Cal_CC_12_VS_Ca_0	C5_03120W	N/A	GPI-anchor transamidase subunit [Source:UniProtKB/TrEMBL;Acc:A0A1D8PNM1]	313.48	105.47	1.57	0.00383
Cal_CC_12_VS_Ca_0	C4_01520C	RPL20B	60S ribosomal protein L20 [Source:UniProtKB/TrEMBL;Acc:A0A1D8PLC9]	5627.69	1894.03	1.57	0.00672
Cal_CC_12_VS_Ca_0	C5_04010C	N/A	Predicted protein of unknown function, Plc1-regulated	62.75	21.13	1.57	0.0158
Cal_CC_12_VS_Ca_0	C4_04500C	N/A	Protein-lysine N-methyltransferase EFM5 [Source:UniProtKB/TrEMBL;Acc:Q5A653]	505.09	170.82	1.56	0.00037
Cal_CC_12_VS_Ca_0	CR_08580C	N/A	Protein of unknown function, Spider biofilm induced	161.06	54.5	1.56	0.00186
Cal_CC_12_VS_Ca_0	C1_10390C	RPL42	Ribosomal 60S subunit protein L42A [Source:UniProtKB/TrEMBL;Acc:A0A1D8PEV4]	6508.02	2204.42	1.56	0.00845
Cal_CC_12_VS_Ca_0	C4_02770C	CDC123	Cell division cycle protein 123 [Source:UniProtKB/Swiss-Prot;Acc:Q5AFX2]	468.35	158.68	1.56	0.00754
Cal_CC_12_VS_Ca_0	C1_12390C	RPL27A	60S ribosomal protein L27 [Source:UniProtKB/TrEMBL;Acc:A0A1D8PFG4]	5397.2	1828.89	1.56	0.00782
Cal_CC_12_VS_Ca_0	C3_04960W	RPL35	Ribosomal 60S subunit protein L35A [Source:UniProtKB/TrEMBL;Acc:A0A1D8PK30]	5635.62	1910.79	1.56	0.00847
Cal_CC_12_VS_Ca_0	C3_06690C	N/A	Ortholog of C. dubliniensis CD36 : Cd36_86660, Candida tenuis NRRL Y-1498 : cten_CGOB_00028, Candida tropicalis NEW ASSEMBLY : CTRG1_05695 and Candida tropicalis MYA-3404 : CTRG_05695	435.19	147.58	1.56	0.00172
Cal_CC_12_VS_Ca_0	C5_03560W	N/A	SAP30_Sin3_bdg domain-containing protein [Source:UniProtKB/TrEMBL;Acc:A0A1D8PNP8]	416.5	141.35	1.56	0.00286
Cal_CC_12_VS_Ca_0	C3_01030W	ARP9	Arp9p [Source:UniProtKB/TrEMBL;Acc:Q5A9X7]	839	285.14	1.56	0.00538
Cal_CC_12_VS_Ca_0	C2_09640W	PMI1	Mannose-6-phosphate isomerase [Source:UniProtKB/Swiss-Prot;Acc:P34948]	565.4	192.53	1.55	0.00461
Cal_CC_12_VS_Ca_0	C2_08560W	SMC2	Structural maintenance of chromosomes protein [Source:UniProtKB/TrEMBL;Acc:A0A1D8PI59]	437.23	148.89	1.55	0.00889
Cal_CC_12_VS_Ca_0	C1_00400W	SVF1	Survival factor 1 [Source:UniProtKB/Swiss-Prot;Acc:Q5ABA2]	1404.57	478.73	1.55	0.000223
Cal_CC_12_VS_Ca_0	CR_10630W	N/A	Ortholog(s) have role in box C/D snoRNP assembly, protein folding, rRNA processing and R2TP complex localization	240.49	82.02	1.55	0.00108
Cal_CC_12_VS_Ca_0	C1_07250C	ALG9	Mannosyltransferase [Source:UniProtKB/TrEMBL;Acc:A0A1D8PE04]	941.89	321.23	1.55	0.000701
Cal_CC_12_VS_Ca_0	C2_01090C	ERG28	Erg28p [Source:UniProtKB/TrEMBL;Acc:Q5AD51]	984.92	336.55	1.55	0.00425
Cal_CC_12_VS_Ca_0	C1_09770W	N/A	Protein of unknown function, Spider biofilm induced	413.92	141.47	1.55	0.00557
Cal_CC_12_VS_Ca_0	C3_07140C	N/A	Protein of unknown function, flow model biofilm induced	405.62	138.75	1.55	0.0103
Cal_CC_12_VS_Ca_0	C1_03500W	YPT1	Rab family GTPase [Source:UniProtKB/TrEMBL;Acc:Q5AI00]	4853.48	1661.1	1.55	0.00511
Cal_CC_12_VS_Ca_0	C7_03500W	N/A	Metallophos domain-containing protein [Source:UniProtKB/TrEMBL;Acc:Q59R13]	1273.17	435.84	1.55	0.000468
Cal_CC_12_VS_Ca_0	C6_03110C	ASA1	ASTRA-associated protein 1 [Source:UniProtKB/Swiss-Prot;Acc:Q5ABV4]	105.39	36.18	1.54	0.00981
Cal_CC_12_VS_Ca_0	CR_07660C	N/A	Signal recognition particle receptor subunit beta [Source:UniProtKB/TrEMBL;Acc:Q59N43]	898.56	308.51	1.54	0.000284
Cal_CC_12_VS_Ca_0	C1_04250C	N/A	Ortholog of Candida albicans WO-1 : CAWG_00968	115.87	39.81	1.54	0.00375
Cal_CC_12_VS_Ca_0	C5_03170C	N/A	Protein of unknown function, transcript repressed by elevated CO2, Spider biofilm induced	893.22	307.46	1.54	0.00739
Cal_CC_12_VS_Ca_0	C2_05250C	AAT1	Aspartate transaminase [Source:UniProtKB/TrEMBL;Acc:A0A1D8PHC9]	8325.58	2870.05	1.54	0.00202
Cal_CC_12_VS_Ca_0	C3_06450W	GLG2	Glg2p [Source:UniProtKB/TrEMBL;Acc:A0A1D8PKH2]	756.32	260.73	1.54	0.00201
Cal_CC_12_VS_Ca_0	C4_01740W	TIM12	zf-Tim10_DDP domain-containing protein [Source:UniProtKB/TrEMBL;Acc:Q5AMM6]	171.24	59.17	1.53	0.0113
Cal_CC_12_VS_Ca_0	C6_00850W	N/A	Glutathione peroxidase [Source:UniProtKB/TrEMBL;Acc:Q59WW7]	4231.98	1464.67	1.53	0.00316
Cal_CC_12_VS_Ca_0	C7_02300W	YPS7	Peptidase A1 domain-containing protein [Source:UniProtKB/TrEMBL;Acc:Q5AH56]	1210.65	419.3	1.53	0.00113
Cal_CC_12_VS_Ca_0	CR_06330C	N/A	Ortholog of S. cerevisiae : YML108W, C. glabrata CBS138 : CAGL0J06666g, C. dubliniensis CD36 : Cd36_31830, C. parapsilosis CDC317 : CPAR2_204870 and C. auris B8441 : B9J08_000809	319.7	110.86	1.53	0.00794
Cal_CC_12_VS_Ca_0	C3_00520W	N/A	UBC core domain-containing protein [Source:UniProtKB/TrEMBL;Acc:Q5A7Q5]	630.39	218.6	1.53	0.00065
Cal_CC_12_VS_Ca_0	C5_03630C	N/A	Protein of unknown function, from Assembly 19, removed from Assembly 20, restored based on comparative genome analysis, F-12/CO2 early biofilm induced	170.57	59.15	1.53	0.00378
Cal_CC_12_VS_Ca_0	C1_11170W	WBP1	Dolichyl-diphosphooligosaccharide--protein glycosyltransferase subunit WBP1 [Source:UniProtKB/TrEMBL;Acc:A0A1D8PF22]	2265.28	785.77	1.53	0.000564
Cal_CC_12_VS_Ca_0	C3_03200C	N/A	Glutaredoxin-like protein [Source:UniProtKB/TrEMBL;Acc:A0A1D8PJN7]	131.94	45.79	1.53	0.0135
Cal_CC_12_VS_Ca_0	C1_08680C	N/A	Frequenin [Source:UniProtKB/TrEMBL;Acc:A0A1D8PEF8]	661.53	229.75	1.53	0.00276
Cal_CC_12_VS_Ca_0	C2_05200C	SGO1	Sgo1p [Source:UniProtKB/TrEMBL;Acc:A0A1D8PHC3]	720.21	250.86	1.52	0.00237
Cal_CC_12_VS_Ca_0	C1_07470C	N/A	Double-stranded DNA-dependent ATPase [Source:UniProtKB/TrEMBL;Acc:Q59PU5]	208.1	72.49	1.52	0.022
Cal_CC_12_VS_Ca_0	CR_04370W	N/A	Protein of unknown function, flow model biofilm induced	233.53	81.5	1.52	0.00171
Cal_CC_12_VS_Ca_0	C5_01550C	N/A	Predicted protein of unknown function, overlaps orf19.4149.1	415.95	145.27	1.52	0.0115
Cal_CC_12_VS_Ca_0	C7_02750W	FGR6-1	Protein lacking an ortholog in S. cerevisiae, member of a family encoded by FGR6-related genes in the RB2 repeat sequence, transposon mutation affects filamentous growth	781.05	273.04	1.52	0.0107
Cal_CC_12_VS_Ca_0	C4_03870C	N/A	Ortholog(s) have role in maintenance of rDNA, regulation of exit from mitosis	105.34	36.83	1.52	0.0259
Cal_CC_12_VS_Ca_0	C7_00220W	N/A	Has domain(s) with predicted exonuclease activity and intracellular anatomical structure localization	122.25	42.78	1.51	0.00969
Cal_CC_12_VS_Ca_0	C3_01860C	DBP5	ATP-dependent RNA helicase DBP5 [Source:UniProtKB/Swiss-Prot;Acc:Q5AJD0]	2458.45	860.68	1.51	0.000424
Cal_CC_12_VS_Ca_0	C7_03080W	LMO1	Lmo1p [Source:UniProtKB/TrEMBL;Acc:A0A1D8PR98]	1108.84	388.48	1.51	0.00146
Cal_CC_12_VS_Ca_0	CR_04020C	N/A	Centrin [Source:UniProtKB/TrEMBL;Acc:A0A1D8PSM8]	468.52	164.28	1.51	0.001
Cal_CC_12_VS_Ca_0	C4_06290W	N/A	Chromatin DNA-binding EKC/KEOPS complex subunit [Source:UniProtKB/TrEMBL;Acc:A0A1D8PMJ7]	122.97	43.15	1.51	0.00572
Cal_CC_12_VS_Ca_0	C1_02560W	N/A	(orf19.2943.5) Ortholog of Candida albicans WO-1 : CAWG_05543	124.52	43.73	1.51	0.00426
Cal_CC_12_VS_Ca_0	CR_09100C	N/A	Aldo_ket_red domain-containing protein [Source:UniProtKB/TrEMBL;Acc:A0A1D8PTW9]	489.71	172.33	1.51	0.00445
Cal_CC_12_VS_Ca_0	CR_04560C	RAD27	Flap endonuclease 1 [Source:UniProtKB/Swiss-Prot;Acc:Q5A6K8]	547.42	192.72	1.51	0.00119
Cal_CC_12_VS_Ca_0	CR_05310W	N/A	AP complex subunit sigma [Source:UniProtKB/TrEMBL;Acc:Q59KJ6]	796.92	280.67	1.51	0.00261
Cal_CC_12_VS_Ca_0	C2_06620W	N/A	Component of oligomeric Golgi complex 8 [Source:UniProtKB/TrEMBL;Acc:A0A1D8PHP4]	225.54	79.46	1.51	0.00719
Cal_CC_12_VS_Ca_0	C3_02240C	GPA2	Guanine nucleotide-binding protein subunit alpha [Source:UniProtKB/TrEMBL;Acc:A0A1D8PJG1]	1295.62	456.67	1.5	0.000474
Cal_CC_12_VS_Ca_0	C2_01250W	N/A	Protein of unknown function, transcript detected on high-resolution tiling arrays	557.77	196.87	1.5	0.023
Cal_CC_12_VS_Ca_0	C1_04410C	ESS1	Peptidyl-prolyl cis-trans isomerase [Source:UniProtKB/TrEMBL;Acc:Q59KZ2]	895.86	316.47	1.5	0.0022
Cal_CC_12_VS_Ca_0	C4_06000W	ALG1	Chitobiosyldiphosphodolichol beta-mannosyltransferase [Source:UniProtKB/Swiss-Prot;Acc:Q59Q79]	622.34	219.91	1.5	0.0035
Cal_CC_12_VS_Ca_0	C4_06880C	SEM1	Proteasome regulatory particle lid subunit [Source:UniProtKB/TrEMBL;Acc:A0A1D8PMQ0]	924.79	327.13	1.5	0.00284
Cal_CC_12_VS_Ca_0	C2_09970C	N/A	Glucosamine_iso domain-containing protein [Source:UniProtKB/TrEMBL;Acc:Q59YH1]	1875.56	664.07	1.5	0.0011
Cal_CC_12_VS_Ca_0	C4_00170W	N/A	Damage-regulated import facilitator 1 [Source:UniProtKB/TrEMBL;Acc:Q59US8]	7406.29	2626.39	1.5	0.00356
Cal_CC_12_VS_Ca_0	C2_06880C	PRB1	Prb1p [Source:UniProtKB/TrEMBL;Acc:Q59Z57]	7868.11	2790.57	1.5	0.00639
Cal_CC_12_VS_Ca_0	C4_02070W	PHO114	Acid phosphatase [Source:UniProtKB/TrEMBL;Acc:Q5AMR2]	281.55	99.86	1.5	0.00177
Cal_CC_12_VS_Ca_0	C2_05670C	N/A	tRNA-splicing endonuclease subunit Sen34 [Source:UniProtKB/TrEMBL;Acc:Q59T38]	211.72	75.14	1.49	0.00591
Cal_CC_12_VS_Ca_0	C7_02670W	N/A	Ortholog(s) have role in intra-S DNA damage checkpoint, positive regulation of macroautophagy, re-entry into mitotic cell cycle after pheromone arrest and Golgi trans cisterna, endoplasmic reticulum localization	433.58	153.97	1.49	0.00889
Cal_CC_12_VS_Ca_0	C3_01690W	N/A	Ortholog(s) have role in positive regulation of catalytic activity	1082.35	384.72	1.49	0.00219
Cal_CC_12_VS_Ca_0	C1_09390W	N/A	tRNA dimethylallyltransferase [Source:UniProtKB/TrEMBL;Acc:A0A1D8PEK6]	137.64	48.94	1.49	0.00333
Cal_CC_12_VS_Ca_0	CR_00870C	SWF1	Palmitoyltransferase SWF1 [Source:UniProtKB/Swiss-Prot;Acc:Q5A861]	203.55	72.41	1.49	0.00591
Cal_CC_12_VS_Ca_0	C5_02710W	TRR1	Thioredoxin reductase [Source:UniProtKB/TrEMBL;Acc:Q5AG89]	1608.35	572.5	1.49	0.00282
Cal_CC_12_VS_Ca_0	C5_02370C	N/A	Protein with a predicted pleckstrin domain, Hap43-repressed gene	624.73	222.45	1.49	0.00139
Cal_CC_12_VS_Ca_0	C4_06170C	N/A	Translation machinery-associated protein 20 [Source:UniProtKB/TrEMBL;Acc:Q5A199]	1049.68	373.83	1.49	0.00105
Cal_CC_12_VS_Ca_0	CR_05540C	N/A	RING-type domain-containing protein [Source:UniProtKB/TrEMBL;Acc:A0A1D8PT11]	2110.98	751.82	1.49	0.00553
Cal_CC_12_VS_Ca_0	C2_05280C	GPI19	PIG-P domain-containing protein [Source:UniProtKB/TrEMBL;Acc:A0A1D8PHD4]	203.79	72.68	1.49	0.00167
Cal_CC_12_VS_Ca_0	C4_03580W	N/A	Ortholog of C. dubliniensis CD36 : Cd36_43350, C. parapsilosis CDC317 : CPAR2_403560, Debaryomyces hansenii CBS767 : DEHA2A08250g and Pichia stipitis Pignal : PICST_29838	399.4	142.53	1.49	0.0148
Cal_CC_12_VS_Ca_0	CR_02700W	N/A	Ortholog(s) have role in protein transport	234.64	83.78	1.49	0.00869
Cal_CC_12_VS_Ca_0	C2_01230W	N/A	Fe2OG dioxygenase domain-containing protein [Source:UniProtKB/TrEMBL;Acc:A0A1D8PGA7]	253.5	90.59	1.48	0.00715
Cal_CC_12_VS_Ca_0	C5_02580W	N/A	Predicted ORF from Assembly 19, removed from Assembly 20, subsequently reinstated in Assembly 21 based on comparative genome analysis	880.54	315.13	1.48	0.00189
Cal_CC_12_VS_Ca_0	C2_08280W	EAF3	Chromatin modification-related protein EAF3 [Source:UniProtKB/Swiss-Prot;Acc:Q59K07]	415.72	148.89	1.48	0.002
Cal_CC_12_VS_Ca_0	C3_01980C	TOM6	Tom6p [Source:UniProtKB/TrEMBL;Acc:A0A1D8PJC1]	867.86	310.99	1.48	0.0248
Cal_CC_12_VS_Ca_0	C3_04390W	CUP5	V-type proton ATPase proteolipid subunit [Source:UniProtKB/TrEMBL;Acc:A0A1D8PK00]	4637.54	1667.09	1.48	0.00239
Cal_CC_12_VS_Ca_0	C2_01420C	N/A	Has domain(s) with predicted DNA-binding transcription factor activity, sequence-specific DNA binding activity and role in regulation of transcription, DNA-templated	160.33	57.75	1.47	0.019
Cal_CC_12_VS_Ca_0	C4_05640C	N/A	1-(5-phosphoribosyl)-5-[(5-phosphoribosylamino)methylideneamino] imidazole-4-carboxamide isomerase [Source:UniProtKB/TrEMBL;Acc:A0A1D8PMD0]	292.9	105.63	1.47	0.00176
Cal_CC_12_VS_Ca_0	CR_02380C	N/A	Protein similar to S. cerevisiae Kre27p, which has a role in resistance to killer toxin, predicted Kex2p substrate	334.06	120.53	1.47	0.0021
Cal_CC_12_VS_Ca_0	C1_00330C	N/A	NOT2_3_5 domain-containing protein [Source:UniProtKB/TrEMBL;Acc:A0A1D8PC71]	700.55	253.24	1.47	0.00253
Cal_CC_12_VS_Ca_0	C4_00370W	HOF1	Formin-binding protein [Source:UniProtKB/TrEMBL;Acc:Q59UQ6]	605.15	218.76	1.47	0.00146
Cal_CC_12_VS_Ca_0	C1_05650W	N/A	PRK domain-containing protein [Source:UniProtKB/TrEMBL;Acc:Q5A9Z7]	345.6	124.95	1.47	0.007
Cal_CC_12_VS_Ca_0	C5_01290C	N/A	5-demethoxyubiquinone hydroxylase, mitochondrial [Source:UniProtKB/TrEMBL;Acc:A0A1D8PN46]	2306.49	834.24	1.47	0.00724
Cal_CC_12_VS_Ca_0	C2_06570C	N/A	Predicted ORF from Assembly 19, removed from Assembly 20, restored based on transcription data, similar to orf19.7550	8577.72	3103.1	1.47	0.0214
Cal_CC_12_VS_Ca_0	C2_10220C	PHO23	Chromatin modification-related protein [Source:UniProtKB/TrEMBL;Acc:A0A1D8PIP3]	709.39	256.96	1.47	0.000667
Cal_CC_12_VS_Ca_0	C5_04330W	N/A	(orf19.3919.1) Putative adhesin-like protein	1378.3	499.59	1.46	0.00633
Cal_CC_12_VS_Ca_0	C7_00560C	THG1	tRNA(His) guanylyltransferase [Source:UniProtKB/TrEMBL;Acc:A0A1D8PQL3]	260.56	94.49	1.46	0.00223
Cal_CC_12_VS_Ca_0	C2_06610C	N/A	(orf19.35.1) Protein of unknown function	1083.16	393.28	1.46	0.0129
Cal_CC_12_VS_Ca_0	C2_04740C	N/A	Ortholog of C. dubliniensis CD36 : Cd36_19310, C. parapsilosis CDC317 : CPAR2_209710, C. auris B8441 : B9J08_002949 and Candida tenuis NRRL Y-1498 : CANTEDRAFT_113479	338.07	122.8	1.46	0.00124
Cal_CC_12_VS_Ca_0	C1_00460W	N/A	Putative TIM23 translocase complex subunit, membrane-localized, Hap43-repressed	2226.67	809.01	1.46	0.0136
Cal_CC_12_VS_Ca_0	C5_03000C	N/A	Ortholog of C. dubliniensis CD36 : Cd36_52760, C. parapsilosis CDC317 : CPAR2_303150, C. auris B8441 : B9J08_002489 and Candida tenuis NRRL Y-1498 : CANTEDRAFT_133407	548.57	199.72	1.46	0.0214
Cal_CC_12_VS_Ca_0	C5_04190W	MRV2	MARVEL domain-containing protein [Source:UniProtKB/TrEMBL;Acc:A0A1D8PNW4]	586.86	213.77	1.46	0.0452
Cal_CC_12_VS_Ca_0	C2_01710W	HSK3	Hsk3p [Source:UniProtKB/TrEMBL;Acc:Q5ALU4]	440.67	160.72	1.46	0.0077
Cal_CC_12_VS_Ca_0	C1_03610C	IMP1	Mitochondrial inner membrane protease subunit [Source:UniProtKB/TrEMBL;Acc:Q5AHZ1]	241	87.89	1.46	0.00335
Cal_CC_12_VS_Ca_0	C1_10560C	N/A	Protein of unknown function, Hap43-repressed gene	277.42	101.41	1.45	0.00138
Cal_CC_12_VS_Ca_0	C4_07010C	MGT1	Methylated-DNA--protein-cysteine methyltransferase [Source:UniProtKB/Swiss-Prot;Acc:Q5A0Y8]	424.52	155.25	1.45	0.00314
Cal_CC_12_VS_Ca_0	C2_04960C	N/A	Protein of unknown function, Spider biofilm induced	439.88	160.9	1.45	0.0021
Cal_CC_12_VS_Ca_0	C5_04160W	SDC1	Sdc1p [Source:UniProtKB/TrEMBL;Acc:A0A1D8PNX3]	234.58	85.81	1.45	0.00772
Cal_CC_12_VS_Ca_0	CR_04310C	N/A	Ortholog(s) have RNA polymerase I cis-regulatory region sequence-specific DNA binding, RNA polymerase I general transcription initiation factor activity and role in nucleolar large rRNA transcription by RNA polymerase I	439.75	160.93	1.45	0.00233
Cal_CC_12_VS_Ca_0	C7_01190W	N/A	5'-(N(7)-methyl 5'-triphosphoguanosine)-(mRNA) diphosphatase [Source:UniProtKB/TrEMBL;Acc:A0A1D8PQS6]	273.44	100.33	1.45	0.00208
Cal_CC_12_VS_Ca_0	C2_01860C	UTR4	Enolase-phosphatase E1 [Source:UniProtKB/Swiss-Prot;Acc:Q5AM80]	407.11	149.52	1.45	0.00345
Cal_CC_12_VS_Ca_0	C1_02700C	N/A	(orf19.2959.1) Gene induced by hypoxia and ketoconazole, oral infection upregulated, mutants have reduced capacity to damage oral epithelial cells, Spider biofilm induced	6739.07	2484.02	1.44	0.0198
Cal_CC_12_VS_Ca_0	C2_08600W	GTR1	GTP-binding protein [Source:UniProtKB/TrEMBL;Acc:A0A1D8PI64]	356.08	131.35	1.44	0.00658
Cal_CC_12_VS_Ca_0	C3_03370C	N/A	Protein of unknown function, flow model biofilm induced, Spider biofilm induced, regulated by Sef1, Sfu1, and Hap43	1548.71	571.83	1.44	0.0357
Cal_CC_12_VS_Ca_0	C6_02090C	N/A	S. cerevisiae ortholog Pxl1 localizes to sites of polarized growth and is required for selection and/or maintenance of polarized growth sites, Hog1p-repressed	420.65	155.4	1.44	0.0322
Cal_CC_12_VS_Ca_0	C1_04360C	N/A	(orf19.5201.1) Has domain(s) with predicted ATPase inhibitor activity, role in negative regulation of ATPase activity, negative regulation of nucleotide metabolic process and mitochondrion localization	5830.63	2154.3	1.44	0.0278
Cal_CC_12_VS_Ca_0	C5_05250C	N/A	Ribosomal_S7 domain-containing protein [Source:UniProtKB/TrEMBL;Acc:Q5AK02]	869.34	321.28	1.44	0.00668
Cal_CC_12_VS_Ca_0	C3_06000W	AHR1	Adhesion and hyphal regulator 1 [Source:UniProtKB/Swiss-Prot;Acc:Q5A4F3]	1218.77	450.73	1.44	0.00129
Cal_CC_12_VS_Ca_0	C5_04410C	N/A	Putative transcription factor with zinc finger DNA-binding motif	822.5	304.2	1.43	0.00266
Cal_CC_12_VS_Ca_0	C6_03260W	N/A	Ribonuclease H [Source:UniProtKB/TrEMBL;Acc:A0A1D8PQ43]	9037.36	3343.47	1.43	0.00127
Cal_CC_12_VS_Ca_0	C2_04270W	CAK1	Protein kinase domain-containing protein [Source:UniProtKB/TrEMBL;Acc:A0A1D8PH53]	820.81	303.91	1.43	0.00132
Cal_CC_12_VS_Ca_0	C3_00760W	ERG4	Delta(24(24(1)))-sterol reductase [Source:UniProtKB/TrEMBL;Acc:A0A1D8PJ25]	4309.38	1596.8	1.43	0.00739
Cal_CC_12_VS_Ca_0	C4_04210C	SOH1	Mediator of RNA polymerase II transcription subunit 31 [Source:UniProtKB/Swiss-Prot;Acc:Q59P87]	204.97	76.02	1.43	0.0145
Cal_CC_12_VS_Ca_0	C1_06920C	N/A	Ortholog of C. dubliniensis CD36 : Cd36_06470, C. parapsilosis CDC317 : CPAR2_208960, Candida tenuis NRRL Y-1498 : CANTEDRAFT_114040 and Pichia stipitis Pignal : PICST_51125	313.15	116.22	1.43	0.00423
Cal_CC_12_VS_Ca_0	C2_09020W	CDC47	DNA replication licensing factor MCM7 [Source:UniProtKB/TrEMBL;Acc:A0A1D8PIE7]	1064.6	396.16	1.43	0.00487
Cal_CC_12_VS_Ca_0	C2_09840W	MTW1	MIND complex subunit [Source:UniProtKB/TrEMBL;Acc:Q59YF9]	204.24	76.06	1.43	0.00213
Cal_CC_12_VS_Ca_0	CR_10390W	N/A	Trafficking protein particle complex subunit [Source:UniProtKB/TrEMBL;Acc:A0A1D8PU84]	413.37	154.07	1.42	0.00435
Cal_CC_12_VS_Ca_0	C1_11880W	MRPL51	54S ribosomal protein L51, mitochondrial [Source:UniProtKB/Swiss-Prot;Acc:Q5A3J1]	955.07	356.01	1.42	0.0111
Cal_CC_12_VS_Ca_0	C2_02110C	N/A	Protein of unknown function, Spider biofilm induced	347.96	129.78	1.42	0.00836
Cal_CC_12_VS_Ca_0	C2_05730C	GWT1	GPI-anchored wall transfer protein 1 [Source:UniProtKB/Swiss-Prot;Acc:Q873N2]	717.85	267.75	1.42	0.0014
Cal_CC_12_VS_Ca_0	C4_01460C	N/A	Protein present in exponential and stationary growth phase yeast cultures	689.61	257.51	1.42	0.00379
Cal_CC_12_VS_Ca_0	C1_02740C	N/A	NAD-dependent protein deacylase [Source:UniProtKB/Swiss-Prot;Acc:Q5AI90]	264.18	98.69	1.42	0.00269
Cal_CC_12_VS_Ca_0	CR_07630C	RPS27	40S ribosomal protein S27 [Source:UniProtKB/TrEMBL;Acc:A0A1D8PTI7]	3311.68	1238.63	1.42	0.0197
Cal_CC_12_VS_Ca_0	C4_04350W	N/A	Ortholog of C. dubliniensis CD36 : Cd36_44020, C. parapsilosis CDC317 : CPAR2_302330, C. auris B8441 : B9J08_004187 and Candida tenuis NRRL Y-1498 : CANTEDRAFT_105448	368.37	137.88	1.42	0.00825
Cal_CC_12_VS_Ca_0	C7_02950C	DBF4	DBF4-type domain-containing protein [Source:UniProtKB/TrEMBL;Acc:Q5A5B4]	871.14	326.34	1.42	0.00974
Cal_CC_12_VS_Ca_0	C3_06200C	MMS21	SP-RING-type domain-containing protein [Source:UniProtKB/TrEMBL;Acc:A0A1D8PKF6]	402.51	150.92	1.42	0.00308
Cal_CC_12_VS_Ca_0	C1_11740W	N/A	Ortholog of Pichia stipitis Pignal : PICST_30878, Candida tropicalis NEW ASSEMBLY : CTRG1_01052, Spathaspora passalidarum NRRL Y-27907 : SPAPADRAFT_60017 and Candida guilliermondii ATCC 6260 : PGUG_05223	212.58	79.82	1.41	0.00881
Cal_CC_12_VS_Ca_0	C5_02820C	MDE1	Methylthioribulose-1-phosphate dehydratase [Source:UniProtKB/Swiss-Prot;Acc:Q5AG73]	682.21	256.33	1.41	0.0032
Cal_CC_12_VS_Ca_0	C7_03130C	DFR1	Dihydrofolate reductase [Source:UniProtKB/TrEMBL;Acc:Q5A5E0]	173.99	65.42	1.41	0.00511
Cal_CC_12_VS_Ca_0	C2_00610C	ATP18	F1F0 ATP synthase subunit i [Source:UniProtKB/TrEMBL;Acc:A0A1D8PG50]	2682.94	1009.68	1.41	0.00889
Cal_CC_12_VS_Ca_0	CR_04410W	N/A	Protein with a UV radiation resistance protein/autophagy-related protein 14 domain, Hap43p-induced gene, mutants are viable	168	63.23	1.41	0.0281
Cal_CC_12_VS_Ca_0	C4_01430C	N/A	Protein of unknown function, Hap43-induced gene	996.17	375.01	1.41	0.000677
Cal_CC_12_VS_Ca_0	C5_00660C	ERG11	Lanosterol 14-alpha demethylase [Source:UniProtKB/Swiss-Prot;Acc:P10613]	3424.57	1289.64	1.41	0.0207
Cal_CC_12_VS_Ca_0	C3_03310C	N/A	MTS domain-containing protein [Source:UniProtKB/TrEMBL;Acc:A0A1D8PJT1]	385.56	145.36	1.41	0.00298
Cal_CC_12_VS_Ca_0	C1_08710W	N/A	Ortholog of S. cerevisiae : YNL050C, C. glabrata CBS138 : CAGL0G01276g, C. dubliniensis CD36 : Cd36_08220, C. parapsilosis CDC317 : CPAR2_804440 and C. auris B8441 : B9J08_004556	343.95	129.71	1.41	0.00639
Cal_CC_12_VS_Ca_0	C1_12530C	N/A	Ortholog of C. dubliniensis CD36 : Cd36_11710, C. auris B8441 : B9J08_003469, Candida tenuis NRRL Y-1498 : CANTEDRAFT_112512 and Debaryomyces hansenii CBS767 : DEHA2E16808g	606.48	228.78	1.41	0.00302
Cal_CC_12_VS_Ca_0	C1_13050W	RPL14	Ribosomal_L14e domain-containing protein [Source:UniProtKB/TrEMBL;Acc:A0A1D8PFL9]	5082.25	1921.47	1.4	0.00864
Cal_CC_12_VS_Ca_0	C7_02120C	N/A	L51_S25_CI-B8 domain-containing protein [Source:UniProtKB/TrEMBL;Acc:Q5AH35]	571.06	216.01	1.4	0.00948
Cal_CC_12_VS_Ca_0	C4_00630C	SEC72	TPR_REGION domain-containing protein [Source:UniProtKB/TrEMBL;Acc:Q59SJ2]	697.74	264.09	1.4	0.00223
Cal_CC_12_VS_Ca_0	C2_01980C	SRD1	Srd1p [Source:UniProtKB/TrEMBL;Acc:A0A1D8PGG7]	859.29	325.36	1.4	0.0404
Cal_CC_12_VS_Ca_0	C3_07370W	N/A	Protein of unknown function, Spider biofilm induced	1039.23	393.88	1.4	0.00211
Cal_CC_12_VS_Ca_0	C3_03900C	HTB1	Histone H2B.1 [Source:UniProtKB/Swiss-Prot;Acc:P48989]	4647.28	1761.66	1.4	0.0192
Cal_CC_12_VS_Ca_0	CR_03340C	SLD2	DNA replication regulator SLD2 [Source:UniProtKB/Swiss-Prot;Acc:Q59UH5]	130.71	49.56	1.4	0.0117
Cal_CC_12_VS_Ca_0	C6_01210W	N/A	(orf19.131.2) Ortholog of S. cerevisiae : YPR063C, C. glabrata CBS138 : CAGL0D01540g, C. dubliniensis CD36 : Cd36_61340, C. parapsilosis CDC317 : CPAR2_602790 and C. auris B8441 : B9J08_005400	1209.23	459.85	1.39	0.00754
Cal_CC_12_VS_Ca_0	C4_02320C	SOD1	Superoxide dismutase [Cu-Zn] [Source:UniProtKB/TrEMBL;Acc:A0A1D8PLJ3]	1007.24	383.13	1.39	0.00401
Cal_CC_12_VS_Ca_0	C1_03270W	N/A	Putative peptide hydrolase [Source:UniProtKB/TrEMBL;Acc:A0A1D8PD03]	1567.71	596.71	1.39	0.0326
Cal_CC_12_VS_Ca_0	C2_04100W	N/A	Protein of unknown function, mutant is viable, Hap43-repressed	353.18	134.68	1.39	0.00186
Cal_CC_12_VS_Ca_0	C1_11410C	N/A	Predicted ORF from original SGTC Assembly 19 annotation, removed from the reduced ORF set by the SGTC, subsequently reinstated in Assembly 21 based on comparative genome analysis	102.71	39.21	1.39	0.0345
Cal_CC_12_VS_Ca_0	C5_01620C	VPS22	Vacuolar-sorting protein SNF8 [Source:UniProtKB/TrEMBL;Acc:Q59N31]	254.89	97.33	1.39	0.00986
Cal_CC_12_VS_Ca_0	C1_04280C	GPI18	GPI mannosyltransferase 2 [Source:UniProtKB/Swiss-Prot;Acc:Q59VN0]	311.61	119	1.39	0.0079
Cal_CC_12_VS_Ca_0	C1_06500W	N/A	DUF2012 domain-containing protein [Source:UniProtKB/TrEMBL;Acc:Q5AAP7]	305.11	116.55	1.39	0.00428
Cal_CC_12_VS_Ca_0	C2_05930W	COX9	Cytochrome c oxidase subunit 9, mitochondrial [Source:UniProtKB/TrEMBL;Acc:A0A1D8PHI5]	3983.95	1522.02	1.39	0.0409
Cal_CC_12_VS_Ca_0	C2_02270C	N/A	Mitochondrial 37S ribosomal protein MRPS8 [Source:UniProtKB/TrEMBL;Acc:Q5ALN2]	560.13	214.19	1.39	0.0106
Cal_CC_12_VS_Ca_0	C1_07400C	N/A	Ortholog of C. dubliniensis CD36 : Cd36_06910, C. parapsilosis CDC317 : CPAR2_208560, C. auris B8441 : B9J08_001617 and Candida tenuis NRRL Y-1498 : CANTEDRAFT_95854	513.18	196.33	1.39	0.00224
Cal_CC_12_VS_Ca_0	C1_09940W	N/A	(orf19.4861.1) Protein of unknown function	147.85	56.6	1.39	0.0049
Cal_CC_12_VS_Ca_0	C5_04580C	CSU57	ESCRT-II subunit protein [Source:UniProtKB/TrEMBL;Acc:Q5AK78]	200.24	76.68	1.38	0.008
Cal_CC_12_VS_Ca_0	C4_05620C	N/A	Ortholog of C. dubliniensis CD36 : Cd36_45230, C. parapsilosis CDC317 : CPAR2_500450, C. auris B8441 : B9J08_005037 and Candida tenuis NRRL Y-1498 : CANTEDRAFT_103249	275.46	105.59	1.38	0.0105
Cal_CC_12_VS_Ca_0	CR_00670C	N/A	tRNA methylase 13 [Source:UniProtKB/TrEMBL;Acc:A0A1D8PRS2]	209.2	80.22	1.38	0.00608
Cal_CC_12_VS_Ca_0	C1_13520C	MCU1	Mcu1p [Source:UniProtKB/TrEMBL;Acc:Q5AKZ4]	258.12	98.99	1.38	0.00234
Cal_CC_12_VS_Ca_0	C3_01500C	BZZ1	Bzz1p [Source:UniProtKB/TrEMBL;Acc:A0A1D8PJ75]	918.3	353.14	1.38	0.000969
Cal_CC_12_VS_Ca_0	C2_03830W	N/A	Diphthamide synthase [Source:UniProtKB/TrEMBL;Acc:A0A1D8PGY1]	514.15	197.74	1.38	0.0117
Cal_CC_12_VS_Ca_0	C6_02880W	N/A	Ribonuclease H [Source:UniProtKB/TrEMBL;Acc:A0A1D8PQ03]	356.04	136.97	1.38	0.00179
Cal_CC_12_VS_Ca_0	C1_07960W	N/A	Predicted nuclear exosome-associated nucleic acid binding protein, rat catheter and Spider biofilm induced	209.46	80.6	1.38	0.0123
Cal_CC_12_VS_Ca_0	C1_08660C	N/A	U1-type domain-containing protein [Source:UniProtKB/TrEMBL;Acc:Q5APP1]	386.91	148.95	1.38	0.00399
Cal_CC_12_VS_Ca_0	C5_03540C	RPS25B	40S ribosomal protein S25 [Source:UniProtKB/TrEMBL;Acc:A0A1D8PNQ6]	4561.91	1758.66	1.38	0.014
Cal_CC_12_VS_Ca_0	C4_01150W	ASK1	Associated with spindles and kinetochores protein 1 [Source:UniProtKB/TrEMBL;Acc:Q5AMH1]	202.15	78.13	1.37	0.0311
Cal_CC_12_VS_Ca_0	C6_02180W	N/A	Ortholog(s) have role in late endosome to vacuole transport via multivesicular body sorting pathway and Vps55/Vps68 complex, fungal-type vacuole membrane localization	739.16	285.69	1.37	0.00312
Cal_CC_12_VS_Ca_0	CR_05910W	N/A	Transcription elongation factor 1 homolog [Source:UniProtKB/TrEMBL;Acc:Q59PU1]	585.82	226.45	1.37	0.018
Cal_CC_12_VS_Ca_0	C5_01740C	MTLA1	Mating-type-like protein A1 [Source:UniProtKB/Swiss-Prot;Acc:Q9UW23]	444.73	172.02	1.37	0.00426
Cal_CC_12_VS_Ca_0	C1_02470W	N/A	Ortholog of C. dubliniensis CD36 : Cd36_02330, C. parapsilosis CDC317 : CPAR2_106450, Candida tropicalis MYA-3404 : CTRG_04653 and Candida albicans WO-1 : CAWG_01134	155.72	60.31	1.37	0.00923
Cal_CC_12_VS_Ca_0	C2_08110W	RAD57	RECA_2 domain-containing protein [Source:UniProtKB/TrEMBL;Acc:A0A1D8PI62]	467.14	180.99	1.37	0.0106
Cal_CC_12_VS_Ca_0	C1_06580W	RPS23A	Ribosomal 40S subunit protein S23B [Source:UniProtKB/TrEMBL;Acc:A0A1D8PDU3]	7373.23	2857.68	1.37	0.00878
Cal_CC_12_VS_Ca_0	C2_10190C	OCA1	Putative tyrosine-protein phosphatase OCA1 [Source:UniProtKB/Swiss-Prot;Acc:Q59XY9]	306.65	118.94	1.37	0.00271
Cal_CC_12_VS_Ca_0	CR_00460C	N/A	S4 RNA-binding domain-containing protein [Source:UniProtKB/TrEMBL;Acc:A0A1D8PRP4]	595.96	231.16	1.37	0.0147
Cal_CC_12_VS_Ca_0	C4_03860C	N/A	Nuclear rim protein 1 [Source:UniProtKB/TrEMBL;Acc:Q59LD5]	246.52	95.7	1.37	0.0276
Cal_CC_12_VS_Ca_0	CR_03890W	WOR3	White-opaque regulator 3 [Source:UniProtKB/Swiss-Prot;Acc:Q5A6T8]	884.08	343.23	1.36	0.0256
Cal_CC_12_VS_Ca_0	C6_03210C	N/A	DNA-directed RNA polymerase III subunit RPC6 [Source:UniProtKB/TrEMBL;Acc:A0A1D8PQ44]	311.92	121.28	1.36	0.00636
Cal_CC_12_VS_Ca_0	C3_04670C	RPS15	Ribosomal 40S subunit protein S15 [Source:UniProtKB/TrEMBL;Acc:A0A1D8PK22]	3174.82	1234.52	1.36	0.0162
Cal_CC_12_VS_Ca_0	C1_08690W	N/A	Succinate dehydrogenase assembly factor 2, mitochondrial [Source:UniProtKB/TrEMBL;Acc:A0A1D8PEE2]	556.17	216.42	1.36	0.0111
Cal_CC_12_VS_Ca_0	C6_02850W	RAV2	Rav2p [Source:UniProtKB/TrEMBL;Acc:A0A1D8PQ08]	447.35	174.3	1.36	0.00359
Cal_CC_12_VS_Ca_0	C1_02020W	N/A	5-formyltetrahydrofolate cyclo-ligase [Source:UniProtKB/TrEMBL;Acc:Q59TA8]	180.03	70.42	1.35	0.00921
Cal_CC_12_VS_Ca_0	C5_03580C	CAC2	WD_REPEATS_REGION domain-containing protein [Source:UniProtKB/TrEMBL;Acc:A0A1D8PNS7]	214.51	83.92	1.35	0.0324
Cal_CC_12_VS_Ca_0	C1_06130C	HAC1	BZIP domain-containing protein [Source:UniProtKB/TrEMBL;Acc:A0A1D8PDR2]	4455.09	1743.5	1.35	0.00468
Cal_CC_12_VS_Ca_0	C1_02410C	N/A	Has domain(s) with predicted role in retrograde vesicle-mediated transport, Golgi to endoplasmic reticulum and integral component of membrane localization	738.05	289.01	1.35	0.0173
Cal_CC_12_VS_Ca_0	C3_07580W	N/A	(orf19.6731.1) Ortholog of C. dubliniensis CD36 : Cd36_87460, C. parapsilosis CDC317 : CPAR2_808260, C. auris B8441 : B9J08_001750 and Debaryomyces hansenii CBS767 : DEHA2F07084g	1070.97	419.44	1.35	0.0163
Cal_CC_12_VS_Ca_0	C2_03790C	ASR3	Asr3p [Source:UniProtKB/TrEMBL;Acc:A0A1D8PH00]	5800.38	2272.87	1.35	0.031
Cal_CC_12_VS_Ca_0	C6_00510C	RAD52	Recombinase [Source:UniProtKB/TrEMBL;Acc:Q59NG2]	433.4	169.84	1.35	0.0186
Cal_CC_12_VS_Ca_0	C7_00460W	N/A	Ortholog of S. cerevisiae : YCL002C, C. dubliniensis CD36 : Cd36_70180, C. parapsilosis CDC317 : CPAR2_805360, C. auris B8441 : B9J08_000224 and Candida tenuis NRRL Y-1498 : cten_CGOB_00114	152.07	59.72	1.35	0.0316
Cal_CC_12_VS_Ca_0	C1_02190W	ABP140	Methyltransferase-like protein [Source:UniProtKB/TrEMBL;Acc:Q59VY2]	240.09	94.34	1.35	0.0165
Cal_CC_12_VS_Ca_0	C1_08670W	SWI6	Transcriptional regulator [Source:UniProtKB/TrEMBL;Acc:A0A1D8PED2]	435.27	171.05	1.35	0.0484
Cal_CC_12_VS_Ca_0	C1_06730W	RAC1	Rho family GTPase [Source:UniProtKB/TrEMBL;Acc:A0A1D8PDV5]	1589.19	624.99	1.35	0.00337
Cal_CC_12_VS_Ca_0	C1_06540C	N/A	Ribosomal RNA-processing protein 43 [Source:UniProtKB/TrEMBL;Acc:A0A1D8PDW1]	382.75	150.58	1.35	0.00752
Cal_CC_12_VS_Ca_0	C1_12520W	GSG1	Gsg1p [Source:UniProtKB/TrEMBL;Acc:A0A1D8PFH1]	427.91	168.4	1.35	0.0339
Cal_CC_12_VS_Ca_0	C7_02390W	AHP2	Redoxin domain-containing protein [Source:UniProtKB/TrEMBL;Acc:A0A1D8PR39]	1478.12	581.96	1.34	0.00411
Cal_CC_12_VS_Ca_0	C6_01700W	RPL32	Ribosomal 60S subunit protein L32 [Source:UniProtKB/TrEMBL;Acc:A0A1D8PPN6]	5816.43	2291.56	1.34	0.0282
Cal_CC_12_VS_Ca_0	C6_01150W	CDC20	WD_REPEATS_REGION domain-containing protein [Source:UniProtKB/TrEMBL;Acc:A0A1D8PPK6]	902.04	355.43	1.34	0.00128
Cal_CC_12_VS_Ca_0	C5_04790C	N/A	Ortholog(s) have role in double-strand break repair via homologous recombination, meiosis I and Smc5-Smc6 complex, nucleus localization	144.47	56.97	1.34	0.0324
Cal_CC_12_VS_Ca_0	C7_01230C	N/A	Has domain(s) with predicted LPPG:FO 2-phospho-L-lactate transferase activity	1735.67	685.49	1.34	0.0117
Cal_CC_12_VS_Ca_0	C6_00380C	N/A	Protein of unknown function, Spider biofilm induced	480.68	189.94	1.34	0.00657
Cal_CC_12_VS_Ca_0	C3_04780C	N/A	Ortholog(s) have role in endoplasmic reticulum to Golgi vesicle-mediated transport and COPII-coated ER to Golgi transport vesicle, integral component of Golgi membrane, integral component of endoplasmic reticulum membrane localization	1230.57	486.76	1.34	0.00447
Cal_CC_12_VS_Ca_0	C5_04000W	RFC3	AAA domain-containing protein [Source:UniProtKB/TrEMBL;Acc:A0A1D8PNV1]	249.72	99.07	1.33	0.00475
Cal_CC_12_VS_Ca_0	C7_03180C	HHO1	Histone H1 [Source:UniProtKB/TrEMBL;Acc:A0A1D8PR93]	1300.43	516.05	1.33	0.0117
Cal_CC_12_VS_Ca_0	C1_10080W	CWC21	Pre-mRNA-splicing factor CWC21 [Source:UniProtKB/Swiss-Prot;Acc:Q5AP89]	272.38	108.11	1.33	0.00963
Cal_CC_12_VS_Ca_0	CR_00580W	YRB1	RanBD1 domain-containing protein [Source:UniProtKB/TrEMBL;Acc:A0A1D8PRQ3]	3737.7	1484.01	1.33	0.0012
Cal_CC_12_VS_Ca_0	C1_01670C	ESP1	Separase [Source:UniProtKB/TrEMBL;Acc:A0A1D8PCM0]	783.67	311.56	1.33	0.0211
Cal_CC_12_VS_Ca_0	C1_05560W	RIB4	6,7-dimethyl-8-ribityllumazine synthase [Source:UniProtKB/TrEMBL;Acc:A0A1D8PDK6]	2549.53	1014.46	1.33	0.024
Cal_CC_12_VS_Ca_0	C5_03070W	RPS5	Ribosomal_S7 domain-containing protein [Source:UniProtKB/TrEMBL;Acc:Q5AG43]	5895.91	2346.62	1.33	0.014
Cal_CC_12_VS_Ca_0	CR_09720W	VMA22	Vma22p [Source:UniProtKB/TrEMBL;Acc:A0A1D8PU20]	90.1	35.89	1.33	0.0177
Cal_CC_12_VS_Ca_0	C2_05040C	N/A	Ortholog(s) have cellular bud neck, fungal-type vacuole localization	1163.35	464.14	1.33	0.0014
Cal_CC_12_VS_Ca_0	C4_05750C	LEA1	U2 small nuclear ribonucleoprotein A' [Source:UniProtKB/Swiss-Prot;Acc:Q5A449]	458.82	183.18	1.32	0.00881
Cal_CC_12_VS_Ca_0	C3_02720W	N/A	Has domain(s) with predicted protein kinase binding activity and role in regulation of cyclin-dependent protein serine/threonine kinase activity	600.33	239.73	1.32	0.012
Cal_CC_12_VS_Ca_0	C5_03100C	N/A	Has domain(s) with predicted RNA 7-methylguanosine cap binding, mRNA binding activity	434.06	173.41	1.32	0.00255
Cal_CC_12_VS_Ca_0	C3_01520C	N/A	Ortholog(s) have role in cytoplasmic translation, poly(A)+ mRNA export from nucleus and cytoplasm localization	1092.2	436.61	1.32	0.00675
Cal_CC_12_VS_Ca_0	C6_02300C	N/A	Protein with a predicted anaphase-promoting complex APC subunit 1 CDC26 domain, Hap43-repressed gene	157.58	63.03	1.32	0.014
Cal_CC_12_VS_Ca_0	C1_12880C	N/A	HTH CENPB-type domain-containing protein [Source:UniProtKB/TrEMBL;Acc:Q5AL59]	653.82	261.72	1.32	0.00996
Cal_CC_12_VS_Ca_0	C1_03480C	AGE1	Age1p [Source:UniProtKB/TrEMBL;Acc:A0A1D8PD25]	1345.81	539.09	1.32	0.00262
Cal_CC_12_VS_Ca_0	C7_01160C	N/A	L51_S25_CI-B8 domain-containing protein [Source:UniProtKB/TrEMBL;Acc:A0A1D8PQU3]	564.17	226.27	1.32	0.0228
Cal_CC_12_VS_Ca_0	C5_01890W	N/A	Protein with a role in insertion of tail-anchored proteins into the ER membrane, required for efficient mating, in shmoo formation and nuclear migration in the pre-zygote of S. cerevisiae, Hap43-repressed	596.19	239.28	1.32	0.00378
Cal_CC_12_VS_Ca_0	C1_01940C	N/A	SRP9-21 domain-containing protein [Source:UniProtKB/TrEMBL;Acc:Q59TA2]	415.55	166.92	1.32	0.0174
Cal_CC_12_VS_Ca_0	CR_08330W	N/A	DUF775 domain-containing protein [Source:UniProtKB/TrEMBL;Acc:Q5A363]	253.22	102.05	1.31	0.0102
Cal_CC_12_VS_Ca_0	C1_01800W	NRI2	Component of the RSC chromatin remodeling complex, only present in CTG clade	359.58	145.1	1.31	0.00539
Cal_CC_12_VS_Ca_0	C1_04210C	CDC3	Septin-type G domain-containing protein [Source:UniProtKB/TrEMBL;Acc:A0A1D8PD83]	4902.09	1979.22	1.31	0.0138
Cal_CC_12_VS_Ca_0	C1_12760W	BCP1	Protein BCP1 [Source:UniProtKB/Swiss-Prot;Acc:Q59PE7]	619.1	249.98	1.31	0.00615
Cal_CC_12_VS_Ca_0	C2_05390C	N/A	Ortholog of C. dubliniensis CD36 : Cd36_19870, C. parapsilosis CDC317 : CPAR2_209420, C. auris B8441 : B9J08_003636 and Candida tenuis NRRL Y-1498 : CANTEDRAFT_100922	92.67	37.44	1.31	0.0255
Cal_CC_12_VS_Ca_0	CR_00160C	N/A	Ortholog of C. dubliniensis CD36 : Cd36_25180, C. parapsilosis CDC317 : CPAR2_800030, C. auris B8441 : B9J08_001485 and Candida tenuis NRRL Y-1498 : CANTEDRAFT_125790	1000.69	404.46	1.31	0.011
Cal_CC_12_VS_Ca_0	C7_02920W	N/A	Amidase [Source:UniProtKB/TrEMBL;Acc:A0A1D8PR62]	124.59	50.39	1.31	0.0153
Cal_CC_12_VS_Ca_0	C1_10960W	N/A	(orf19.2318.1) Ortholog(s) have inositol phosphoceramide synthase regulator activity, role in inositol phosphoceramide metabolic process and inositol phosphoceramide synthase complex, integral component of Golgi membrane localization	464.35	187.9	1.31	0.00601
Cal_CC_12_VS_Ca_0	CR_03830C	MCM2	DNA replication licensing factor MCM2 [Source:UniProtKB/TrEMBL;Acc:Q5A034]	424.86	172.1	1.3	0.0249
Cal_CC_12_VS_Ca_0	C1_11980W	MED10	Mediator of RNA polymerase II transcription subunit 10 [Source:UniProtKB/Swiss-Prot;Acc:Q5A3K2]	232.89	94.43	1.3	0.00658
Cal_CC_12_VS_Ca_0	CR_08620C	N/A	Ortholog of C. dubliniensis CD36 : Cd36_34210, C. parapsilosis CDC317 : CPAR2_205590, C. auris B8441 : B9J08_004911 and Candida tenuis NRRL Y-1498 : cten_CGOB_00133	375.64	152.34	1.3	0.00496
Cal_CC_12_VS_Ca_0	C3_00950C	N/A	PPIase cyclophilin-type domain-containing protein [Source:UniProtKB/TrEMBL;Acc:A0A1D8PJ59]	300.78	122	1.3	0.0212
Cal_CC_12_VS_Ca_0	CR_01180W	CAP01	F-actin-capping protein subunit alpha [Source:UniProtKB/Swiss-Prot;Acc:Q5A893]	824.46	334.59	1.3	0.0103
Cal_CC_12_VS_Ca_0	CR_04290W	HAP31	CBFD_NFYB_HMF domain-containing protein [Source:UniProtKB/TrEMBL;Acc:Q5A6N7]	391.64	158.95	1.3	0.0272
Cal_CC_12_VS_Ca_0	C3_00090W	RPS24	40S ribosomal protein S24 [Source:UniProtKB/TrEMBL;Acc:Q5A7K0]	3395.81	1379.21	1.3	0.00819
Cal_CC_12_VS_Ca_0	C4_05660C	BRN1	Condensin complex subunit 2 [Source:UniProtKB/TrEMBL;Acc:A0A1D8PMC8]	375.95	152.73	1.3	0.0262
Cal_CC_12_VS_Ca_0	C3_04690C	N/A	Putative protein of unknown function, transcription is positively regulated by Tbf1p	210.04	85.34	1.3	0.00672
Cal_CC_12_VS_Ca_0	C3_03360W	FCY2	Fcy2p [Source:UniProtKB/TrEMBL;Acc:A0A1D8PJQ2]	445.97	181.43	1.3	0.0302
Cal_CC_12_VS_Ca_0	C2_03950W	N/A	Mitochondrial 54S ribosomal protein YmL24/YmL14 [Source:UniProtKB/TrEMBL;Acc:Q5AHG8]	420.35	171.01	1.3	0.0106
Cal_CC_12_VS_Ca_0	CR_10500C	N/A	Hydrolase_4 domain-containing protein [Source:UniProtKB/TrEMBL;Acc:A0A1D8PU91]	454.96	185.14	1.3	0.00369
Cal_CC_12_VS_Ca_0	CR_03140C	SYN8	t-SNARE coiled-coil homology domain-containing protein [Source:UniProtKB/TrEMBL;Acc:A0A1D8PSE4]	308.43	125.58	1.3	0.0122
Cal_CC_12_VS_Ca_0	CR_10710C	VPS52	Vps52p [Source:UniProtKB/TrEMBL;Acc:A0A1D8PUA9]	456.35	185.9	1.3	0.00333
Cal_CC_12_VS_Ca_0	C1_02500W	N/A	Ortholog(s) have role in mitochondrial cytochrome c oxidase assembly and mitochondrion localization	391.74	159.66	1.29	0.0077
Cal_CC_12_VS_Ca_0	C5_02190C	N/A	Mitochondrial 37S ribosomal protein YMR31 [Source:UniProtKB/TrEMBL;Acc:A0A1D8PND4]	1715.47	699.5	1.29	0.0271
Cal_CC_12_VS_Ca_0	C1_04370C	N/A	Mitochondrial 37S ribosomal protein RSM18 [Source:UniProtKB/TrEMBL;Acc:Q59KY7]	1230.96	502.16	1.29	0.0102
Cal_CC_12_VS_Ca_0	C2_01060C	JJJ3	Diphthamide biosynthesis protein 4 [Source:UniProtKB/Swiss-Prot;Acc:Q5AD49]	217.67	88.88	1.29	0.0185
Cal_CC_12_VS_Ca_0	C7_00470C	PEL1	CDP-diacylglycerol--glycerol-3-phosphate 3-phosphatidyltransferase [Source:UniProtKB/TrEMBL;Acc:A0A1D8PQL5]	516.91	211.14	1.29	0.0127
Cal_CC_12_VS_Ca_0	CR_08020C	NOP10	H/ACA ribonucleoprotein complex subunit NOP10 [Source:UniProtKB/TrEMBL;Acc:A0A1D8PTN4]	467.9	191.42	1.29	0.0394
Cal_CC_12_VS_Ca_0	C5_04740C	HYS2	DNA-directed DNA polymerase delta subunit [Source:UniProtKB/TrEMBL;Acc:Q5AK60]	389.89	159.52	1.29	0.0111
Cal_CC_12_VS_Ca_0	C3_02450W	HRT1	RING-type domain-containing protein [Source:UniProtKB/TrEMBL;Acc:A0A1D8PJL5]	531.98	217.87	1.29	0.00451
Cal_CC_12_VS_Ca_0	C3_05100C	RPL18	Ribosomal_L18e/L15P domain-containing protein [Source:UniProtKB/TrEMBL;Acc:A0A1D8PK43]	2965.22	1214.86	1.29	0.0391
Cal_CC_12_VS_Ca_0	C1_08260C	LTP1	Acid phosphatase [Source:UniProtKB/TrEMBL;Acc:A0A1D8PE91]	903.35	370.22	1.29	0.0166
Cal_CC_12_VS_Ca_0	C2_04380C	N/A	Folylpolyglutamate synthase [Source:UniProtKB/TrEMBL;Acc:A0A1D8PH56]	716.13	293.51	1.29	0.00346
Cal_CC_12_VS_Ca_0	C2_04220C	TAF14	NET domain-containing protein [Source:UniProtKB/TrEMBL;Acc:A0A1D8PH31]	1857.25	761.69	1.29	0.00295
Cal_CC_12_VS_Ca_0	C1_09960W	PET100	Pet100p [Source:UniProtKB/TrEMBL;Acc:A0A1D8PES2]	763.25	313.71	1.28	0.0259
Cal_CC_12_VS_Ca_0	C6_00500C	N/A	NEDD8-activating enzyme E1 catalytic subunit [Source:UniProtKB/TrEMBL;Acc:A0A1D8PPC6]	343.29	141.13	1.28	0.00706
Cal_CC_12_VS_Ca_0	C7_00450C	N/A	SGF29 C-terminal domain-containing protein [Source:UniProtKB/TrEMBL;Acc:A0A1D8PQK3]	355.34	146.17	1.28	0.00466
Cal_CC_12_VS_Ca_0	CR_07340C	N/A	Ortholog of C. dubliniensis CD36 : Cd36_32970, C. parapsilosis CDC317 : CPAR2_701710, C. auris B8441 : B9J08_000571 and Candida tenuis NRRL Y-1498 : CANTEDRAFT_106599	726.42	299.37	1.28	0.00331
Cal_CC_12_VS_Ca_0	C1_11800C	N/A	AP complex subunit sigma [Source:UniProtKB/TrEMBL;Acc:Q59TV8]	225.45	92.98	1.28	0.00904
Cal_CC_12_VS_Ca_0	C4_00310C	MNN10	Alpha-1,6-mannosyltransferase [Source:UniProtKB/TrEMBL;Acc:Q59UR2]	666.13	274.76	1.28	0.00331
Cal_CC_12_VS_Ca_0	C4_03200C	N/A	Hydroxyacyl-thioester dehydratase [Source:UniProtKB/TrEMBL;Acc:A0A1D8PLR8]	599.19	247.18	1.28	0.0322
Cal_CC_12_VS_Ca_0	C3_03080W	N/A	Protein of unknown function, upregulated in a cyr1 null mutant	532.19	219.65	1.28	0.0192
Cal_CC_12_VS_Ca_0	C2_06740W	N/A	Protein of unknown function, possibly an essential gene, disruptants not obtained by UAU1 method	529.42	218.94	1.27	0.0313
Cal_CC_12_VS_Ca_0	C5_04540C	N/A	Ortholog of C. dubliniensis CD36 : Cd36_54170, C. parapsilosis CDC317 : CPAR2_100960, C. auris B8441 : B9J08_004395 and Candida tenuis NRRL Y-1498 : CANTEDRAFT_96367	232.5	96.22	1.27	0.0322
Cal_CC_12_VS_Ca_0	C5_04590C	RPL43A	Ribosomal 60S subunit protein L43A [Source:UniProtKB/TrEMBL;Acc:A0A1D8PP14]	3992.63	1654.4	1.27	0.0284
Cal_CC_12_VS_Ca_0	CR_01550C	N/A	3'-5'-exodeoxyribonuclease [Source:UniProtKB/TrEMBL;Acc:A0A1D8PS00]	213.45	88.45	1.27	0.018
Cal_CC_12_VS_Ca_0	C1_06480C	N/A	PRA1 family protein [Source:UniProtKB/TrEMBL;Acc:A0A1D8PDT9]	1131.54	469.51	1.27	0.0105
Cal_CC_12_VS_Ca_0	C2_06100W	PMT4	Dolichyl-phosphate-mannose--protein mannosyltransferase 4 [Source:UniProtKB/Swiss-Prot;Acc:Q59X23]	1523.96	633.39	1.27	0.00399
Cal_CC_12_VS_Ca_0	C2_07650C	N/A	AB hydrolase-1 domain-containing protein [Source:UniProtKB/TrEMBL;Acc:A0A1D8PHY7]	1092.76	454.26	1.27	0.0106
Cal_CC_12_VS_Ca_0	C5_04520W	TIP41	Tip41p [Source:UniProtKB/TrEMBL;Acc:A0A1D8PNZ9]	408.42	169.87	1.27	0.00348
Cal_CC_12_VS_Ca_0	C1_12820C	N/A	DNA-directed RNA polymerases I, II, and III subunit RPABC1 [Source:UniProtKB/TrEMBL;Acc:A0A1D8PFJ8]	633.52	263.67	1.26	0.0153
Cal_CC_12_VS_Ca_0	C6_01080C	N/A	Ortholog of C. dubliniensis CD36 : Cd36_61190, C. parapsilosis CDC317 : CPAR2_603230, C. auris B8441 : B9J08_001119 and Candida tenuis NRRL Y-1498 : cten_CGOB_00054	158.05	65.83	1.26	0.0199
Cal_CC_12_VS_Ca_0	C5_03870C	N/A	Protein of unknown function, Spider biofilm induced	1256.95	523.58	1.26	0.013
Cal_CC_12_VS_Ca_0	C5_02890W	YNK1	Nucleoside diphosphate kinase [Source:UniProtKB/TrEMBL;Acc:Q5AG68]	3137.68	1308.31	1.26	0.0351
Cal_CC_12_VS_Ca_0	CR_04790W	MVB12	Mvb12p [Source:UniProtKB/TrEMBL;Acc:A0A1D8PSU3]	403.44	168.28	1.26	0.00626
Cal_CC_12_VS_Ca_0	C2_08690C	N/A	AB hydrolase-1 domain-containing protein [Source:UniProtKB/TrEMBL;Acc:A0A1D8PIA5]	333.28	139.16	1.26	0.0244
Cal_CC_12_VS_Ca_0	C2_10640C	MTR2	Mtr2p [Source:UniProtKB/TrEMBL;Acc:A0A1D8PIR7]	247.47	103.36	1.26	0.00881
Cal_CC_12_VS_Ca_0	C3_06520C	N/A	Brr6_like_C_C domain-containing protein [Source:UniProtKB/TrEMBL;Acc:A0A1D8PKQ4]	236.58	98.82	1.26	0.009
Cal_CC_12_VS_Ca_0	C7_01460C	N/A	Protein of unknown function, induced by alpha pheromone in SpiderM medium	364.84	152.52	1.26	0.0321
Cal_CC_12_VS_Ca_0	C4_02860W	N/A	Ortholog(s) have enzyme activator activity and role in chromosome segregation	1562.47	653.32	1.26	0.0309
Cal_CC_12_VS_Ca_0	C6_01750C	N/A	Pyridoxal kinase [Source:UniProtKB/TrEMBL;Acc:A0A1D8PPQ5]	141	59.07	1.26	0.0125
Cal_CC_12_VS_Ca_0	CR_05510W	STE13	Ste13p [Source:UniProtKB/TrEMBL;Acc:Q59M48]	501.67	210.19	1.26	0.0172
Cal_CC_12_VS_Ca_0	C2_06790W	N/A	U2 snRNP complex subunit [Source:UniProtKB/TrEMBL;Acc:Q59Z68]	166.74	69.91	1.25	0.029
Cal_CC_12_VS_Ca_0	C1_08510W	EAF6	Chromatin modification-related protein EAF6 [Source:UniProtKB/Swiss-Prot;Acc:Q59QC2]	154.16	64.7	1.25	0.0132
Cal_CC_12_VS_Ca_0	C1_09750W	GET2	Golgi to ER traffic protein 2 [Source:UniProtKB/Swiss-Prot;Acc:P0CB63]	648.78	272.33	1.25	0.0113
Cal_CC_12_VS_Ca_0	C4_00520W	PAM18	Mitochondrial import inner membrane translocase subunit TIM14 [Source:UniProtKB/Swiss-Prot;Acc:Q59SI2]	406.06	170.56	1.25	0.0445
Cal_CC_12_VS_Ca_0	C4_00840W	N/A	Ortholog of C. dubliniensis CD36 : Cd36_40890, C. parapsilosis CDC317 : CPAR2_401100, C. auris B8441 : B9J08_001954 and Candida tenuis NRRL Y-1498 : CANTEDRAFT_119698	789.37	331.59	1.25	0.0106
Cal_CC_12_VS_Ca_0	C1_02760W	GET3	ATPase GET3 [Source:UniProtKB/Swiss-Prot;Acc:P0CB54]	1898.35	798.08	1.25	0.0031
Cal_CC_12_VS_Ca_0	C5_05040W	GPI10	GPI mannosyltransferase 3 [Source:UniProtKB/Swiss-Prot;Acc:Q5AK24]	414.68	174.61	1.25	0.00562
Cal_CC_12_VS_Ca_0	C2_01610C	RPS26A	40S ribosomal protein S26 [Source:UniProtKB/TrEMBL;Acc:Q5ALV6]	4919.38	2072.05	1.25	0.0386
Cal_CC_12_VS_Ca_0	C3_00540C	IST1	Ist1p [Source:UniProtKB/TrEMBL;Acc:Q5A7Q7]	313.45	132.03	1.25	0.0102
Cal_CC_12_VS_Ca_0	C5_03670C	N/A	Aldolase_II domain-containing protein [Source:UniProtKB/TrEMBL;Acc:A0A1D8PNQ3]	240.02	101.11	1.25	0.0223
Cal_CC_12_VS_Ca_0	C7_01840W	IQG1	Ras GTPase-activating-like protein IQG1 [Source:UniProtKB/Swiss-Prot;Acc:Q5AH02]	1125.45	474.23	1.25	0.0161
Cal_CC_12_VS_Ca_0	C1_01480C	RPS21	S5 DRBM domain-containing protein [Source:UniProtKB/TrEMBL;Acc:Q5A900]	3898.37	1643.36	1.25	0.0285
Cal_CC_12_VS_Ca_0	C3_06890W	PMT2	Dolichyl-phosphate-mannose--protein mannosyltransferase 2 [Source:UniProtKB/Swiss-Prot;Acc:Q5ADM9]	2963	1249.12	1.25	0.00468
Cal_CC_12_VS_Ca_0	CR_00890C	N/A	(orf19.3265.1) Ortholog of C. parapsilosis CDC317 : CPAR2_800920, C. auris B8441 : B9J08_003484, Candida tenuis NRRL Y-1498 : CANTEDRAFT_109948 and Debaryomyces hansenii CBS767 : DEHA2E17182g	243.73	102.81	1.25	0.0146
Cal_CC_12_VS_Ca_0	CR_10430C	N/A	Pre-mRNA-splicing factor SPP2 [Source:UniProtKB/TrEMBL;Acc:A0A1D8PU82]	178.86	75.46	1.25	0.02
Cal_CC_12_VS_Ca_0	C7_01360C	N/A	DNL-type domain-containing protein [Source:UniProtKB/TrEMBL;Acc:A0A1D8PQU2]	108.47	45.76	1.24	0.0366
Cal_CC_12_VS_Ca_0	C1_06470W	N/A	60S ribosomal protein L39 [Source:UniProtKB/TrEMBL;Acc:A0A1D8PDT4]	2136.47	902.05	1.24	0.0351
Cal_CC_12_VS_Ca_0	C1_14390W	RPC10	DNA-directed RNA polymerase core subunit [Source:UniProtKB/TrEMBL;Acc:A0A1D8PFX2]	233.14	98.46	1.24	0.036
Cal_CC_12_VS_Ca_0	C3_00900C	AYR1	Acylglycerone-phosphate reductase [Source:UniProtKB/TrEMBL;Acc:A0A1D8PJ12]	1252.49	529.91	1.24	0.00468
Cal_CC_12_VS_Ca_0	C4_06580W	CBF1	Transcriptional regulator CBF1 [Source:UniProtKB/Swiss-Prot;Acc:Q5A1E3]	1353.59	573.28	1.24	0.0258
Cal_CC_12_VS_Ca_0	C3_05530W	OST1	Dolichyl-diphosphooligosaccharide--protein glycosyltransferase subunit 1 [Source:UniProtKB/TrEMBL;Acc:A0A1D8PK87]	1166	494.2	1.24	0.0119
Cal_CC_12_VS_Ca_0	C5_05210W	N/A	Metallophos domain-containing protein [Source:UniProtKB/TrEMBL;Acc:A0A1D8PP72]	613.8	260.41	1.24	0.00673
Cal_CC_12_VS_Ca_0	C1_01770W	MAK32	PfkB domain-containing protein [Source:UniProtKB/TrEMBL;Acc:A0A1D8PCJ7]	213.12	90.51	1.24	0.00877
Cal_CC_12_VS_Ca_0	C4_05310W	N/A	Ortholog of S. cerevisiae : MRX12, C. glabrata CBS138 : CAGL0J11110g, C. dubliniensis CD36 : Cd36_44970, C. parapsilosis CDC317 : CPAR2_500860 and C. auris B8441 : B9J08_003204	243.03	103.22	1.24	0.0161
Cal_CC_12_VS_Ca_0	C3_01780C	N/A	CHCH domain-containing protein [Source:UniProtKB/TrEMBL;Acc:A0A1D8PJ94]	125.02	53.13	1.23	0.0424
Cal_CC_12_VS_Ca_0	C4_03180W	NCP1	NADPH--cytochrome P450 reductase [Source:UniProtKB/TrEMBL;Acc:A0A1D8PLR7]	2703.9	1150.81	1.23	0.0219
Cal_CC_12_VS_Ca_0	C7_02570C	RBP1	FK506-binding protein 1 [Source:UniProtKB/Swiss-Prot;Acc:P28870]	3348.91	1426.98	1.23	0.0417
Cal_CC_12_VS_Ca_0	C5_03620W	BTS1	Farnesyltranstransferase [Source:UniProtKB/TrEMBL;Acc:A0A1D8PNS6]	513.45	218.82	1.23	0.00926
Cal_CC_12_VS_Ca_0	C2_04860W	PZF1	Transcription factor IIIA [Source:UniProtKB/Swiss-Prot;Acc:Q59KL6]	336.36	143.39	1.23	0.0209
Cal_CC_12_VS_Ca_0	C7_02970W	ECM39	Mannosyltransferase [Source:UniProtKB/TrEMBL;Acc:Q5A5B6]	714.46	304.84	1.23	0.00869
Cal_CC_12_VS_Ca_0	C2_03840C	INO4	BHLH domain-containing protein [Source:UniProtKB/TrEMBL;Acc:A0A1D8PH18]	566.5	241.74	1.23	0.0185
Cal_CC_12_VS_Ca_0	C1_12840W	MHF1	Inner kinetochore subunit MHF1 [Source:UniProtKB/Swiss-Prot;Acc:Q5AL63]	307.85	131.46	1.23	0.0183
Cal_CC_12_VS_Ca_0	CR_03030C	RPL28	Ribosomal_L18e/L15P domain-containing protein [Source:UniProtKB/TrEMBL;Acc:A0A1D8PSC5]	6384.84	2730.62	1.23	0.0332
Cal_CC_12_VS_Ca_0	C4_04290W	SEC15	Exocyst complex component SEC15 [Source:UniProtKB/TrEMBL;Acc:A0A1D8PM29]	807.14	345.37	1.22	0.00535
Cal_CC_12_VS_Ca_0	CR_05890C	N/A	Ortholog(s) have acetyltransferase activator activity, histone binding activity	938.98	401.84	1.22	0.0183
Cal_CC_12_VS_Ca_0	C6_02960W	N/A	PALP domain-containing protein [Source:UniProtKB/TrEMBL;Acc:A0A1D8PQ13]	289.04	123.87	1.22	0.0136
Cal_CC_12_VS_Ca_0	C1_08550C	GCF1	HMG box domain-containing protein [Source:UniProtKB/TrEMBL;Acc:Q59QB8]	2131.32	914.6	1.22	0.0232
Cal_CC_12_VS_Ca_0	C7_03600W	MNN26	Alpha-1,2-mannosyltransferase MNN26 [Source:UniProtKB/Swiss-Prot;Acc:Q59R28]	914.89	393.15	1.22	0.0278
Cal_CC_12_VS_Ca_0	C1_06450C	RPS14B	Ribosomal 40S subunit protein S14B [Source:UniProtKB/TrEMBL;Acc:A0A1D8PDT3]	2801.06	1203.81	1.22	0.0296
Cal_CC_12_VS_Ca_0	C4_01700C	NHP6A	Non-histone chromosomal protein 6 [Source:UniProtKB/Swiss-Prot;Acc:Q9UVL1]	10469.9	4499.98	1.22	0.0284
Cal_CC_12_VS_Ca_0	C2_07590W	VMA10	V-type proton ATPase subunit G [Source:UniProtKB/TrEMBL;Acc:Q59U85]	1414.61	608.23	1.22	0.0157
Cal_CC_12_VS_Ca_0	C1_09880C	BUD31	U2 snRNP complex subunit [Source:UniProtKB/TrEMBL;Acc:Q5APB0]	599.94	258	1.22	0.0217
Cal_CC_12_VS_Ca_0	C4_06860C	N/A	Cytidine deaminase [Source:UniProtKB/TrEMBL;Acc:A0A1D8PMQ1]	160.16	68.9	1.22	0.0144
Cal_CC_12_VS_Ca_0	C5_04150C	N/A	t-SNARE coiled-coil homology domain-containing protein [Source:UniProtKB/TrEMBL;Acc:Q5AKC2]	314.37	135.27	1.22	0.0225
Cal_CC_12_VS_Ca_0	C7_02690C	EPT1	Bifunctional diacylglycerol cholinephosphotransferase/ethanolaminephosphotransferase [Source:UniProtKB/TrEMBL;Acc:Q59M00]	891.31	383.53	1.22	0.0161
Cal_CC_12_VS_Ca_0	C4_06240W	N/A	Ortholog of C. dubliniensis CD36 : Cd36_45760, C. parapsilosis CDC317 : CPAR2_401920, C. auris B8441 : B9J08_000913 and Candida tenuis NRRL Y-1498 : CANTEDRAFT_126814	222.36	95.74	1.22	0.0165
Cal_CC_12_VS_Ca_0	CR_08360C	RPP2A	Ribosomal protein P2A [Source:UniProtKB/TrEMBL;Acc:A0A1D8PTS0]	1608.91	692.73	1.22	0.0421
Cal_CC_12_VS_Ca_0	C5_01260W	N/A	Ortholog of C. dubliniensis CD36 : Cd36_51070, C. parapsilosis CDC317 : CPAR2_302610, Candida tropicalis MYA-3404 : CTRG_05379, Candida albicans WO-1 : CAWG_04514 and Candida metapsilosis : CMET_1253	265.64	114.38	1.22	0.0476
Cal_CC_12_VS_Ca_0	C7_01320W	N/A	Putative ethanolamine kinase	742.18	320.2	1.21	0.0133
Cal_CC_12_VS_Ca_0	C1_04430C	N/A	Sepiapterin reductase family protein [Source:UniProtKB/TrEMBL;Acc:A0A1D8PDA0]	286.57	123.64	1.21	0.00959
Cal_CC_12_VS_Ca_0	C1_09460W	ERG12	Mevalonate kinase [Source:UniProtKB/TrEMBL;Acc:A0A1D8PEL1]	913.75	395.22	1.21	0.0115
Cal_CC_12_VS_Ca_0	C6_02460C	N/A	Ortholog(s) have mRNA binding, ribosome binding activity and role in mitochondrial respiratory chain complex III assembly, positive regulation of mitochondrial translation	715.98	309.95	1.21	0.0172
Cal_CC_12_VS_Ca_0	C3_07770C	N/A	CAP-Gly domain-containing protein [Source:UniProtKB/TrEMBL;Acc:A0A1D8PKW0]	360.1	156.15	1.21	0.0256
Cal_CC_12_VS_Ca_0	C1_10870W	RPS17B	Ribosomal 40S subunit protein S17B [Source:UniProtKB/TrEMBL;Acc:A0A1D8PEY9]	4334.34	1879.56	1.21	0.0328
Cal_CC_12_VS_Ca_0	C2_06080C	N/A	Nudix hydrolase domain-containing protein [Source:UniProtKB/TrEMBL;Acc:A0A1D8PHM2]	705.55	306.02	1.21	0.00913
Cal_CC_12_VS_Ca_0	C5_01280C	NUF2	Kinetochore component, amount of Nuf2p and Mtw1p protein detected at each centromere is consistent with a single kinetochore microtubule attachment site	501.27	217.71	1.2	0.0235
Cal_CC_12_VS_Ca_0	C1_05980W	N/A	Phosphatidylinositol 4-kinase [Source:UniProtKB/TrEMBL;Acc:Q5AA37]	995.18	432.4	1.2	0.0118
Cal_CC_12_VS_Ca_0	C5_02640W	N/A	Protein of unknown function, Spider biofilm induced, rat catheter biofilm repressed	618.47	268.72	1.2	0.0391
Cal_CC_12_VS_Ca_0	C5_04090C	SUI1	SUI1 domain-containing protein [Source:UniProtKB/TrEMBL;Acc:Q59LQ6]	3095.81	1345.68	1.2	0.0175
Cal_CC_12_VS_Ca_0	C2_05190W	CDC21	Thymidylate synthase [Source:UniProtKB/Swiss-Prot;Acc:P12461]	259.11	112.68	1.2	0.0197
Cal_CC_12_VS_Ca_0	C4_04440W	N/A	Sec63 complex subunit [Source:UniProtKB/TrEMBL;Acc:Q5A647]	1671.81	728.6	1.2	0.00514
Cal_CC_12_VS_Ca_0	CR_07040W	SPT10	N-acetyltransferase domain-containing protein [Source:UniProtKB/TrEMBL;Acc:A0A1D8PTE9]	503.36	219.37	1.2	0.0172
Cal_CC_12_VS_Ca_0	C1_02260C	AGE3	Arf-GAP domain-containing protein [Source:UniProtKB/TrEMBL;Acc:A0A1D8PCP6]	1327.33	578.52	1.2	0.00695
Cal_CC_12_VS_Ca_0	C3_03170W	SEC13	Protein transport protein SEC13 [Source:UniProtKB/Swiss-Prot;Acc:Q5AEF2]	1094.01	476.9	1.2	0.021
Cal_CC_12_VS_Ca_0	C3_06420C	N/A	EamA domain-containing protein [Source:UniProtKB/TrEMBL;Acc:A0A1D8PKH1]	1012.3	441.58	1.2	0.0156
Cal_CC_12_VS_Ca_0	C1_04520C	PHO85	Protein kinase domain-containing protein [Source:UniProtKB/TrEMBL;Acc:A0A1D8PDA6]	1409.27	615.16	1.2	0.0113
Cal_CC_12_VS_Ca_0	C1_09840C	STS1	Tethering factor for nuclear proteasome STS1 [Source:UniProtKB/Swiss-Prot;Acc:Q5APB6]	995.25	434.6	1.2	0.00478
Cal_CC_12_VS_Ca_0	C3_03460C	N/A	Protein of unknown function, upregulated by fluphenazine treatment or in an azole-resistant strain that overexpresses CDR1 and CDR2, transcript possibly regulated by Tac1	104.22	45.56	1.19	0.0255
Cal_CC_12_VS_Ca_0	C1_06200W	N/A	Ortholog of Pichia stipitis Pignal : PICST_29216 and Candida albicans WO-1 : CAWG_00788	638.69	279.33	1.19	0.0171
Cal_CC_12_VS_Ca_0	C3_04380C	SNU13	13 kDa ribonucleoprotein-associated protein [Source:UniProtKB/Swiss-Prot;Acc:Q5ANL6]	1255.95	550.97	1.19	0.0239
Cal_CC_12_VS_Ca_0	C1_09990W	SAC1	SAC domain-containing protein [Source:UniProtKB/TrEMBL;Acc:A0A1D8PEV5]	1001.29	440.06	1.19	0.0343
Cal_CC_12_VS_Ca_0	C2_05260W	BUD14	SH3 domain-containing protein [Source:UniProtKB/TrEMBL;Acc:A0A1D8PHB1]	1704.92	750.02	1.18	0.027
Cal_CC_12_VS_Ca_0	CR_08400C	N/A	Putative mitochondrial 37S ribosomal protein SWS2 [Source:UniProtKB/TrEMBL;Acc:Q5A357]	858.69	378.15	1.18	0.0314
Cal_CC_12_VS_Ca_0	C3_04490W	RAX1	RGS domain-containing protein [Source:UniProtKB/TrEMBL;Acc:Q5ANJ8]	2037.24	897.29	1.18	0.0117
Cal_CC_12_VS_Ca_0	C4_02520C	N/A	BTB_2 domain-containing protein [Source:UniProtKB/TrEMBL;Acc:A0A1D8PLK4]	679.45	299.38	1.18	0.0395
Cal_CC_12_VS_Ca_0	C2_07350W	MCM3	DNA helicase [Source:UniProtKB/TrEMBL;Acc:A0A1D8PHW4]	492.35	216.96	1.18	0.0175
Cal_CC_12_VS_Ca_0	C1_14350W	YPI2	Type 1 phosphatases regulator YPI2 [Source:UniProtKB/Swiss-Prot;Acc:Q59ZU1]	774.7	341.56	1.18	0.0295
Cal_CC_12_VS_Ca_0	C7_00920C	N/A	Ortholog of C. dubliniensis CD36 : Cd36_70850, C. auris B8441 : B9J08_003277, Candida tenuis NRRL Y-1498 : cten_CGOB_00183 and Debaryomyces hansenii CBS767 : DEHA2F22462g	540.76	238.57	1.18	0.0343
Cal_CC_12_VS_Ca_0	C6_04260C	N/A	NFACT-R_1 domain-containing protein [Source:UniProtKB/TrEMBL;Acc:A0A1D8PQD9]	224.14	98.9	1.18	0.0287
Cal_CC_12_VS_Ca_0	C3_01070C	N/A	Ortholog(s) have role in protein folding, tubulin complex assembly	467.89	206.62	1.18	0.0113
Cal_CC_12_VS_Ca_0	C5_04910W	N/A	rRNA-processing protein EFG1 [Source:UniProtKB/Swiss-Prot;Acc:Q5AK42]	108.59	47.99	1.18	0.0388
Cal_CC_12_VS_Ca_0	C2_06110W	N/A	DHHA2 domain-containing protein [Source:UniProtKB/TrEMBL;Acc:Q59X24]	297.99	131.8	1.18	0.0338
Cal_CC_12_VS_Ca_0	C3_05880C	N/A	Ortholog(s) have mRNA binding, poly(U) RNA binding activity and role in nuclear-transcribed mRNA catabolic process, nonsense-mediated decay, regulation of mRNA stability, stress granule assembly	1511.57	669.82	1.17	0.0192
Cal_CC_12_VS_Ca_0	C1_04070C	BET4	Protein geranylgeranyltransferase type II [Source:UniProtKB/TrEMBL;Acc:A0A1D8PD57]	504.7	223.94	1.17	0.0161
Cal_CC_12_VS_Ca_0	C4_03880W	N/A	Ortholog of C. dubliniensis CD36 : Cd36_43610, C. parapsilosis CDC317 : CPAR2_403770, C. auris B8441 : B9J08_000308, Debaryomyces hansenii CBS767 : DEHA2G16962g and Pichia stipitis Pignal : PICST_30926	184.33	81.89	1.17	0.0327
Cal_CC_12_VS_Ca_0	C1_01680C	FYV4	Protein FYV4, mitochondrial [Source:UniProtKB/Swiss-Prot;Acc:Q5A8X7]	719.37	319.71	1.17	0.0311
Cal_CC_12_VS_Ca_0	C3_02580C	N/A	Biogenesis of lysosome-related organelles complex 1 subunit KXD1 [Source:UniProtKB/TrEMBL;Acc:A0A1D8PJG8]	178.6	79.46	1.17	0.0216
Cal_CC_12_VS_Ca_0	C3_00960W	NDU1	Mitochondrial protein involved in assembly of NADH ubiquinone oxidoreductase Complex I, required for biofilm formation, respiration and virulence	227.38	101.35	1.17	0.0325
Cal_CC_12_VS_Ca_0	CR_08110W	N/A	Ortholog of C. dubliniensis CD36 : Cd36_33750, C. parapsilosis CDC317 : CPAR2_205650, C. auris B8441 : B9J08_000104 and Candida tenuis NRRL Y-1498 : cten_CGOB_00253	227.33	101.44	1.16	0.0153
Cal_CC_12_VS_Ca_0	C2_03670W	SAP99	Peptidase A1 domain-containing protein [Source:UniProtKB/TrEMBL;Acc:A0A1D8PGZ9]	120.93	54.04	1.16	0.0305
Cal_CC_12_VS_Ca_0	C2_08610W	ERG9	FPP:FPP farnesyltransferase [Source:UniProtKB/TrEMBL;Acc:A0A1D8PI71]	1515.25	677.68	1.16	0.00883
Cal_CC_12_VS_Ca_0	C1_00680W	ASM3	Metallophos domain-containing protein [Source:UniProtKB/TrEMBL;Acc:Q5ABD3]	395.28	176.88	1.16	0.023
Cal_CC_12_VS_Ca_0	C3_05860C	N/A	DUF2431 domain-containing protein [Source:UniProtKB/TrEMBL;Acc:A0A1D8PKB3]	388.4	173.88	1.16	0.0212
Cal_CC_12_VS_Ca_0	CR_03130W	N/A	Ortholog(s) have role in late endosome to vacuole transport via multivesicular body sorting pathway and Vps55/Vps68 complex, late endosome localization	297.43	133.19	1.16	0.0286
Cal_CC_12_VS_Ca_0	C2_02710C	N/A	Ortholog(s) have rRNA binding activity, role in rRNA processing, ribosomal small subunit assembly and CURI complex, UTP-C complex localization	652.18	292.09	1.16	0.0204
Cal_CC_12_VS_Ca_0	C1_06740C	NOP6	RRM domain-containing protein [Source:UniProtKB/TrEMBL;Acc:Q5AAS4]	356.27	159.61	1.16	0.0346
Cal_CC_12_VS_Ca_0	C5_00550C	N/A	Predicted ORF from Assembly 19, removed from Assembly 20, subsequently reinstated in Assembly 21 and merged with orf19.2224, based on comparative genome analysis, flow model biofilm repressed	429.81	192.68	1.16	0.0306
Cal_CC_12_VS_Ca_0	C1_03900W	SEN15	Sen15 domain-containing protein [Source:UniProtKB/TrEMBL;Acc:A0A1D8PD63]	135.59	60.84	1.16	0.0443
Cal_CC_12_VS_Ca_0	CR_02250C	CEX1	Cex1p [Source:UniProtKB/TrEMBL;Acc:A0A1D8PS67]	534.75	239.99	1.16	0.0264
Cal_CC_12_VS_Ca_0	C1_13410W	COX19	Cytochrome c oxidase assembly protein COX19 [Source:UniProtKB/Swiss-Prot;Acc:Q5AL10]	545.17	244.91	1.15	0.0256
Cal_CC_12_VS_Ca_0	C3_01600W	PPH21	Serine/threonine-protein phosphatase [Source:UniProtKB/TrEMBL;Acc:A0A1D8PJ80]	824.14	370.85	1.15	0.00877
Cal_CC_12_VS_Ca_0	C4_00230W	N/A	Ortholog of C. dubliniensis CD36 : Cd36_40300, C. parapsilosis CDC317 : CPAR2_402190, C. auris B8441 : B9J08_003511 and Candida tenuis NRRL Y-1498 : cten_CGOB_00197	405.38	182.49	1.15	0.031
Cal_CC_12_VS_Ca_0	CR_01050C	N/A	Ortholog(s) have RNA binding activity, role in mRNA splicing, via spliceosome and U1 snRNP, U2-type prespliceosome, nucleus localization	744.35	335.92	1.15	0.0147
Cal_CC_12_VS_Ca_0	C1_10240C	N/A	Bifunctional 4-hydroxy-4-methyl-2-oxoglutarate aldolase/oxaloacetate decarboxylase [Source:UniProtKB/TrEMBL;Acc:Q5AP69]	473.61	213.76	1.15	0.0165
Cal_CC_12_VS_Ca_0	C1_06640C	N/A	(orf19.6247.1) Ortholog(s) have protein transmembrane transporter activity and role in mitochondrial outer membrane translocase complex assembly, protein targeting to mitochondrion	1540.89	697.17	1.14	0.0426
Cal_CC_12_VS_Ca_0	C1_04310C	GIG1	N-acetylglucosamine-induced protein 1 [Source:UniProtKB/Swiss-Prot;Acc:Q59VM7]	144.96	65.67	1.14	0.0431
Cal_CC_12_VS_Ca_0	C7_03790W	MRP7	54S ribosomal protein L2, mitochondrial [Source:UniProtKB/TrEMBL;Acc:A0A1D8PRG0]	1090.25	494.11	1.14	0.0325
Cal_CC_12_VS_Ca_0	C6_00650C	RPS13	Ribosomal_S13_N domain-containing protein [Source:UniProtKB/TrEMBL;Acc:A0A1D8PPE0]	3586.25	1625.6	1.14	0.03
Cal_CC_12_VS_Ca_0	C1_09470C	N/A	Sidoreflexin [Source:UniProtKB/TrEMBL;Acc:Q5APF5]	822.99	373.5	1.14	0.0106
Cal_CC_12_VS_Ca_0	C6_02420W	N/A	GP-PDE domain-containing protein [Source:UniProtKB/TrEMBL;Acc:Q59S57]	777.69	353.76	1.14	0.0259
Cal_CC_12_VS_Ca_0	C3_00310C	N/A	RING-type domain-containing protein [Source:UniProtKB/TrEMBL;Acc:Q5A7M8]	170.89	77.89	1.13	0.0359
Cal_CC_12_VS_Ca_0	C1_05530C	SSH1	Plug_translocon domain-containing protein [Source:UniProtKB/TrEMBL;Acc:A0A1D8PDL0]	1144.94	521.9	1.13	0.0211
Cal_CC_12_VS_Ca_0	C4_04920W	KAE1	tRNA N6-adenosine threonylcarbamoyltransferase [Source:UniProtKB/Swiss-Prot;Acc:Q5A6A4]	304.9	138.99	1.13	0.0292
Cal_CC_12_VS_Ca_0	C3_04950W	ARF2	Arf family GTPase [Source:UniProtKB/TrEMBL;Acc:Q5AND9]	4461.26	2036.27	1.13	0.0183
Cal_CC_12_VS_Ca_0	C6_00710W	N/A	Ortholog(s) have integral component of endoplasmic reticulum membrane localization	342.04	156.2	1.13	0.0232
Cal_CC_12_VS_Ca_0	C1_11160C	URM1	Ubiquitin-related modifier 1 [Source:UniProtKB/Swiss-Prot;Acc:Q59WK2]	208.44	95.2	1.13	0.0405
Cal_CC_12_VS_Ca_0	C1_12610W	N/A	RNase III domain-containing protein [Source:UniProtKB/TrEMBL;Acc:Q59M32]	708.36	323.76	1.13	0.0365
Cal_CC_12_VS_Ca_0	C1_09950C	N/A	Putative integral membrane protein, S. cerevisiae ortholog Tvp23 localizes to late Golgi vesicles, rat catheter biofilm induced	694.41	317.68	1.13	0.0103
Cal_CC_12_VS_Ca_0	CR_10020C	YOS9	Protein OS-9 homolog [Source:UniProtKB/Swiss-Prot;Acc:Q5ACR4]	387.37	177.38	1.13	0.0219
Cal_CC_12_VS_Ca_0	C1_12640W	N/A	Ortholog(s) have role in mitochondrial respiratory chain complex assembly, proteolysis and mitochondrial inner membrane, mitochondrial inner membrane peptidase complex localization	193.73	88.73	1.13	0.0396
Cal_CC_12_VS_Ca_0	C3_01990W	RNA1	GTPase-activating protein [Source:UniProtKB/TrEMBL;Acc:A0A1D8PJD7]	1582.75	725.33	1.13	0.00713
Cal_CC_12_VS_Ca_0	C2_09390W	ABG1	Protein BIG1 [Source:UniProtKB/TrEMBL;Acc:A0A1D8PIH3]	1814.15	831.65	1.13	0.0119
Cal_CC_12_VS_Ca_0	C5_01440C	PFA5	Palmitoyltransferase PFA5 [Source:UniProtKB/Swiss-Prot;Acc:Q59NR8]	846.58	388.17	1.12	0.0157
Cal_CC_12_VS_Ca_0	C2_02290C	N/A	Polynucleotide 3'-phosphatase [Source:UniProtKB/TrEMBL;Acc:A0A1D8PGJ5]	144.82	66.41	1.12	0.0338
Cal_CC_12_VS_Ca_0	C7_03530C	ISY1	Pre-mRNA-splicing factor ISY1 [Source:UniProtKB/Swiss-Prot;Acc:Q59R35]	308.26	141.42	1.12	0.0281
Cal_CC_12_VS_Ca_0	C7_01220W	GCN3	eIF-2B GDP-GTP exchange factor subunit alpha [Source:UniProtKB/TrEMBL;Acc:A0A1D8PQT4]	593.23	272.32	1.12	0.0206
Cal_CC_12_VS_Ca_0	C1_03090W	RPS1	40S ribosomal protein S1 [Source:UniProtKB/Swiss-Prot;Acc:P40910]	10428.5	4788.18	1.12	0.0432
Cal_CC_12_VS_Ca_0	C1_08760W	N/A	Protein of unknown function, Hap43-repressed	195.44	89.8	1.12	0.0224
Cal_CC_12_VS_Ca_0	C6_03300C	N/A	Ortholog(s) have SNARE binding, unfolded protein binding activity	1156.3	531.48	1.12	0.0115
Cal_CC_12_VS_Ca_0	C2_07200W	N/A	DNA-directed RNA polymerase subunit [Source:UniProtKB/TrEMBL;Acc:Q59Z24]	532.6	244.9	1.12	0.0346
Cal_CC_12_VS_Ca_0	CR_10760C	COX16	Cytochrome c oxidase assembly protein COX16, mitochondrial [Source:UniProtKB/Swiss-Prot;Acc:Q5ACH7]	232.37	106.96	1.12	0.0472
Cal_CC_12_VS_Ca_0	C1_10250C	N/A	Ortholog of C. dubliniensis CD36 : Cd36_09650, C. parapsilosis CDC317 : CPAR2_805060, C. auris B8441 : B9J08_004034 and Candida tenuis NRRL Y-1498 : CANTEDRAFT_95780	198.11	91.21	1.12	0.0289
Cal_CC_12_VS_Ca_0	C3_06730W	N/A	Putative enoyl-CoA hydratase, Spider biofilm induced	302.36	139.22	1.12	0.0256
Cal_CC_12_VS_Ca_0	C4_04130W	N/A	Ortholog(s) have role in mitochondrial cytochrome c oxidase assembly and integral component of mitochondrial inner membrane, integral component of mitochondrial membrane localization	672.08	309.78	1.12	0.0244
Cal_CC_12_VS_Ca_0	C7_00140C	N/A	ANK_REP_REGION domain-containing protein [Source:UniProtKB/TrEMBL;Acc:A0A1D8PQI0]	515.39	237.66	1.12	0.0132
Cal_CC_12_VS_Ca_0	CR_02860W	RHO1	GTP-binding protein RHO1 [Source:UniProtKB/Swiss-Prot;Acc:O42825]	4070.29	1878.27	1.12	0.0132
Cal_CC_12_VS_Ca_0	C7_01580W	SMC6	AAA_23 domain-containing protein [Source:UniProtKB/TrEMBL;Acc:Q5AGX1]	528.53	243.97	1.12	0.0191
Cal_CC_12_VS_Ca_0	CR_04360C	NHP2	Ribonucloprotein [Source:UniProtKB/TrEMBL;Acc:Q5A6M9]	1194.08	551.4	1.11	0.0472
Cal_CC_12_VS_Ca_0	C5_01560C	N/A	Glutaredoxin domain-containing protein [Source:UniProtKB/TrEMBL;Acc:Q59NQ2]	623.63	288.04	1.11	0.0275
Cal_CC_12_VS_Ca_0	C6_04030W	ALG2	Alpha-1,3/1,6-mannosyltransferase ALG2 [Source:UniProtKB/Swiss-Prot;Acc:Q59LF2]	940.07	435.07	1.11	0.0082
Cal_CC_12_VS_Ca_0	C2_02300W	N/A	C2H2-type domain-containing protein [Source:UniProtKB/TrEMBL;Acc:A0A1D8PGM6]	181.17	83.95	1.11	0.0398
Cal_CC_12_VS_Ca_0	C1_12510W	RAX2	Rax2p [Source:UniProtKB/TrEMBL;Acc:A0A1D8PFE5]	922.85	428.15	1.11	0.0352
Cal_CC_12_VS_Ca_0	C1_09910C	N/A	DSPc domain-containing protein [Source:UniProtKB/TrEMBL;Acc:Q5APA8]	275.46	127.82	1.11	0.0329
Cal_CC_12_VS_Ca_0	C1_12920C	N/A	Protein YIP [Source:UniProtKB/TrEMBL;Acc:A0A1D8PFI0]	477.57	221.65	1.11	0.0258
Cal_CC_12_VS_Ca_0	CR_01040C	ARC19	Actin-related protein 2/3 complex subunit 4 [Source:UniProtKB/TrEMBL;Acc:A0A1D8PRU4]	391.18	181.66	1.11	0.0276
Cal_CC_12_VS_Ca_0	C3_01210C	N/A	HMG box domain-containing protein [Source:UniProtKB/TrEMBL;Acc:A0A1D8PJ67]	486.01	225.92	1.11	0.0183
Cal_CC_12_VS_Ca_0	C1_01190C	N/A	N,N-dimethylaniline monooxygenase [Source:UniProtKB/TrEMBL;Acc:Q5A927]	371.15	172.65	1.1	0.0278
Cal_CC_12_VS_Ca_0	C7_00250C	N/A	RRM domain-containing protein [Source:UniProtKB/TrEMBL;Acc:A0A1D8PQJ1]	757.38	352.48	1.1	0.0146
Cal_CC_12_VS_Ca_0	C4_04340C	YFH1	Ferroxidase [Source:UniProtKB/TrEMBL;Acc:Q59PA3]	406.31	189.21	1.1	0.0316
Cal_CC_12_VS_Ca_0	C7_01350C	N/A	Ortholog(s) have unfolded protein binding activity, role in mitochondrial proton-transporting ATP synthase complex assembly, mitochondrion organization and mitochondrion localization	234.71	109.44	1.1	0.0389
Cal_CC_12_VS_Ca_0	C7_01340W	MRE11	Double-strand break repair protein [Source:UniProtKB/TrEMBL;Acc:A0A1D8PQT2]	888.2	416.29	1.09	0.0144
Cal_CC_12_VS_Ca_0	C2_07000W	N/A	ANK_REP_REGION domain-containing protein [Source:UniProtKB/TrEMBL;Acc:A0A1D8PHS4]	357.89	167.79	1.09	0.0407
Cal_CC_12_VS_Ca_0	CR_04080C	SEC63	J domain-containing protein [Source:UniProtKB/TrEMBL;Acc:A0A1D8PSM6]	1700.06	798.47	1.09	0.0204
Cal_CC_12_VS_Ca_0	C7_02480W	N/A	Cytochrome c oxidase assembly protein COX20, mitochondrial [Source:UniProtKB/TrEMBL;Acc:Q5AH72]	460.86	216.5	1.09	0.0326
Cal_CC_12_VS_Ca_0	CR_05700C	N/A	Ortholog(s) have role in endoplasmic reticulum to Golgi vesicle-mediated transport and COPII-coated ER to Golgi transport vesicle, endoplasmic reticulum membrane, integral component of Golgi membrane localization	814.29	382.77	1.09	0.0265
Cal_CC_12_VS_Ca_0	C3_03790W	MEU1	S-methyl-5'-thioadenosine phosphorylase [Source:UniProtKB/Swiss-Prot;Acc:Q59ST1]	449.24	211.55	1.09	0.027
Cal_CC_12_VS_Ca_0	C3_06360C	CYP5	Peptidyl-prolyl cis-trans isomerase [Source:UniProtKB/TrEMBL;Acc:A0A1D8PKL0]	2869.38	1351.64	1.09	0.0478
Cal_CC_12_VS_Ca_0	C1_07200W	YMC1	Organic acid transporter [Source:UniProtKB/TrEMBL;Acc:Q59WC2]	401.09	188.97	1.09	0.021
Cal_CC_12_VS_Ca_0	C4_05890W	N/A	Protein with a selenoprotein domain and a thioredoxin-like fold domain, similar to S. cerevisiae Vhs3p, which is a putative phosphopantothenoylcysteine decarboxylase	219.59	103.48	1.09	0.039
Cal_CC_12_VS_Ca_0	C7_04330C	SYS1	Sys1p [Source:UniProtKB/TrEMBL;Acc:A0A1D8PRK2]	336.84	158.77	1.09	0.0182
Cal_CC_12_VS_Ca_0	C4_03330W	IPK1	Inositol-pentakisphosphate 2-kinase [Source:UniProtKB/Swiss-Prot;Acc:Q59KN8]	630.95	297.77	1.08	0.0307
Cal_CC_12_VS_Ca_0	C2_05740W	SPO7	Nem1-Spo7 phosphatase regulatory subunit [Source:UniProtKB/TrEMBL;Acc:Q59T32]	874.24	412.67	1.08	0.0393
Cal_CC_12_VS_Ca_0	C2_07040W	N/A	HIT-type domain-containing protein [Source:UniProtKB/TrEMBL;Acc:A0A1D8PHU3]	407.96	192.63	1.08	0.0195
Cal_CC_12_VS_Ca_0	C6_00550W	N/A	Mitochondrial 37S ribosomal protein PET123 [Source:UniProtKB/TrEMBL;Acc:Q59NG6]	1152.58	544.82	1.08	0.0132
Cal_CC_12_VS_Ca_0	C2_01720C	N/A	COX assembly mitochondrial protein [Source:UniProtKB/TrEMBL;Acc:Q5ALU3]	590.73	280.24	1.08	0.0237
Cal_CC_12_VS_Ca_0	C1_05350W	YPT53	Rab family GTPase [Source:UniProtKB/TrEMBL;Acc:Q5A2B1]	229.99	109.28	1.07	0.0361
Cal_CC_12_VS_Ca_0	C1_07700C	VRG4	GDP-mannose transporter [Source:UniProtKB/Swiss-Prot;Acc:Q5A477]	1723.75	819.9	1.07	0.022
Cal_CC_12_VS_Ca_0	C1_01340C	N/A	Ortholog of C. dubliniensis CD36 : Cd36_01240, C. parapsilosis CDC317 : CPAR2_109140, C. auris B8441 : B9J08_002021 and Candida tenuis NRRL Y-1498 : CANTEDRAFT_114227	321.76	153.08	1.07	0.0246
Cal_CC_12_VS_Ca_0	CR_10740W	CSM1	Csm1 domain-containing protein [Source:UniProtKB/TrEMBL;Acc:A0A1D8PUA7]	513.18	244.21	1.07	0.0327
Cal_CC_12_VS_Ca_0	C5_02320C	N/A	Post-GPI attachment to proteins factor 3 [Source:UniProtKB/TrEMBL;Acc:Q5AGD9]	717.38	341.84	1.07	0.0177
Cal_CC_12_VS_Ca_0	C7_03370C	N/A	Protein of unknown function, possible COPI-coated vesicle, Golgi apparatus, ribosome localization, rat catheter biofilm repressed	1153.48	549.97	1.07	0.0279
Cal_CC_12_VS_Ca_0	C5_02720W	PEP12	t-SNARE coiled-coil homology domain-containing protein [Source:UniProtKB/TrEMBL;Acc:A0A1D8PNI0]	497.98	237.94	1.07	0.0312
Cal_CC_12_VS_Ca_0	CR_04330W	N/A	Ortholog of C. dubliniensis CD36 : Cd36_29660, C. parapsilosis CDC317 : CPAR2_205200, C. auris B8441 : B9J08_005479 and Candida tenuis NRRL Y-1498 : CANTEDRAFT_96118	385.37	184.27	1.06	0.0275
Cal_CC_12_VS_Ca_0	CR_06010W	N/A	Ortholog of C. dubliniensis CD36 : Cd36_31420, C. parapsilosis CDC317 : CPAR2_205100, C. auris B8441 : B9J08_000664, Debaryomyces hansenii CBS767 : DEHA2G10648g and Pichia stipitis Pignal : PICST_32997	312.63	149.55	1.06	0.0326
Cal_CC_12_VS_Ca_0	C2_05850C	COG6	Conserved oligomeric Golgi complex subunit 6 [Source:UniProtKB/Swiss-Prot;Acc:Q59MF9]	546.8	262.28	1.06	0.0189
Cal_CC_12_VS_Ca_0	C4_06270C	ERG26	3Beta_HSD domain-containing protein [Source:UniProtKB/TrEMBL;Acc:Q5A1B0]	627.41	301.03	1.06	0.0425
Cal_CC_12_VS_Ca_0	C3_02820C	NSG2	Protein involved in regulation of C14-methylated sterol biosynthesis, mutations increase azole sensitivity	953.91	458.37	1.06	0.0346
Cal_CC_12_VS_Ca_0	C2_09400C	ERG24	Delta(14)-sterol reductase [Source:UniProtKB/TrEMBL;Acc:A0A1D8PIC7]	752.59	362.38	1.05	0.0285
Cal_CC_12_VS_Ca_0	C3_02090C	N/A	Ortholog of C. dubliniensis CD36 : Cd36_82070, C. parapsilosis CDC317 : CPAR2_202790, C. auris B8441 : B9J08_000205 and Candida tenuis NRRL Y-1498 : CANTEDRAFT_114065	833.82	401.81	1.05	0.0393
Cal_CC_12_VS_Ca_0	C7_03420C	SNG3	DUF3533 domain-containing protein [Source:UniProtKB/TrEMBL;Acc:A0A1D8PRD3]	713.34	344.23	1.05	0.0299
Cal_CC_12_VS_Ca_0	C1_06710W	KIN28	Protein kinase domain-containing protein [Source:UniProtKB/TrEMBL;Acc:Q5AAS1]	396.09	191.67	1.05	0.0247
Cal_CC_12_VS_Ca_0	C7_03990C	N/A	THUMP domain-containing protein [Source:UniProtKB/TrEMBL;Acc:A0A1D8PRG9]	389.19	189.01	1.04	0.0355
Cal_CC_12_VS_Ca_0	C5_03260C	N/A	Protein with a transient receptor potential (TRP) ion channel domain, mutants are viable, rat catheter and Spider biofilm induced, flow model biofilm repressed	768.47	373.57	1.04	0.0215
Cal_CC_12_VS_Ca_0	C4_00280W	STE24	CAAX prenyl protease [Source:UniProtKB/TrEMBL;Acc:A0A1D8PL01]	1084.97	527.93	1.04	0.0166
Cal_CC_12_VS_Ca_0	C4_06070C	FMT1	Methionyl-tRNA formyltransferase [Source:UniProtKB/TrEMBL;Acc:A0A1D8PMH2]	255.38	124.36	1.04	0.0258
Cal_CC_12_VS_Ca_0	C2_09040W	N/A	SAP domain-containing protein [Source:UniProtKB/TrEMBL;Acc:A0A1D8PIF1]	658.7	320.91	1.04	0.0212
Cal_CC_12_VS_Ca_0	CR_01120C	TAF10	Transcription initiation factor TFIID subunit 10 [Source:UniProtKB/TrEMBL;Acc:Q5A886]	722.36	352.15	1.04	0.0204
Cal_CC_12_VS_Ca_0	C2_04540C	GDT1	GDT1 family protein [Source:UniProtKB/TrEMBL;Acc:A0A1D8PH63]	760.15	370.64	1.04	0.0437
Cal_CC_12_VS_Ca_0	C5_03570W	N/A	Ortholog(s) have ubiquitin binding, ubiquitin-protein transferase activator activity and role in establishment of protein localization to endoplasmic reticulum membrane, ubiquitin-dependent ERAD pathway	439.38	214.82	1.03	0.0424
Cal_CC_12_VS_Ca_0	C2_03200W	PRP3	U4/U6-U5 snRNP complex subunit [Source:UniProtKB/TrEMBL;Acc:Q5AH86]	292.16	142.89	1.03	0.0353
Cal_CC_12_VS_Ca_0	C6_01770W	RAD18	Postreplication repair E3 ubiquitin-protein ligase RAD18 [Source:UniProtKB/Swiss-Prot;Acc:Q5A4N5]	201.31	98.55	1.03	0.0462
Cal_CC_12_VS_Ca_0	C1_06560W	N/A	LisH domain-containing protein [Source:UniProtKB/TrEMBL;Acc:A0A1D8PDU0]	362.54	177.51	1.03	0.0359
Cal_CC_12_VS_Ca_0	C1_03650C	MRPL27	Mitochondrial 54S ribosomal protein YmL27 [Source:UniProtKB/TrEMBL;Acc:Q5AHY8]	970.3	476.23	1.03	0.0448
Cal_CC_12_VS_Ca_0	C1_10320W	N/A	N-acetylglucosaminylphosphatidylinositol deacetylase [Source:UniProtKB/TrEMBL;Acc:A0A1D8PEU2]	410.79	201.86	1.03	0.0325
Cal_CC_12_VS_Ca_0	C7_01760C	ISU1	Iron-sulfur cluster assembly protein [Source:UniProtKB/TrEMBL;Acc:Q5AGZ0]	1287.26	634.92	1.02	0.0289
Cal_CC_12_VS_Ca_0	C1_11640C	DPP2	acidPPc domain-containing protein [Source:UniProtKB/TrEMBL;Acc:Q59TT9]	334.23	165.15	1.02	0.0342
Cal_CC_12_VS_Ca_0	C3_06430W	APN1	AP_endonuc_2 domain-containing protein [Source:UniProtKB/TrEMBL;Acc:A0A1D8PKJ7]	1200.75	593.96	1.02	0.0164
Cal_CC_12_VS_Ca_0	C7_01820C	VMA11	V-type proton ATPase proteolipid subunit [Source:UniProtKB/TrEMBL;Acc:Q5AH00]	798.22	395.87	1.01	0.0391
Cal_CC_12_VS_Ca_0	CR_09320C	PHO88	Pho88p [Source:UniProtKB/TrEMBL;Acc:A0A1D8PTX9]	697.19	345.79	1.01	0.0417
Cal_CC_12_VS_Ca_0	CR_03540W	N/A	Protein of unknown function, rat catheter biofilm induced	326.97	162.33	1.01	0.0329
Cal_CC_12_VS_Ca_0	C6_00990W	RIM9	pH-response regulator protein palI/RIM9 [Source:UniProtKB/Swiss-Prot;Acc:Q59WV0]	421.96	209.7	1.01	0.0237
Cal_CC_12_VS_Ca_0	C3_06020W	MNN9	Mannan polymerase complex subunit MNN9 [Source:UniProtKB/Swiss-Prot;Acc:P53697]	1070.73	532.37	1.01	0.039
Cal_CC_12_VS_Ca_0	C2_04680W	TIM17	Mitochondrial import inner membrane translocase subunit TIM17 [Source:UniProtKB/TrEMBL;Acc:Q59LI2]	375.26	186.83	1.01	0.0359
Cal_CC_12_VS_Ca_0	C1_14530W	N/A	Protein of unknown function, transcript detected on high-resolution tiling arrays	1655.02	824.72	1	0.0375
Cal_CC_12_VS_Ca_0	CR_06440C	BCR1	Biofilm and cell wall regulator 1 [Source:UniProtKB/Swiss-Prot;Acc:Q59U10]	830.73	414.02	1	0.0285
Cal_CC_12_VS_Ca_0	CR_02550C	N/A	RNase_PH domain-containing protein [Source:UniProtKB/TrEMBL;Acc:A0A1D8PS88]	507.69	253.54	1	0.0363
Cal_CC_12_VS_Ca_0	C2_03750W	YIM1	PKS_ER domain-containing protein [Source:UniProtKB/TrEMBL;Acc:Q5AHE9]	585.41	1171.66	-1	0.0468
Cal_CC_12_VS_Ca_0	C6_04290W	N/A	Ortholog(s) have role in protein deubiquitination, regulation of ER to Golgi vesicle-mediated transport, regulation of retrograde vesicle-mediated transport, Golgi to ER, ribophagy	280.07	560.59	-1	0.0279
Cal_CC_12_VS_Ca_0	C6_02640C	N/A	Golgi apparatus membrane protein TVP38 [Source:UniProtKB/TrEMBL;Acc:A0A1D8PPZ5]	282.93	566.9	-1	0.04
Cal_CC_12_VS_Ca_0	C3_01760W	AFG3	AAA domain-containing protein [Source:UniProtKB/TrEMBL;Acc:Q5AJC2]	540.85	1084.34	-1	0.0292
Cal_CC_12_VS_Ca_0	C4_01710C	N/A	Protein of unknown function, Spider biofilm repressed	432.28	867.37	-1	0.0297
Cal_CC_12_VS_Ca_0	C5_02040W	N/A	Protoheme IX farnesyltransferase, mitochondrial [Source:UniProtKB/TrEMBL;Acc:A0A1D8PNE8]	394.74	792.27	-1.01	0.0285
Cal_CC_12_VS_Ca_0	C2_01170C	N/A	Vacuolar protein sorting-associated protein 54 [Source:UniProtKB/TrEMBL;Acc:A0A1D8PGA1]	267.45	539.1	-1.01	0.0468
Cal_CC_12_VS_Ca_0	C4_02060C	TFG1	Transcription initiation factor IIF subunit alpha [Source:UniProtKB/TrEMBL;Acc:Q5AMR1]	1160.49	2341.59	-1.01	0.048
Cal_CC_12_VS_Ca_0	C1_13300C	RPN1	26S proteasome regulatory subunit RPN1 [Source:UniProtKB/TrEMBL;Acc:A0A1D8PFL7]	1128.31	2278.71	-1.01	0.0347
Cal_CC_12_VS_Ca_0	C1_08700W	N/A	ANK_REP_REGION domain-containing protein [Source:UniProtKB/TrEMBL;Acc:A0A1D8PEE1]	774.27	1564.82	-1.02	0.032
Cal_CC_12_VS_Ca_0	CR_09500C	N/A	Putative ATP-dependent kinase [Source:UniProtKB/TrEMBL;Acc:A0A1D8PTZ9]	207.15	418.92	-1.02	0.0236
Cal_CC_12_VS_Ca_0	CR_00980C	CAB3	Flavoprotein domain-containing protein [Source:UniProtKB/TrEMBL;Acc:Q5A868]	725.1	1474.24	-1.02	0.0211
Cal_CC_12_VS_Ca_0	C4_06410W	N/A	mRNA splicing protein [Source:UniProtKB/TrEMBL;Acc:A0A1D8PMK6]	86.68	176.34	-1.02	0.0401
Cal_CC_12_VS_Ca_0	C3_00800W	MIH1	Protein-tyrosine-phosphatase [Source:UniProtKB/TrEMBL;Acc:A0A1D8PJ05]	392.62	799.09	-1.03	0.0233
Cal_CC_12_VS_Ca_0	C3_06080W	REV3	DNA polymerase [Source:UniProtKB/TrEMBL;Acc:A0A1D8PKE9]	354.08	721.06	-1.03	0.036
Cal_CC_12_VS_Ca_0	C6_04440C	N/A	PH domain-containing protein [Source:UniProtKB/TrEMBL;Acc:A0A1D8PQE9]	162.17	330.58	-1.03	0.0351
Cal_CC_12_VS_Ca_0	C1_03370W	PAB1	Polyadenylate-binding protein, cytoplasmic and nuclear [Source:UniProtKB/Swiss-Prot;Acc:Q5AI15]	2217.47	4521.86	-1.03	0.0425
Cal_CC_12_VS_Ca_0	C5_01190W	N/A	Predicted protein of unknown function, merged with orf19.1952 in Assembly 21	252.28	515.53	-1.03	0.0301
Cal_CC_12_VS_Ca_0	CR_08290W	N/A	Putative Arf3p GTPase activating protein, Hap43p-repressed gene, possibly an essential gene, disruptants not obtained by UAU1 method	315.88	647	-1.03	0.0484
Cal_CC_12_VS_Ca_0	C1_03670C	DAO1	DAO domain-containing protein [Source:UniProtKB/TrEMBL;Acc:A0A1D8PD33]	585.84	1201.21	-1.04	0.025
Cal_CC_12_VS_Ca_0	C2_04930C	CRK1	Serine/threonine-protein kinase BUR1 [Source:UniProtKB/Swiss-Prot;Acc:Q9Y7W4]	298.7	613.09	-1.04	0.0266
Cal_CC_12_VS_Ca_0	CR_10640W	N/A	Has domain(s) with predicted antiporter activity, xenobiotic transmembrane transporter activity, role in drug transmembrane transport and membrane localization	82.79	170.15	-1.04	0.0471
Cal_CC_12_VS_Ca_0	C7_02800W	NIK1	Histidine protein kinase NIK1 [Source:UniProtKB/Swiss-Prot;Acc:Q5A599]	612.25	1258.47	-1.04	0.0397
Cal_CC_12_VS_Ca_0	C1_13980C	DUR7	Dur7p [Source:UniProtKB/TrEMBL;Acc:A0A1D8PFU4]	195.05	400.99	-1.04	0.0247
Cal_CC_12_VS_Ca_0	C4_01720C	N/A	Ortholog(s) have role in cellular response to DNA damage stimulus, protein ubiquitination, telomere maintenance, transcription-coupled nucleotide-excision repair, ubiquitin-dependent protein catabolic process and nucleus localization	1038.95	2135.96	-1.04	0.0298
Cal_CC_12_VS_Ca_0	C1_01630W	N/A	CIA30 domain-containing protein [Source:UniProtKB/TrEMBL;Acc:A0A1D8PCJ4]	878.21	1805.92	-1.04	0.0363
Cal_CC_12_VS_Ca_0	C6_04350C	FLO8	Transcriptional regulator of filamentous growth FLO8 [Source:UniProtKB/Swiss-Prot;Acc:Q59QW5]	364.98	750.6	-1.04	0.0389
Cal_CC_12_VS_Ca_0	C4_03910W	FGR28	Fgr28p [Source:UniProtKB/TrEMBL;Acc:A0A1D8PLX8]	151.33	311.26	-1.04	0.0425
Cal_CC_12_VS_Ca_0	C3_06190C	ALS6	ALS family protein, expression in S. cerevisiae confers adhesion to gelatin, macrophage-induced gene, N-terminal adhesion domain, ALS family includes cell-surface glycoproteins, some with adhesin function	114.48	235.8	-1.04	0.0357
Cal_CC_12_VS_Ca_0	C4_02960W	N/A	E3 ubiquitin-protein ligase [Source:UniProtKB/TrEMBL;Acc:Q5AFB1]	357.75	738.29	-1.05	0.0282
Cal_CC_12_VS_Ca_0	C1_11860W	N/A	Predicted essential RNA-binding G protein, ortholog an effector of mating response pathway in S. cerevisiae, mainly associated with nuclear envelope and ER, flow model and Spider biofilm repressed	756.89	1562.16	-1.05	0.031
Cal_CC_12_VS_Ca_0	C2_05650W	VPS35	Vacuolar protein sorting-associated protein 35 [Source:UniProtKB/TrEMBL;Acc:Q59T42]	552.14	1139.88	-1.05	0.0249
Cal_CC_12_VS_Ca_0	C6_04220C	HBR2	Putative alanine glyoxylate aminotransferase, regulated by Gcn4p and hemoglobin, stationary phase enriched protein	1015.93	2098.53	-1.05	0.0234
Cal_CC_12_VS_Ca_0	C4_01650C	N/A	Cleavage polyadenylation factor subunit [Source:UniProtKB/TrEMBL;Acc:A0A1D8PLB3]	121.94	252.14	-1.05	0.0368
Cal_CC_12_VS_Ca_0	C4_00260W	N/A	Histone demethylase [Source:UniProtKB/TrEMBL;Acc:A0A1D8PL24]	789.28	1633.9	-1.05	0.03
Cal_CC_12_VS_Ca_0	C2_09530W	EAP1	Cell wall adhesin EAP1 [Source:UniProtKB/Swiss-Prot;Acc:G1UBC2]	170.02	352.9	-1.05	0.0316
Cal_CC_12_VS_Ca_0	CR_06060W	N/A	Protein of unknown function, rat catheter and Spider biofilm induced	200.34	415.85	-1.05	0.0282
Cal_CC_12_VS_Ca_0	C6_01550C	N/A	Mitochondrial DNA polymerase catalytic subunit [Source:UniProtKB/TrEMBL;Acc:A0A1D8PPN3]	107.44	223.41	-1.06	0.0246
Cal_CC_12_VS_Ca_0	CR_06790C	N/A	Predicted membrane transporter, member of the anion:cation symporter (ACS) family, major facilitator superfamily (MFS), Gcn4p-regulated, flucytosine induced, ketoconazole-repressed, oxidative stress-induced via Cap1p	141.59	294.62	-1.06	0.0193
Cal_CC_12_VS_Ca_0	C4_00160C	CAR2	Ornithine aminotransferase [Source:UniProtKB/TrEMBL;Acc:A0A1D8PL14]	726.11	1510.94	-1.06	0.0323
Cal_CC_12_VS_Ca_0	C2_02150C	RNA14	mRNA 3'-end-processing protein RNA14 [Source:UniProtKB/Swiss-Prot;Acc:Q5AM44]	574.97	1196.47	-1.06	0.0163
Cal_CC_12_VS_Ca_0	C2_09430W	RPL3	Ribosomal 60S subunit protein L3 [Source:UniProtKB/TrEMBL;Acc:Q59LS1]	2183.69	4550.13	-1.06	0.031
Cal_CC_12_VS_Ca_0	C1_13130C	N/A	AA_permease domain-containing protein [Source:UniProtKB/TrEMBL;Acc:Q5AL37]	583.84	1217.76	-1.06	0.036
Cal_CC_12_VS_Ca_0	C2_00280C	CWC24	Pre-mRNA-splicing factor CWC24 [Source:UniProtKB/Swiss-Prot;Acc:Q5ACW2]	102	213.13	-1.06	0.0381
Cal_CC_12_VS_Ca_0	C5_03680W	FGR27	Filamentous growth regulator 27 [Source:UniProtKB/Swiss-Prot;Acc:Q59NX5]	357.54	747.44	-1.06	0.0163
Cal_CC_12_VS_Ca_0	C5_02790C	GAP1	Amino-acid permease GAP1 [Source:UniProtKB/Swiss-Prot;Acc:Q5AG77]	2286.36	4783.1	-1.06	0.0263
Cal_CC_12_VS_Ca_0	C7_02980C	SFI1	Sfi1p [Source:UniProtKB/TrEMBL;Acc:A0A1D8PR88]	265.89	556.7	-1.07	0.0488
Cal_CC_12_VS_Ca_0	C5_01210W	VPS1	Dynamin-like GTPase [Source:UniProtKB/TrEMBL;Acc:A0A1D8PN45]	1136.25	2380.44	-1.07	0.0261
Cal_CC_12_VS_Ca_0	C4_02550C	EMP70	Transmembrane 9 superfamily member [Source:UniProtKB/TrEMBL;Acc:Q5AF62]	535.51	1122.32	-1.07	0.0169
Cal_CC_12_VS_Ca_0	C1_09570W	N/A	Protein arginine methyltransferase NDUFAF7 [Source:UniProtKB/TrEMBL;Acc:Q5APE5]	297.05	624.3	-1.07	0.016
Cal_CC_12_VS_Ca_0	C3_06110C	N/A	NADH/NAD(+) kinase [Source:UniProtKB/TrEMBL;Acc:A0A1D8PKE0]	408.41	859.19	-1.07	0.0146
Cal_CC_12_VS_Ca_0	C5_02510C	N/A	Has domain(s) with predicted nucleotide binding activity	98.76	207.82	-1.07	0.0361
Cal_CC_12_VS_Ca_0	CR_07940W	N/A	Has domain(s) with predicted FAD binding, oxidoreductase activity and role in metabolic process	87.68	184.68	-1.07	0.0418
Cal_CC_12_VS_Ca_0	C6_02690C	N/A	Protein with similarity to S. pombe Nrd1p, transcription induced upon induction of hyphal growth, regulated by Cph1p, Efg1p, Cph2p, low-level expression, alkaline upregulated, fungal-specific (no human or murine homolog)	220.91	465.76	-1.08	0.0294
Cal_CC_12_VS_Ca_0	C2_10670W	N/A	Putative ubiquitin-like polyubiquitin-binding protein, induced by nitric oxide independent of Yhb1, Spider biofilm repressed	354.44	749.12	-1.08	0.0496
Cal_CC_12_VS_Ca_0	C1_02210W	N/A	Ortholog of C. dubliniensis CD36 : Cd36_02060, C. parapsilosis CDC317 : CPAR2_106200, Candida tenuis NRRL Y-1498 : CANTEDRAFT_96322 and Debaryomyces hansenii CBS767 : DEHA2C02310g	511.91	1083.97	-1.08	0.0405
Cal_CC_12_VS_Ca_0	C5_01320W	SNF1	Non-specific serine/threonine protein kinase [Source:UniProtKB/TrEMBL;Acc:A0A1D8PN61]	809.47	1714.32	-1.08	0.0311
Cal_CC_12_VS_Ca_0	C1_05750C	N/A	Ortholog(s) have histone demethylase activity (H3-trimethyl-K4 specific) activity	285.42	605.49	-1.09	0.0425
Cal_CC_12_VS_Ca_0	C1_08220W	CCR4	CCR4-Not complex 3'-5'-exoribonuclease subunit Ccr4 [Source:UniProtKB/Swiss-Prot;Acc:Q5A761]	434.09	923.76	-1.09	0.016
Cal_CC_12_VS_Ca_0	C2_02890W	SCT2	PlsC domain-containing protein [Source:UniProtKB/TrEMBL;Acc:Q5A0J6]	380.16	809.38	-1.09	0.0328
Cal_CC_12_VS_Ca_0	C2_10750C	AKL1	Protein kinase domain-containing protein [Source:UniProtKB/TrEMBL;Acc:Q5A5P2]	623.5	1328.09	-1.09	0.0215
Cal_CC_12_VS_Ca_0	C1_09830W	SKI3	SKI complex subunit tetratricopeptide repeat protein [Source:UniProtKB/TrEMBL;Acc:Q5APB7]	378.57	806.45	-1.09	0.0311
Cal_CC_12_VS_Ca_0	C4_06420W	N/A	Ortholog of C. dubliniensis CD36 : Cd36_45910, C. parapsilosis CDC317 : CPAR2_501110, C. auris B8441 : B9J08_004783 and Candida tenuis NRRL Y-1498 : CANTEDRAFT_119393	329.62	703.57	-1.09	0.0128
Cal_CC_12_VS_Ca_0	C7_00890C	MCM1	Transcription factor of morphogenesis MCM1 [Source:UniProtKB/Swiss-Prot;Acc:Q5AFP3]	592.65	1265.2	-1.09	0.0175
Cal_CC_12_VS_Ca_0	C1_14450C	N/A	AMP_N domain-containing protein [Source:UniProtKB/TrEMBL;Acc:A0A1D8PFY5]	245.1	523.33	-1.09	0.0437
Cal_CC_12_VS_Ca_0	C3_05410W	N/A	Ortholog(s) have role in cellular manganese ion homeostasis, mitochondrion organization	361.31	772	-1.1	0.0125
Cal_CC_12_VS_Ca_0	C2_08630C	N/A	Ortholog(s) have RNA polymerase II C-terminal domain phosphoserine binding, RNA polymerase II complex binding, chromatin binding activity	347.58	743.42	-1.1	0.0327
Cal_CC_12_VS_Ca_0	C7_03360W	CPY1	Carboxypeptidase [Source:UniProtKB/TrEMBL;Acc:A0A1D8PRC2]	3860.14	8260.86	-1.1	0.0444
Cal_CC_12_VS_Ca_0	C1_10790W	CDC48	AAA family ATPase [Source:UniProtKB/TrEMBL;Acc:Q59WG3]	2401.04	5142.46	-1.1	0.0478
Cal_CC_12_VS_Ca_0	C7_02200W	WHI3	RRM domain-containing protein [Source:UniProtKB/TrEMBL;Acc:A0A1D8PR24]	95.71	205.01	-1.1	0.0342
Cal_CC_12_VS_Ca_0	C1_08490W	BNA5	Kynureninase [Source:UniProtKB/Swiss-Prot;Acc:Q59QC4]	603.98	1293.81	-1.1	0.0124
Cal_CC_12_VS_Ca_0	C5_05370C	PRP22	DEAH-box ATP-dependent RNA helicase [Source:UniProtKB/TrEMBL;Acc:A0A1D8PP74]	200.47	429.59	-1.1	0.0144
Cal_CC_12_VS_Ca_0	C7_00200W	N/A	Predicted exonuclease, Spider biofilm induced	157.38	337.29	-1.1	0.0214
Cal_CC_12_VS_Ca_0	C1_14280C	NPL3	RRM domain-containing protein [Source:UniProtKB/TrEMBL;Acc:A0A1D8PFV4]	568.29	1218.23	-1.1	0.044
Cal_CC_12_VS_Ca_0	CR_06000W	SOK1	Sok1p [Source:UniProtKB/TrEMBL;Acc:A0A1D8PT45]	517.96	1110.62	-1.1	0.0178
Cal_CC_12_VS_Ca_0	C2_07610C	N/A	Ortholog(s) have role in proteasome-mediated ubiquitin-dependent protein catabolic process, rescue of stalled ribosome, ribosome-associated ubiquitin-dependent protein catabolic process and RQC complex localization	301.42	647.24	-1.1	0.0235
Cal_CC_12_VS_Ca_0	C3_03610W	FUR4	Allantoin permease [Source:UniProtKB/TrEMBL;Acc:A0A1D8PJM4]	127.85	274.62	-1.1	0.023
Cal_CC_12_VS_Ca_0	C4_00480W	DUR4	Dur4p [Source:UniProtKB/TrEMBL;Acc:Q59UP3]	62.04	133.42	-1.1	0.0401
Cal_CC_12_VS_Ca_0	C4_03680C	N/A	Ortholog(s) have role in nucleotide-excision repair	122.33	263.09	-1.1	0.038
Cal_CC_12_VS_Ca_0	CR_05550C	N/A	DNA-directed RNA polymerase subunit beta [Source:UniProtKB/TrEMBL;Acc:Q59M52]	234.61	504.98	-1.11	0.0225
Cal_CC_12_VS_Ca_0	CR_01240C	BOI2	Boi2p [Source:UniProtKB/TrEMBL;Acc:A0A1D8PRW9]	589.91	1270.81	-1.11	0.0342
Cal_CC_12_VS_Ca_0	C1_01560W	SIZ1	SUMO ligase [Source:UniProtKB/TrEMBL;Acc:A0A1D8PCK0]	571.35	1231.04	-1.11	0.0424
Cal_CC_12_VS_Ca_0	C2_06540C	SPF1	Cation-transporting ATPase [Source:UniProtKB/TrEMBL;Acc:Q59Q34]	643.9	1388.54	-1.11	0.0371
Cal_CC_12_VS_Ca_0	C1_09030C	COX5	Cytochrome c oxidase subunit Va [Source:UniProtKB/TrEMBL;Acc:Q5APK5]	1166.3	2515.27	-1.11	0.0404
Cal_CC_12_VS_Ca_0	C4_05610C	N/A	Putative eisosome component role in proper eisosome assembly, upregulated in cyr1 null mutant	1322.35	2853.12	-1.11	0.0291
Cal_CC_12_VS_Ca_0	C1_13610C	KIS2	AMPKBI domain-containing protein [Source:UniProtKB/TrEMBL;Acc:Q5AKY0]	322.4	695.89	-1.11	0.0138
Cal_CC_12_VS_Ca_0	C4_03150W	N/A	mRNA-binding U2 snRNP complex subunit [Source:UniProtKB/TrEMBL;Acc:Q5AFD2]	168.57	364.17	-1.11	0.0291
Cal_CC_12_VS_Ca_0	C1_12350W	N/A	S1 motif domain-containing protein [Source:UniProtKB/TrEMBL;Acc:Q5A3P1]	306.07	661.61	-1.11	0.0319
Cal_CC_12_VS_Ca_0	C4_04120C	N/A	BSD domain-containing protein [Source:UniProtKB/TrEMBL;Acc:A0A1D8PLZ6]	157.11	339.61	-1.11	0.0259
Cal_CC_12_VS_Ca_0	C3_01790C	N/A	Protein with a predicted SWI/SNF-related matrix-associated actin-dependent regulator of chromatin subfamily domain, Hap43-repressed gene	122.9	265.83	-1.11	0.036
Cal_CC_12_VS_Ca_0	C1_12030W	SER33	D-3-phosphoglycerate dehydrogenase [Source:UniProtKB/TrEMBL;Acc:Q5A3K7]	865.36	1872.01	-1.11	0.0192
Cal_CC_12_VS_Ca_0	C3_00660W	RSE1	Pre-mRNA-splicing factor RSE1 [Source:UniProtKB/Swiss-Prot;Acc:Q5A7S5]	199.51	432.13	-1.11	0.0324
Cal_CC_12_VS_Ca_0	C2_04560W	KTR2	Mannosyltransferase [Source:UniProtKB/TrEMBL;Acc:A0A1D8PH51]	101.48	219.91	-1.12	0.042
Cal_CC_12_VS_Ca_0	C2_02520W	N/A	Ortholog(s) have nuclear localization sequence binding, ubiquitin binding activity and role in response to ethanol	166.47	361.04	-1.12	0.0167
Cal_CC_12_VS_Ca_0	C3_00720W	PMA1	Plasma membrane ATPase [Source:UniProtKB/TrEMBL;Acc:A0A1D8PJ01]	792.59	1719.42	-1.12	0.0211
Cal_CC_12_VS_Ca_0	C2_04850C	N/A	SH3 domain-containing protein [Source:UniProtKB/TrEMBL;Acc:A0A1D8PH89]	1041.2	2259.12	-1.12	0.0455
Cal_CC_12_VS_Ca_0	C3_05870C	UBP1	Ubiquitin carboxyl-terminal hydrolase [Source:UniProtKB/TrEMBL;Acc:A0A1D8PKC4]	443.3	962.3	-1.12	0.0397
Cal_CC_12_VS_Ca_0	C1_04730C	LYS21	Homocitrate synthase [Source:UniProtKB/TrEMBL;Acc:Q59VG1]	504.86	1096.24	-1.12	0.0127
Cal_CC_12_VS_Ca_0	CR_09610C	N/A	Protein of unknown function, rat catheter and flow model biofilm induced	569.57	1237.86	-1.12	0.0389
Cal_CC_12_VS_Ca_0	CR_03500W	CIT1	Citrate synthase [Source:UniProtKB/TrEMBL;Acc:A0A1D8PSH3]	3174.69	6915.11	-1.12	0.0478
Cal_CC_12_VS_Ca_0	C5_02860C	GRP2	Putative NADPH-dependent methylglyoxal reductase GRP2 [Source:UniProtKB/Swiss-Prot;Acc:P83775]	2188.4	4767.1	-1.12	0.037
Cal_CC_12_VS_Ca_0	C1_04220C	N/A	Ortholog of C. dubliniensis CD36 : Cd36_03980, C. parapsilosis CDC317 : CPAR2_107050, C. auris B8441 : B9J08_003358 and Candida tenuis NRRL Y-1498 : CANTEDRAFT_113999	317.48	692.66	-1.13	0.019
Cal_CC_12_VS_Ca_0	C5_04700C	MES1	Methionyl-tRNA synthetase [Source:UniProtKB/TrEMBL;Acc:A0A1D8PP21]	842.34	1839.57	-1.13	0.0214
Cal_CC_12_VS_Ca_0	C6_04170C	SEC5	Exocyst complex component SEC5 [Source:UniProtKB/TrEMBL;Acc:A0A1D8PQC5]	378.71	829.66	-1.13	0.0171
Cal_CC_12_VS_Ca_0	C2_10250C	SET2	Histone-lysine N-methyltransferase, H3 lysine-36 specific [Source:UniProtKB/Swiss-Prot;Acc:Q59XV0]	375.21	822.35	-1.13	0.0296
Cal_CC_12_VS_Ca_0	C2_10290W	SLR1	RRM domain-containing protein [Source:UniProtKB/TrEMBL;Acc:A0A1D8PIP0]	811.59	1778.86	-1.13	0.0172
Cal_CC_12_VS_Ca_0	CR_01320C	N/A	STAS domain-containing protein [Source:UniProtKB/TrEMBL;Acc:A0A1D8PRZ2]	240.98	528.52	-1.13	0.0405
Cal_CC_12_VS_Ca_0	C2_07930C	VRP1	WH2 domain-containing protein [Source:UniProtKB/TrEMBL;Acc:A0A1D8PI26]	136.28	298.92	-1.13	0.0272
Cal_CC_12_VS_Ca_0	C2_03280W	NSP1	Nsp1_C domain-containing protein [Source:UniProtKB/TrEMBL;Acc:A0A1D8PGV7]	981.19	2159.24	-1.14	0.0324
Cal_CC_12_VS_Ca_0	CR_02800C	N/A	Protein of unknown function, mutation confers hypersensitivity to amphotericin B, flow model biofilm induced	273.43	602.82	-1.14	0.03
Cal_CC_12_VS_Ca_0	C6_04190C	N/A	Protein of unknown function, Spider biofilm induced	83.3	183.66	-1.14	0.0424
Cal_CC_12_VS_Ca_0	C6_03340C	GLC3	1,4-alpha-glucan-branching enzyme [Source:UniProtKB/TrEMBL;Acc:A0A1D8PQ59]	675.23	1489.42	-1.14	0.0312
Cal_CC_12_VS_Ca_0	C2_02990C	HYU1	5-oxoprolinase [Source:UniProtKB/TrEMBL;Acc:A0A1D8PGR6]	448.96	991.86	-1.14	0.0198
Cal_CC_12_VS_Ca_0	C3_07780C	NUP159	NUP214 domain-containing protein [Source:UniProtKB/TrEMBL;Acc:A0A1D8PKV6]	436.97	966.26	-1.14	0.0203
Cal_CC_12_VS_Ca_0	C1_01590C	N/A	DNA-directed RNA polymerase subunit beta [Source:UniProtKB/TrEMBL;Acc:Q5A8Y5]	987.58	2184.4	-1.15	0.0102
Cal_CC_12_VS_Ca_0	C3_06320W	ALS7	Agglutinin-like protein 7 [Source:UniProtKB/Swiss-Prot;Acc:Q5A312]	102.08	225.81	-1.15	0.0207
Cal_CC_12_VS_Ca_0	C5_01520C	GLR1	Glutathione reductase [Source:UniProtKB/TrEMBL;Acc:Q59NQ5]	632.99	1401.42	-1.15	0.0304
Cal_CC_12_VS_Ca_0	C3_00330W	UTP8	Utp8p [Source:UniProtKB/TrEMBL;Acc:A0A1D8PIX3]	291.15	644.79	-1.15	0.0303
Cal_CC_12_VS_Ca_0	C3_07920W	N/A	PfkB domain-containing protein [Source:UniProtKB/TrEMBL;Acc:A0A1D8PKZ6]	118.55	262.69	-1.15	0.0399
Cal_CC_12_VS_Ca_0	CR_01330W	CPA2	Carbamoyl-phosphate synthase (Glutamine-hydrolyzing) [Source:UniProtKB/TrEMBL;Acc:Q5A8A6]	498.38	1104.61	-1.15	0.0464
Cal_CC_12_VS_Ca_0	CR_08160W	PTC5	PPM-type phosphatase domain-containing protein [Source:UniProtKB/TrEMBL;Acc:Q5A388]	543.26	1204.18	-1.15	0.0232
Cal_CC_12_VS_Ca_0	C5_03470C	N/A	Predicted membrane transporter, member of the L-amino acid transporter-3 (LAT3) family, major facilitator superfamily (MFS)	186.86	414.43	-1.15	0.0312
Cal_CC_12_VS_Ca_0	C1_06850W	PCL7	Pcl7p [Source:UniProtKB/TrEMBL;Acc:A0A1D8PDW6]	368.89	818.26	-1.15	0.0132
Cal_CC_12_VS_Ca_0	C2_06390C	IMH3	Inosine-5'-monophosphate dehydrogenase [Source:UniProtKB/Swiss-Prot;Acc:Q59Q46]	1108.38	2459.41	-1.15	0.0425
Cal_CC_12_VS_Ca_0	CR_09360W	FCY24	Fcy24p [Source:UniProtKB/TrEMBL;Acc:A0A1D8PTX5]	252.98	561.6	-1.15	0.0234
Cal_CC_12_VS_Ca_0	C1_11290W	N/A	Oxidored_FMN domain-containing protein [Source:UniProtKB/TrEMBL;Acc:Q59W51]	108.14	240.08	-1.15	0.0198
Cal_CC_12_VS_Ca_0	C1_01350C	TIF	ATP-dependent RNA helicase eIF4A [Source:UniProtKB/Swiss-Prot;Acc:P87206]	2042.18	4538.53	-1.15	0.00904
Cal_CC_12_VS_Ca_0	CR_08860W	PDK2	Protein-serine/threonine kinase [Source:UniProtKB/TrEMBL;Acc:A0A1D8PTU9]	723.13	1607.1	-1.15	0.0107
Cal_CC_12_VS_Ca_0	CR_02400W	PHO112	Acid phosphatase [Source:UniProtKB/TrEMBL;Acc:A0A1D8PS71]	31.38	69.85	-1.15	0.0487
Cal_CC_12_VS_Ca_0	C1_01900C	N/A	Ortholog(s) have RNA binding activity and role in rRNA processing	199.34	444.79	-1.16	0.0192
Cal_CC_12_VS_Ca_0	C3_03140C	DAL4	Allantoin permease [Source:UniProtKB/TrEMBL;Acc:A0A1D8PJM4]	125.7	280.65	-1.16	0.019
Cal_CC_12_VS_Ca_0	C7_02640W	TOM70	Protein channel [Source:UniProtKB/TrEMBL;Acc:Q59LZ5]	694.84	1551.32	-1.16	0.03
Cal_CC_12_VS_Ca_0	C3_01730C	UTR2	Extracellular glycosidase UTR2 [Source:UniProtKB/Swiss-Prot;Acc:Q5AJC0]	3543.33	7911.38	-1.16	0.0163
Cal_CC_12_VS_Ca_0	C6_00300C	STV1	V-type proton ATPase subunit a [Source:UniProtKB/TrEMBL;Acc:A0A1D8PPB0]	481.71	1076.12	-1.16	0.0148
Cal_CC_12_VS_Ca_0	CR_02990C	RIB1	GTP_cyclohydro2 domain-containing protein [Source:UniProtKB/TrEMBL;Acc:Q5A1Y2]	364.87	815.26	-1.16	0.0137
Cal_CC_12_VS_Ca_0	CR_00010C	N/A	SWIM-type domain-containing protein [Source:UniProtKB/TrEMBL;Acc:A0A1D8PRL7]	162.9	364.91	-1.16	0.02
Cal_CC_12_VS_Ca_0	C5_03040W	N/A	Ortholog of C. dubliniensis CD36 : Cd36_52800, C. parapsilosis CDC317 : CPAR2_303110, C. auris B8441 : B9J08_002492 and Candida tenuis NRRL Y-1498 : CANTEDRAFT_92321	198.59	445.19	-1.16	0.00774
Cal_CC_12_VS_Ca_0	C1_14050C	N/A	ATP-dependent 3'-5' DNA helicase [Source:UniProtKB/TrEMBL;Acc:A0A1D8PFW0]	436.03	978.52	-1.17	0.00905
Cal_CC_12_VS_Ca_0	C1_14210C	IML2	Inclusion body clearance protein IML2 [Source:UniProtKB/Swiss-Prot;Acc:Q59ZW2]	432.27	971.2	-1.17	0.0114
Cal_CC_12_VS_Ca_0	C2_00930C	VPS24	ESCRT-III subunit protein [Source:UniProtKB/TrEMBL;Acc:A0A1D8PG90]	589.82	1327.65	-1.17	0.0244
Cal_CC_12_VS_Ca_0	C4_02000C	RGA2	Rga2p [Source:UniProtKB/TrEMBL;Acc:Q5AMQ3]	1377.96	3102.42	-1.17	0.00915
Cal_CC_12_VS_Ca_0	C4_00760W	ZCF21	Zn(2)-C6 fungal-type domain-containing protein [Source:UniProtKB/TrEMBL;Acc:A0A1D8PL89]	271.22	611.23	-1.17	0.0115
Cal_CC_12_VS_Ca_0	C5_04320C	N/A	RNI-like superfamily domain-containing protein, early-stage flow model biofilm induced, Spider biofilm induced	717.23	1617.03	-1.17	0.00739
Cal_CC_12_VS_Ca_0	C6_02120W	CHC1	Clathrin-link domain-containing protein [Source:UniProtKB/TrEMBL;Acc:A0A1D8PPS9]	1122.27	2532.27	-1.17	0.016
Cal_CC_12_VS_Ca_0	C1_06780W	NPR1	Protein kinase domain-containing protein [Source:UniProtKB/TrEMBL;Acc:A0A1D8PDY7]	293.63	662.84	-1.17	0.0194
Cal_CC_12_VS_Ca_0	C1_07130C	N/A	Protein of unknown function, Spider biofilm induced	291.97	659.91	-1.18	0.0146
Cal_CC_12_VS_Ca_0	C4_04510W	N/A	B-block_TFIIIC domain-containing protein [Source:UniProtKB/TrEMBL;Acc:A0A1D8PM51]	414.47	937.14	-1.18	0.0141
Cal_CC_12_VS_Ca_0	C1_00610W	PSD1	Phosphatidylserine decarboxylase proenzyme 1, mitochondrial [Source:UniProtKB/Swiss-Prot;Acc:Q5ABC5]	987.67	2233.4	-1.18	0.0134
Cal_CC_12_VS_Ca_0	C3_04110C	MBP1	Transcription factor [Source:UniProtKB/TrEMBL;Acc:A0A1D8PJV0]	272.89	617.33	-1.18	0.0114
Cal_CC_12_VS_Ca_0	C1_07110W	TAF145	Taf145p [Source:UniProtKB/TrEMBL;Acc:A0A1D8PE08]	502.91	1138.5	-1.18	0.0132
Cal_CC_12_VS_Ca_0	C4_07090C	TRP4	Anthranilate phosphoribosyltransferase [Source:UniProtKB/TrEMBL;Acc:A0A1D8PMR2]	349.58	791.59	-1.18	0.0417
Cal_CC_12_VS_Ca_0	C6_04470C	N/A	RING-type domain-containing protein [Source:UniProtKB/TrEMBL;Acc:A0A1D8PQF4]	696.49	1579.44	-1.18	0.0233
Cal_CC_12_VS_Ca_0	C3_05360C	N/A	Lon protease homolog 2, peroxisomal [Source:UniProtKB/Swiss-Prot;Acc:Q59YV0]	989.79	2248.34	-1.18	0.0315
Cal_CC_12_VS_Ca_0	C4_04870C	N/A	Ortholog(s) have RNA binding, chromatin binding, mRNA binding activity	603.16	1370.13	-1.18	0.00639
Cal_CC_12_VS_Ca_0	C1_08180C	N/A	Oxysterol-binding protein related protein [Source:UniProtKB/TrEMBL;Acc:A0A1D8PE79]	925.44	2102.66	-1.18	0.022
Cal_CC_12_VS_Ca_0	C2_06200C	GUF1	Translation factor GUF1, mitochondrial [Source:UniProtKB/Swiss-Prot;Acc:Q59P53]	233.82	531.89	-1.19	0.0219
Cal_CC_12_VS_Ca_0	C1_13240W	N/A	Protein of unknown function, Spider biofilm induced	354.93	807.44	-1.19	0.0192
Cal_CC_12_VS_Ca_0	CR_06040W	N/A	Protein kinase domain-containing protein [Source:UniProtKB/TrEMBL;Acc:A0A1D8PT49]	637.83	1455.11	-1.19	0.0298
Cal_CC_12_VS_Ca_0	C1_11930W	N/A	PH domain-containing protein [Source:UniProtKB/TrEMBL;Acc:A0A1D8PF97]	243.5	555.89	-1.19	0.0186
Cal_CC_12_VS_Ca_0	C6_01300W	N/A	PlsC domain-containing protein [Source:UniProtKB/TrEMBL;Acc:A0A1D8PPL6]	397.84	908.7	-1.19	0.0205
Cal_CC_12_VS_Ca_0	C1_07090C	N/A	Exonuclease domain-containing protein [Source:UniProtKB/TrEMBL;Acc:Q5AAW5]	218.21	499.43	-1.19	0.018
Cal_CC_12_VS_Ca_0	C3_00200C	ETR1	PKS_ER domain-containing protein [Source:UniProtKB/TrEMBL;Acc:A0A1D8PIW1]	1101.4	2522.66	-1.2	0.0364
Cal_CC_12_VS_Ca_0	C2_10270W	PUS7	TRUD domain-containing protein [Source:UniProtKB/TrEMBL;Acc:A0A1D8PIN8]	182.33	418.01	-1.2	0.0396
Cal_CC_12_VS_Ca_0	C5_00700C	SPE2	S-adenosylmethionine decarboxylase proenzyme [Source:UniProtKB/TrEMBL;Acc:A0A1D8PMZ8]	649.11	1489.69	-1.2	0.038
Cal_CC_12_VS_Ca_0	C5_00670C	HMS1	BHLH domain-containing protein [Source:UniProtKB/TrEMBL;Acc:A0A1D8PMZ4]	611.79	1404.09	-1.2	0.00632
Cal_CC_12_VS_Ca_0	C7_04150W	N/A	Putative protein of unknown function, Hap43p-repressed gene, ortholog of S. cerevisiae YMR185W	154.51	354.71	-1.2	0.00865
Cal_CC_12_VS_Ca_0	C1_08170C	BUL1	Bul1p [Source:UniProtKB/TrEMBL;Acc:Q5A768]	444.47	1020.79	-1.2	0.0241
Cal_CC_12_VS_Ca_0	C1_10620W	CBF5	H/ACA ribonucleoprotein complex subunit CBF5 [Source:UniProtKB/Swiss-Prot;Acc:O43101]	835.14	1918.09	-1.2	0.0407
Cal_CC_12_VS_Ca_0	CR_04600W	N/A	Ortholog of C. dubliniensis CD36 : Cd36_29980, C. parapsilosis CDC317 : CPAR2_204170, C. auris B8441 : B9J08_004836 and Candida tenuis NRRL Y-1498 : CANTEDRAFT_110235	394.77	910.06	-1.2	0.00892
Cal_CC_12_VS_Ca_0	CR_07910C	N/A	DNA-dependent ATPase [Source:UniProtKB/TrEMBL;Acc:A0A1D8PTM3]	640.88	1478.9	-1.21	0.0189
Cal_CC_12_VS_Ca_0	C2_06830C	FHL1	Fork-head transcriptional regulator FHL1 [Source:UniProtKB/Swiss-Prot;Acc:Q59ZC8]	157.86	364.45	-1.21	0.0396
Cal_CC_12_VS_Ca_0	C1_02650W	N/A	Protein of unknown function, Hap43-repressed gene, repressed by nitric oxide	385.58	892.39	-1.21	0.0278
Cal_CC_12_VS_Ca_0	C5_02490C	TIF5	W2 domain-containing protein [Source:UniProtKB/TrEMBL;Acc:A0A1D8PNF5]	343.76	795.82	-1.21	0.00958
Cal_CC_12_VS_Ca_0	C2_10050W	N/A	Ubiquitinyl hydrolase 1 [Source:UniProtKB/TrEMBL;Acc:A0A1D8PIM4]	1079.28	2498.7	-1.21	0.00633
Cal_CC_12_VS_Ca_0	C4_00490W	N/A	Diphthamide biosynthesis protein 2-2 [Source:UniProtKB/Swiss-Prot;Acc:A0A1D8PL26]	85.54	198.13	-1.21	0.0254
Cal_CC_12_VS_Ca_0	C1_07020C	PUT3	Zn(2)-C6 fungal-type domain-containing protein [Source:UniProtKB/TrEMBL;Acc:Q5AAV6]	314.25	729.02	-1.21	0.0211
Cal_CC_12_VS_Ca_0	CR_09290W	THI13	4-amino-5-hydroxymethyl-2-methylpyrimidine phosphate synthase [Source:UniProtKB/Swiss-Prot;Acc:Q5A3Y5]	235.93	547.77	-1.22	0.0322
Cal_CC_12_VS_Ca_0	C1_07150W	N/A	(orf19.4450.2) Ortholog of C. dubliniensis CD36 : Cd36_06690, C. auris B8441 : B9J08_002288, Debaryomyces hansenii CBS767 : DEHA2F26620g and Pichia stipitis Pignal : PICST_62738	67.02	155.65	-1.22	0.047
Cal_CC_12_VS_Ca_0	CR_08680C	NPR3	Nitrogen permease regulator 3 [Source:UniProtKB/Swiss-Prot;Acc:Q5A319]	218.59	507.93	-1.22	0.0102
Cal_CC_12_VS_Ca_0	CR_04760C	N/A	Predicted membrane transporter, member of the L-amino acid transporter-3 (LAT3) family, major facilitator superfamily (MFS)	183.42	426.25	-1.22	0.00895
Cal_CC_12_VS_Ca_0	C2_02400W	ECM3	Putative ATPase [Source:UniProtKB/TrEMBL;Acc:A0A1D8PGN3]	196.97	458.5	-1.22	0.0259
Cal_CC_12_VS_Ca_0	C1_02570C	PUT4	AA_permease domain-containing protein [Source:UniProtKB/TrEMBL;Acc:Q5AIA8]	200.29	466.41	-1.22	0.0343
Cal_CC_12_VS_Ca_0	C1_01130W	N/A	Ubiquitin-binding SDF ubiquitin ligase complex subunit [Source:UniProtKB/TrEMBL;Acc:Q5A933]	770.02	1793.21	-1.22	0.00577
Cal_CC_12_VS_Ca_0	C6_02520W	ISA1	Fe-S_biosyn domain-containing protein [Source:UniProtKB/TrEMBL;Acc:Q5AC29]	400.96	934.07	-1.22	0.0164
Cal_CC_12_VS_Ca_0	C4_01300W	N/A	FCP1 homology domain-containing protein [Source:UniProtKB/TrEMBL;Acc:A0A1D8PL92]	420.31	979.75	-1.22	0.0446
Cal_CC_12_VS_Ca_0	C1_11080W	N/A	6PF2K domain-containing protein [Source:UniProtKB/TrEMBL;Acc:Q59WJ3]	939.33	2192.06	-1.22	0.0381
Cal_CC_12_VS_Ca_0	C2_01760C	N/A	Ortholog of C. dubliniensis CD36 : Cd36_16630, C. parapsilosis CDC317 : CPAR2_210300, C. auris B8441 : B9J08_000158 and Candida tenuis NRRL Y-1498 : CANTEDRAFT_116870	36.21	84.53	-1.22	0.0464
Cal_CC_12_VS_Ca_0	C2_02350C	SAC3	SAC3 domain-containing protein [Source:UniProtKB/TrEMBL;Acc:A0A1D8PGL7]	302.22	705.54	-1.22	0.0146
Cal_CC_12_VS_Ca_0	C6_03410C	APA2	ATP_transf domain-containing protein [Source:UniProtKB/TrEMBL;Acc:A0A1D8PQ57]	215.38	502.84	-1.22	0.0146
Cal_CC_12_VS_Ca_0	C1_13350W	STP2	Transcriptional regulator STP2 [Source:UniProtKB/Swiss-Prot;Acc:Q5AL16]	1301.22	3039.17	-1.22	0.0129
Cal_CC_12_VS_Ca_0	C2_05950C	TES15	Tes15p [Source:UniProtKB/TrEMBL;Acc:Q59MF3]	191.19	446.62	-1.22	0.0269
Cal_CC_12_VS_Ca_0	C2_01480W	SPT5	Transcription elongation factor SPT5 [Source:UniProtKB/Swiss-Prot;Acc:Q5ALX3]	978.74	2287.33	-1.22	0.0263
Cal_CC_12_VS_Ca_0	C4_05060W	CDL1	RNase III domain-containing protein [Source:UniProtKB/TrEMBL;Acc:A0A1D8PM79]	148.26	346.52	-1.22	0.0105
Cal_CC_12_VS_Ca_0	C2_09260C	GLO2	Glyoxalase II [Source:UniProtKB/TrEMBL;Acc:A0A1D8PID4]	281.07	657.13	-1.23	0.0488
Cal_CC_12_VS_Ca_0	C4_05740C	N/A	DNA-binding E3 ubiquitin-protein ligase [Source:UniProtKB/TrEMBL;Acc:A0A1D8PME5]	536.29	1254.82	-1.23	0.0118
Cal_CC_12_VS_Ca_0	C3_01890C	N/A	Ortholog(s) have cell cortex localization	711.52	1665.64	-1.23	0.00885
Cal_CC_12_VS_Ca_0	C6_02050W	DBR1	DBR1 domain-containing protein [Source:UniProtKB/TrEMBL;Acc:A0A1D8PPT8]	198.5	465.17	-1.23	0.00886
Cal_CC_12_VS_Ca_0	C6_03840C	SNQ2	ATP-binding cassette transporter [Source:UniProtKB/TrEMBL;Acc:A0A1D8PQ95]	334.55	784.61	-1.23	0.0202
Cal_CC_12_VS_Ca_0	C1_06110C	NPL4	Nuclear protein localization protein 4 [Source:UniProtKB/Swiss-Prot;Acc:Q5AA50]	266.64	625.54	-1.23	0.00934
Cal_CC_12_VS_Ca_0	C1_10610W	FCY23	Fcy23p [Source:UniProtKB/TrEMBL;Acc:Q59LX0]	390.06	915.33	-1.23	0.0356
Cal_CC_12_VS_Ca_0	C6_03450C	NAM2	Leucyl-tRNA synthetase [Source:UniProtKB/TrEMBL;Acc:A0A1D8PQ56]	172.36	404.49	-1.23	0.0177
Cal_CC_12_VS_Ca_0	C2_07560W	SWR1	Helicase SWR1 [Source:UniProtKB/Swiss-Prot;Acc:Q59U81]	415.02	977.33	-1.24	0.0255
Cal_CC_12_VS_Ca_0	C2_09320C	PES1	Pescadillo homolog [Source:UniProtKB/Swiss-Prot;Acc:Q59X38]	642.11	1513.24	-1.24	0.0149
Cal_CC_12_VS_Ca_0	CR_05250C	FGR13	Fgr13p [Source:UniProtKB/TrEMBL;Acc:Q59KP9]	112.91	266.43	-1.24	0.0154
Cal_CC_12_VS_Ca_0	C6_00070C	PGA25	Probable GPI-anchored adhesin-like protein PGA25 [Source:UniProtKB/Swiss-Prot;Acc:Q59L86]	218.62	516.66	-1.24	0.00536
Cal_CC_12_VS_Ca_0	C6_00080C	N/A	Protein of unknown function, opaque-specific transcript, fluconazole-repressed, induced in cyr1 mutant and in oralpharyngeal candidasis, Spider biofilm induced	182.85	432.62	-1.24	0.0146
Cal_CC_12_VS_Ca_0	C5_02170C	GCD11	Protein-synthesizing GTPase [Source:UniProtKB/TrEMBL;Acc:Q5AGF6]	867.42	2052.34	-1.24	0.022
Cal_CC_12_VS_Ca_0	C7_02530C	N/A	C2 NT-type domain-containing protein [Source:UniProtKB/TrEMBL;Acc:Q5AH76]	230.16	544.78	-1.24	0.0177
Cal_CC_12_VS_Ca_0	CR_00350W	N/A	Nicotinamide-nucleotide adenylyltransferase [Source:UniProtKB/TrEMBL;Acc:A0A1D8PRN2]	304.36	720.58	-1.24	0.00705
Cal_CC_12_VS_Ca_0	C4_06500W	CDC68	FACT complex subunit SPT16 [Source:UniProtKB/Swiss-Prot;Acc:Q5A1D5]	741.95	1756.89	-1.24	0.00897
Cal_CC_12_VS_Ca_0	CR_09730C	SSF1	Brix domain-containing protein [Source:UniProtKB/TrEMBL;Acc:A0A1D8PU19]	171.19	405.58	-1.24	0.0302
Cal_CC_12_VS_Ca_0	C6_00970C	HAL21	Putative phosphoadenosine-5'-phosphate or 3'-phosphoadenosine 5'-phosphosulfate phosphatase, possible role in sulfur recycling, ortholog of S. cerevisiae Met22, predicted Kex2 substrate, F-12/CO2 biofilm induced	180.77	428.48	-1.25	0.0119
Cal_CC_12_VS_Ca_0	C3_07080W	RRD1	Serine/threonine-protein phosphatase 2A activator 1 [Source:UniProtKB/Swiss-Prot;Acc:Q5ADP9]	117.36	278.23	-1.25	0.0237
Cal_CC_12_VS_Ca_0	C4_04160W	N/A	Ortholog of C. dubliniensis CD36 : Cd36_43710, C. parapsilosis CDC317 : CPAR2_402940, C. auris B8441 : B9J08_005206 and Candida tenuis NRRL Y-1498 : CANTEDRAFT_114940	711.65	1689.06	-1.25	0.00645
Cal_CC_12_VS_Ca_0	C3_01750C	BRO1	Vacuolar protein-sorting protein BRO1 [Source:UniProtKB/Swiss-Prot;Acc:Q5AJC1]	305.99	726.37	-1.25	0.00424
Cal_CC_12_VS_Ca_0	C3_06830C	N/A	Putative helicase [Source:UniProtKB/TrEMBL;Acc:Q5ADM3]	150.85	358.12	-1.25	0.0254
Cal_CC_12_VS_Ca_0	C3_00110C	SEC6	Exocyst complex component Sec6 [Source:UniProtKB/TrEMBL;Acc:Q5A7K3]	450.55	1070.34	-1.25	0.0316
Cal_CC_12_VS_Ca_0	C3_06060W	ELP3	Elongator complex protein 3 [Source:UniProtKB/TrEMBL;Acc:A0A1D8PKD5]	258.09	614.37	-1.25	0.0129
Cal_CC_12_VS_Ca_0	C2_02970C	ALD5	Aldedh domain-containing protein [Source:UniProtKB/TrEMBL;Acc:A0A1D8PGT5]	7565.8	18022.2	-1.25	0.00748
Cal_CC_12_VS_Ca_0	C7_00850W	N/A	Ortholog of C. dubliniensis CD36 : Cd36_70790, C. parapsilosis CDC317 : CPAR2_301530, C. auris B8441 : B9J08_005266 and Candida tenuis NRRL Y-1498 : CANTEDRAFT_94947	153.97	367.31	-1.25	0.0297
Cal_CC_12_VS_Ca_0	CR_01630C	N/A	Cation_ATPase_C domain-containing protein [Source:UniProtKB/TrEMBL;Acc:A0A1D8PS08]	34.19	81.57	-1.25	0.0467
Cal_CC_12_VS_Ca_0	C5_00790C	N/A	Nrd1 complex RNA-binding subunit [Source:UniProtKB/TrEMBL;Acc:A0A1D8PN05]	648.55	1548.16	-1.26	0.0216
Cal_CC_12_VS_Ca_0	C5_01745W	PAPALPHA	Putative poly(A) polymerase, PAP is inhibited by parnafungin antifungals, non-sex gene located within the MTLalpha mating-type-like locus	203.07	484.87	-1.26	0.00775
Cal_CC_12_VS_Ca_0	C2_02510W	PRS1	Ribose-phosphate diphosphokinase [Source:UniProtKB/TrEMBL;Acc:Q5ALK3]	307.81	735.27	-1.26	0.0193
Cal_CC_12_VS_Ca_0	CR_02460W	N/A	Ortholog(s) have role in positive regulation of endo-1,4-beta-xylanase activity and SCF ubiquitin ligase complex, cytoplasm localization	362.53	866.95	-1.26	0.00417
Cal_CC_12_VS_Ca_0	C2_09720W	SUP35	ERF-3 [Source:UniProtKB/TrEMBL;Acc:Q59YE8]	824.88	1973.41	-1.26	0.00857
Cal_CC_12_VS_Ca_0	C6_03380W	N/A	S. cerevisiae ortholog Hek2/Khd1 is a putative RNA binding protein involved in the asymmetric localization of ASH1 mRNA, Hap43-induced gene	798.96	1916.02	-1.26	0.00724
Cal_CC_12_VS_Ca_0	C1_07540C	BBC1	SH3 domain-containing protein [Source:UniProtKB/TrEMBL;Acc:A0A1D8PE54]	601.72	1446.61	-1.27	0.0149
Cal_CC_12_VS_Ca_0	C2_06940C	ARE2	O-acyltransferase [Source:UniProtKB/TrEMBL;Acc:Q59Z52]	346.94	834.89	-1.27	0.0264
Cal_CC_12_VS_Ca_0	C2_10820C	N/A	DUF2428 domain-containing protein [Source:UniProtKB/TrEMBL;Acc:A0A1D8PIS7]	212.79	512.33	-1.27	0.0125
Cal_CC_12_VS_Ca_0	C3_03880C	PEP8	Retromer subunit [Source:UniProtKB/TrEMBL;Acc:A0A1D8PJS7]	296.16	713.09	-1.27	0.0387
Cal_CC_12_VS_Ca_0	C1_03000W	HOL1	MFS domain-containing protein [Source:UniProtKB/TrEMBL;Acc:A0A1D8PCW2]	95.06	229.21	-1.27	0.0191
Cal_CC_12_VS_Ca_0	C6_01620W	N/A	RING-type domain-containing protein [Source:UniProtKB/TrEMBL;Acc:A0A1D8PPP6]	256.61	618.91	-1.27	0.0113
Cal_CC_12_VS_Ca_0	C7_01150W	N/A	LigB domain-containing protein [Source:UniProtKB/TrEMBL;Acc:A0A1D8PQS1]	70.5	170.39	-1.27	0.00998
Cal_CC_12_VS_Ca_0	CR_05300C	MNN21	Alpha-1,2-mannosyltransferase MNN21 [Source:UniProtKB/Swiss-Prot;Acc:Q59KJ7]	412.43	997.6	-1.27	0.00608
Cal_CC_12_VS_Ca_0	C6_02040W	MCR1	NADH-cytochrome b5 reductase 2 [Source:UniProtKB/Swiss-Prot;Acc:Q59M70]	1941.81	4696.95	-1.27	0.0289
Cal_CC_12_VS_Ca_0	C1_10000C	CPP1	Dual specificity protein tyrosine phosphatase CCP1 [Source:UniProtKB/Swiss-Prot;Acc:Q5APU2]	311.39	754.33	-1.28	0.0205
Cal_CC_12_VS_Ca_0	C1_11550W	GAR1	H/ACA ribonucleoprotein complex subunit [Source:UniProtKB/TrEMBL;Acc:A0A1D8PF56]	189.2	458.77	-1.28	0.0319
Cal_CC_12_VS_Ca_0	C3_01560W	N/A	DEAH-box ATP-dependent RNA helicase [Source:UniProtKB/TrEMBL;Acc:Q5AJA5]	177.49	430.83	-1.28	0.0322
Cal_CC_12_VS_Ca_0	C2_08860W	N/A	Protein kinase domain-containing protein [Source:UniProtKB/TrEMBL;Acc:A0A1D8PI94]	524.91	1274.35	-1.28	0.00518
Cal_CC_12_VS_Ca_0	C5_00930C	TFS1	Tfs1p [Source:UniProtKB/TrEMBL;Acc:Q5A1M1]	1877.79	4559.48	-1.28	0.0326
Cal_CC_12_VS_Ca_0	C2_03320W	CHK1	Histidine protein kinase 1 [Source:UniProtKB/Swiss-Prot;Acc:Q5AHA0]	419.15	1017.91	-1.28	0.00956
Cal_CC_12_VS_Ca_0	C6_00170C	N/A	Ubiquitin carboxyl-terminal hydrolase [Source:UniProtKB/TrEMBL;Acc:A0A1D8PP95]	361.52	879.51	-1.28	0.00855
Cal_CC_12_VS_Ca_0	C1_12570C	N/A	Elongator subunit [Source:UniProtKB/TrEMBL;Acc:Q59M28]	257.49	626.51	-1.28	0.0221
Cal_CC_12_VS_Ca_0	C3_07010W	POS5	NADH kinase [Source:UniProtKB/TrEMBL;Acc:Q5ADP1]	152.17	370.51	-1.28	0.0156
Cal_CC_12_VS_Ca_0	C4_05260W	N/A	Elongator subunit [Source:UniProtKB/TrEMBL;Acc:A0A1D8PMB2]	95.73	233.1	-1.28	0.0157
Cal_CC_12_VS_Ca_0	C7_01970C	TOM40	Tom40p [Source:UniProtKB/TrEMBL;Acc:Q5AH14]	634.06	1543.95	-1.28	0.0104
Cal_CC_12_VS_Ca_0	C4_02940W	ABP1	Abp1p [Source:UniProtKB/TrEMBL;Acc:Q5AFA8]	1111	2706.67	-1.28	0.0124
Cal_CC_12_VS_Ca_0	C2_01550W	SMP2	LNS2 domain-containing protein [Source:UniProtKB/TrEMBL;Acc:Q5ALW4]	487.83	1189.54	-1.29	0.0128
Cal_CC_12_VS_Ca_0	C4_00690C	DPH2	Diphthamide biosynthesis protein 2-1 [Source:UniProtKB/Swiss-Prot;Acc:Q59SJ9]	89.9	219.24	-1.29	0.012
Cal_CC_12_VS_Ca_0	C2_03500W	N/A	Protein LST4 [Source:UniProtKB/TrEMBL;Acc:A0A1D8PGY3]	567.58	1384.53	-1.29	0.00327
Cal_CC_12_VS_Ca_0	C4_04460C	SAK1	Protein kinase domain-containing protein [Source:UniProtKB/TrEMBL;Acc:Q5A650]	480.34	1172.44	-1.29	0.00452
Cal_CC_12_VS_Ca_0	C1_11660W	GAD1	Glutamate decarboxylase [Source:UniProtKB/TrEMBL;Acc:A0A1D8PF79]	8395.13	20521.6	-1.29	0.0437
Cal_CC_12_VS_Ca_0	C1_13250W	N/A	Protein of unknown function, flow model biofilm induced, Spider biofilm induced	930.97	2280.32	-1.29	0.0215
Cal_CC_12_VS_Ca_0	C4_04730W	BAS1	Bas1p [Source:UniProtKB/TrEMBL;Acc:Q5A683]	203.59	499.24	-1.29	0.0403
Cal_CC_12_VS_Ca_0	C1_04700C	N/A	Peptide hydrolase [Source:UniProtKB/TrEMBL;Acc:A0A1D8PDD4]	467.87	1147.79	-1.29	0.00656
Cal_CC_12_VS_Ca_0	C1_00500C	GLO1	Lactoylglutathione lyase [Source:UniProtKB/TrEMBL;Acc:Q5ABB2]	836.54	2053.79	-1.3	0.0312
Cal_CC_12_VS_Ca_0	CR_01170W	N/A	HECT domain-containing protein [Source:UniProtKB/TrEMBL;Acc:Q5A892]	640.17	1572.5	-1.3	0.00394
Cal_CC_12_VS_Ca_0	CR_05050W	GLN1	Glutamine synthetase [Source:UniProtKB/TrEMBL;Acc:A0A1D8PSY1]	3450.11	8482.08	-1.3	0.0115
Cal_CC_12_VS_Ca_0	C2_07550W	N/A	Plasma membrane protein, repressed by nitric oxide	503.29	1241.57	-1.3	0.00793
Cal_CC_12_VS_Ca_0	C2_02310W	N/A	Plasma membrane-associated protein identified in detergent-resistant membrane fraction (possible lipid raft component), repressed by nitric oxide, predicted transmembrane helix	435.56	1074.75	-1.3	0.0131
Cal_CC_12_VS_Ca_0	C3_07360W	DLD2	FAD-binding PCMH-type domain-containing protein [Source:UniProtKB/TrEMBL;Acc:Q5ADT6]	192.73	475.72	-1.3	0.03
Cal_CC_12_VS_Ca_0	C3_00280C	ULP3	ULP_PROTEASE domain-containing protein [Source:UniProtKB/TrEMBL;Acc:A0A1D8PIW0]	219.01	540.71	-1.3	0.0121
Cal_CC_12_VS_Ca_0	C2_10540W	MIG2	Transcription factor with zinc finger DNA-binding motif, involved in glucose repression, possible ortholog of S. cerevisiae Mig2p	139.01	343.36	-1.3	0.00712
Cal_CC_12_VS_Ca_0	CR_10410C	PNO1	Pre-rRNA-processing protein PNO1 [Source:UniProtKB/Swiss-Prot;Acc:Q5ACM4]	118.24	292.05	-1.3	0.028
Cal_CC_12_VS_Ca_0	C4_00830W	SPS20	Sps20p [Source:UniProtKB/TrEMBL;Acc:Q59SL5]	162.05	400.38	-1.3	0.0197
Cal_CC_12_VS_Ca_0	C1_01910W	N/A	Protein of unknown function, present in exponential and stationary growth phase yeast cultures	262.63	649.93	-1.31	0.0298
Cal_CC_12_VS_Ca_0	C1_05910W	SIP5	Protein SIP5 [Source:UniProtKB/Swiss-Prot;Acc:Q5AA26]	756.66	1872.57	-1.31	0.00567
Cal_CC_12_VS_Ca_0	C3_06620W	FUN31	Protein kinase domain-containing protein [Source:UniProtKB/TrEMBL;Acc:A0A1D8PKQ6]	414.72	1027.39	-1.31	0.0198
Cal_CC_12_VS_Ca_0	C1_11300C	PRP28	Pre-mRNA-splicing ATP-dependent RNA helicase PRP28 [Source:UniProtKB/Swiss-Prot;Acc:Q59W52]	147.56	365.65	-1.31	0.00931
Cal_CC_12_VS_Ca_0	CR_03530W	MIC60	MICOS complex subunit MIC60 [Source:UniProtKB/Swiss-Prot;Acc:Q5A044]	913.04	2266.28	-1.31	0.00493
Cal_CC_12_VS_Ca_0	C2_08130W	ARA1	Aldo_ket_red domain-containing protein [Source:UniProtKB/TrEMBL;Acc:A0A1D8PI24]	615.83	1529.09	-1.31	0.0374
Cal_CC_12_VS_Ca_0	C1_03430W	N/A	DUF676 domain-containing protein [Source:UniProtKB/TrEMBL;Acc:Q5AI09]	127.7	317.13	-1.31	0.00609
Cal_CC_12_VS_Ca_0	C2_06150C	RPN10	VWFA domain-containing protein [Source:UniProtKB/TrEMBL;Acc:Q59X29]	417.18	1036.94	-1.31	0.00485
Cal_CC_12_VS_Ca_0	C2_08450W	N/A	Ortholog of C. dubliniensis CD36 : Cd36_22580, C. parapsilosis CDC317 : CPAR2_406960, C. auris B8441 : B9J08_005066 and Candida tenuis NRRL Y-1498 : CANTEDRAFT_113677	155.95	388.26	-1.32	0.0146
Cal_CC_12_VS_Ca_0	C4_01380W	ZCF27	Zn(2)-C6 fungal-type domain-containing protein [Source:UniProtKB/TrEMBL;Acc:A0A1D8PLA4]	158.56	394.85	-1.32	0.0226
Cal_CC_12_VS_Ca_0	CR_04920W	N/A	Mitochondrial glycine transporter [Source:UniProtKB/Swiss-Prot;Acc:Q59KC4]	216.84	541.45	-1.32	0.0136
Cal_CC_12_VS_Ca_0	C7_02520W	N/A	Ortholog of C. dubliniensis CD36 : Cd36_72260, C. parapsilosis CDC317 : CPAR2_702840, Candida tenuis NRRL Y-1498 : CANTEDRAFT_115664 and Debaryomyces hansenii CBS767 : DEHA2B05940g	80.9	202.17	-1.32	0.00923
Cal_CC_12_VS_Ca_0	C6_03780C	N/A	SCF ubiquitin ligase complex subunit [Source:UniProtKB/TrEMBL;Acc:A0A1D8PQ90]	345.65	864.14	-1.32	0.00186
Cal_CC_12_VS_Ca_0	C1_14470W	N/A	mRNA splicing protein [Source:UniProtKB/TrEMBL;Acc:A0A1D8PFY2]	225.08	563.97	-1.33	0.038
Cal_CC_12_VS_Ca_0	C2_08660C	N/A	Protein of unknown function, upregulation correlates with clinical development of fluconazole resistance, regulated by Sef1, Sfu1, and Hap43	113.54	284.51	-1.33	0.0304
Cal_CC_12_VS_Ca_0	C3_02020W	MRD1	Multiple RNA-binding domain-containing protein 1 [Source:UniProtKB/Swiss-Prot;Acc:Q5AJS6]	278.93	699.22	-1.33	0.03
Cal_CC_12_VS_Ca_0	C2_07890W	PRS5	Ribose-phosphate diphosphokinase [Source:UniProtKB/TrEMBL;Acc:Q5A2L2]	406.57	1020.69	-1.33	0.00326
Cal_CC_12_VS_Ca_0	C1_00310W	PNS1	Protein PNS1 [Source:UniProtKB/Swiss-Prot;Acc:Q5AB93]	678.2	1703.66	-1.33	0.0272
Cal_CC_12_VS_Ca_0	C2_04590C	QCR8	Ubiquinol--cytochrome-c reductase subunit 8 [Source:UniProtKB/TrEMBL;Acc:A0A1D8PHA2]	536.26	1347.96	-1.33	0.0352
Cal_CC_12_VS_Ca_0	C7_00060C	N/A	GTP:AMP phosphotransferase, mitochondrial [Source:UniProtKB/TrEMBL;Acc:A0A1D8PQH7]	357.87	900.24	-1.33	0.00627
Cal_CC_12_VS_Ca_0	CR_01820W	N/A	Ortholog(s) have ribosomal large subunit binding, tRNA binding activity and role in peptide biosynthetic process, rescue of stalled ribosome, ribosome-associated ubiquitin-dependent protein catabolic process	579.46	1457.73	-1.33	0.00261
Cal_CC_12_VS_Ca_0	C2_05270W	N/A	Transportin or cytosolic karyopherin beta, Spider biofilm induced	268.9	678	-1.33	0.0167
Cal_CC_12_VS_Ca_0	C2_03360W	N/A	AMP deaminase [Source:UniProtKB/TrEMBL;Acc:Q5AHA6]	941.69	2375.75	-1.34	0.00296
Cal_CC_12_VS_Ca_0	C3_06500W	UBA1	UBA_e1_C domain-containing protein [Source:UniProtKB/TrEMBL;Acc:A0A1D8PKJ3]	1467.9	3703.43	-1.34	0.00732
Cal_CC_12_VS_Ca_0	C1_10180C	ECM21	Arrestin_C domain-containing protein [Source:UniProtKB/TrEMBL;Acc:A0A1D8PET4]	660.84	1667.61	-1.34	0.0221
Cal_CC_12_VS_Ca_0	CR_10300W	PUP1	Proteasome endopeptidase complex [Source:UniProtKB/TrEMBL;Acc:A0A1D8PU67]	715.74	1807.01	-1.34	0.00747
Cal_CC_12_VS_Ca_0	C1_09520C	N/A	N2227 domain-containing protein [Source:UniProtKB/TrEMBL;Acc:Q5APE9]	602.32	1521.72	-1.34	0.035
Cal_CC_12_VS_Ca_0	C6_04050W	N/A	E3 ubiquitin-protein ligase listerin [Source:UniProtKB/TrEMBL;Acc:A0A1D8PQB1]	66.94	169.23	-1.34	0.00898
Cal_CC_12_VS_Ca_0	C7_03290C	RBR3	Cell wall protein RBR3 [Source:UniProtKB/Swiss-Prot;Acc:Q5A5M7]	168.62	426.68	-1.34	0.00447
Cal_CC_12_VS_Ca_0	CR_01620C	MET6	5-methyltetrahydropteroyltriglutamate--homocysteine methyltransferase [Source:UniProtKB/Swiss-Prot;Acc:P82610]	3633.07	9194.94	-1.34	0.0073
Cal_CC_12_VS_Ca_0	C4_07100C	N/A	ATP-dependent RNA helicase [Source:UniProtKB/TrEMBL;Acc:A0A1D8PMR5]	323.09	817.77	-1.34	0.00575
Cal_CC_12_VS_Ca_0	C4_01080W	RAT1	5'-3' exoribonuclease 2 [Source:UniProtKB/Swiss-Prot;Acc:Q5AMG5]	246.99	625.56	-1.34	0.00772
Cal_CC_12_VS_Ca_0	C3_00650W	NGT1	Ngt1p [Source:UniProtKB/TrEMBL;Acc:Q5A7S4]	47.02	119.16	-1.34	0.0217
Cal_CC_12_VS_Ca_0	C7_00410C	N/A	DH domain-containing protein [Source:UniProtKB/TrEMBL;Acc:A0A1D8PQK0]	271.3	689.03	-1.34	0.0132
Cal_CC_12_VS_Ca_0	C5_04270C	SAH1	Adenosylhomocysteinase [Source:UniProtKB/Swiss-Prot;Acc:P83783]	1423.18	3616	-1.35	0.00721
Cal_CC_12_VS_Ca_0	C2_07740W	NST1	Stress response protein NST1 [Source:UniProtKB/Swiss-Prot;Acc:Q5A2K0]	1254.42	3187.43	-1.35	0.0052
Cal_CC_12_VS_Ca_0	C4_00960W	PTC8	Protein phosphatase [Source:UniProtKB/TrEMBL;Acc:Q5AME8]	136.76	347.77	-1.35	0.00668
Cal_CC_12_VS_Ca_0	CR_10810C	N/A	Derlin [Source:UniProtKB/TrEMBL;Acc:A0A1D8PUC4]	194.55	495.05	-1.35	0.00237
Cal_CC_12_VS_Ca_0	C1_10910C	N/A	Rad60-SLD domain-containing protein [Source:UniProtKB/TrEMBL;Acc:Q59WH5]	192.44	489.68	-1.35	0.00591
Cal_CC_12_VS_Ca_0	C2_07110C	N/A	Ortholog(s) have ATPase activity, DNA binding, nucleosome binding activity, role in sister chromatid cohesion and Isw1a complex localization	78.69	200.32	-1.35	0.00605
Cal_CC_12_VS_Ca_0	C5_02270W	THR4	Threonine synthase [Source:UniProtKB/TrEMBL;Acc:A0A1D8PNG9]	671.57	1712.28	-1.35	0.0025
Cal_CC_12_VS_Ca_0	C2_09240C	N/A	Protein of unknown function, transcript detected on high-resolution tiling arrays	43.78	111.64	-1.35	0.012
Cal_CC_12_VS_Ca_0	C4_05110C	HAP41	Hap4_Hap_bind domain-containing protein [Source:UniProtKB/TrEMBL;Acc:A0A1D8PM95]	537.66	1377.96	-1.36	0.00504
Cal_CC_12_VS_Ca_0	C1_12860C	N/A	Protein of unknown function, induced by alpha pheromone in SpiderM medium	77.46	198.59	-1.36	0.0108
Cal_CC_12_VS_Ca_0	C2_07230C	ZCF10	Zn(2)-C6 fungal-type domain-containing protein [Source:UniProtKB/TrEMBL;Acc:A0A1D8PHW6]	104.96	269.22	-1.36	0.00326
Cal_CC_12_VS_Ca_0	C2_10360C	HEM3	Porphobilinogen deaminase [Source:UniProtKB/Swiss-Prot;Acc:O94048]	341.43	876.63	-1.36	0.0177
Cal_CC_12_VS_Ca_0	CR_05480W	N/A	Mitochondrial 2-oxodicarboxylate carrier [Source:UniProtKB/TrEMBL;Acc:A0A1D8PT04]	724.27	1861.36	-1.36	0.00644
Cal_CC_12_VS_Ca_0	C1_14290C	MDG1	AMPK1_CBM domain-containing protein [Source:UniProtKB/TrEMBL;Acc:A0A1D8PFV7]	1797.46	4622.72	-1.36	0.0157
Cal_CC_12_VS_Ca_0	C6_00210W	N/A	Aminotran_1_2 domain-containing protein [Source:UniProtKB/TrEMBL;Acc:A0A1D8PPA8]	177.18	456.38	-1.37	0.00389
Cal_CC_12_VS_Ca_0	CR_05220C	GUT1	Glycerol kinase [Source:UniProtKB/TrEMBL;Acc:Q59KQ1]	336.07	868.12	-1.37	0.0423
Cal_CC_12_VS_Ca_0	C4_00590C	N/A	ENTH domain-containing protein [Source:UniProtKB/TrEMBL;Acc:A0A1D8PL36]	294.47	761.48	-1.37	0.00381
Cal_CC_12_VS_Ca_0	CR_02620C	N/A	NADH-ubiquinone oxidoreductase [Source:UniProtKB/TrEMBL;Acc:Q5A222]	406.1	1050.2	-1.37	0.00623
Cal_CC_12_VS_Ca_0	C6_01320W	TRA1	Histone acetyltransferase [Source:UniProtKB/TrEMBL;Acc:A0A1D8PPL1]	331.66	857.94	-1.37	0.0111
Cal_CC_12_VS_Ca_0	C6_01410C	OYE2	Oxidored_FMN domain-containing protein [Source:UniProtKB/TrEMBL;Acc:A0A1D8PPM0]	324.19	838.66	-1.37	0.00121
Cal_CC_12_VS_Ca_0	C7_00380W	N/A	S-adenosylmethionine transporter of the mitochondrial inner membrane, mitochondrial carrier family, predicted role in biotin biosynthesis and respiratory growth, Spider biofilm repressed	65.88	171.13	-1.38	0.036
Cal_CC_12_VS_Ca_0	C7_03490W	GYP7	Oxidant-induced cell-cycle arrest protein 5 [Source:UniProtKB/TrEMBL;Acc:A0A1D8PRC8]	1101.4	2863.44	-1.38	0.0175
Cal_CC_12_VS_Ca_0	C1_04680W	PIL1	Lipid-binding protein [Source:UniProtKB/TrEMBL;Acc:A0A1D8PDD1]	3372.55	8781.91	-1.38	0.0278
Cal_CC_12_VS_Ca_0	CR_06660W	SEO1	Putative permease [Source:UniProtKB/TrEMBL;Acc:A0A1D8PTA4]	93.56	243.65	-1.38	0.00425
Cal_CC_12_VS_Ca_0	C1_11540C	CTA3	Cta3p [Source:UniProtKB/TrEMBL;Acc:A0A1D8PF53]	929.57	2424.07	-1.38	0.00456
Cal_CC_12_VS_Ca_0	C2_00110W	N/A	Flavin_Reduct domain-containing protein [Source:UniProtKB/TrEMBL;Acc:A0A1D8PG03]	75.21	196.57	-1.39	0.0162
Cal_CC_12_VS_Ca_0	C2_00340C	ARO8	Aminotran_1_2 domain-containing protein [Source:UniProtKB/TrEMBL;Acc:A0A1D8PG20]	1119.72	2927.1	-1.39	0.00433
Cal_CC_12_VS_Ca_0	CR_10550W	DRS1	ATP-dependent RNA helicase DRS1 [Source:UniProtKB/Swiss-Prot;Acc:Q5ACK7]	284.75	744.58	-1.39	0.0214
Cal_CC_12_VS_Ca_0	CR_00280C	N/A	Ortholog(s) have ATPase activity, DNA binding, nucleosome binding activity, role in chromatin remodeling and Isw1b complex localization	124.79	326.5	-1.39	0.0114
Cal_CC_12_VS_Ca_0	C7_03090C	SSP96	Ssp96p [Source:UniProtKB/TrEMBL;Acc:A0A1D8PR96]	52.57	137.7	-1.39	0.025
Cal_CC_12_VS_Ca_0	CR_04090C	ADE17	5-aminoimidazole-4-carboxamide ribonucleotide formyltransferase [Source:UniProtKB/TrEMBL;Acc:Q5A6R2]	1441.49	3776.73	-1.39	0.00535
Cal_CC_12_VS_Ca_0	C4_01900C	MDH1-1	Malate dehydrogenase [Source:UniProtKB/TrEMBL;Acc:Q5AMP4]	2643.36	6931.72	-1.39	0.00128
Cal_CC_12_VS_Ca_0	C1_11690W	N/A	GATA-type domain-containing protein [Source:UniProtKB/TrEMBL;Acc:Q59TU4]	238.34	625.67	-1.39	0.0323
Cal_CC_12_VS_Ca_0	C6_00130C	VID27	Vid27p [Source:UniProtKB/TrEMBL;Acc:A0A1D8PP94]	1291	3397.68	-1.4	0.0116
Cal_CC_12_VS_Ca_0	C3_06860C	N/A	Aldo_ket_red domain-containing protein [Source:UniProtKB/TrEMBL;Acc:Q5ADM5]	518.41	1365.27	-1.4	0.0279
Cal_CC_12_VS_Ca_0	C5_05430W	PEX4	UBC core domain-containing protein [Source:UniProtKB/TrEMBL;Acc:A0A1D8PP96]	127.47	335.89	-1.4	0.0204
Cal_CC_12_VS_Ca_0	C1_10160W	MIR1	Mir1p [Source:UniProtKB/TrEMBL;Acc:Q5AP79]	1448.32	3821.1	-1.4	0.00606
Cal_CC_12_VS_Ca_0	C2_10690W	TPS3	Glyco_transf_20 domain-containing protein [Source:UniProtKB/TrEMBL;Acc:A0A1D8PIS4]	2980.8	7875.21	-1.4	0.0369
Cal_CC_12_VS_Ca_0	C1_06050C	N/A	Ubiquinol--cytochrome-c reductase subunit 10 [Source:UniProtKB/TrEMBL;Acc:A0A1D8PDP8]	449.83	1188.76	-1.4	0.0176
Cal_CC_12_VS_Ca_0	C1_13060C	MEF1	Elongation factor G, mitochondrial [Source:UniProtKB/Swiss-Prot;Acc:Q5AL45]	476.36	1260.13	-1.4	0.0367
Cal_CC_12_VS_Ca_0	C6_01020W	N/A	Protein of unknown function, induced by alpha pheromone in SpiderM medium	46.5	123.04	-1.4	0.0157
Cal_CC_12_VS_Ca_0	CR_01500W	PIN4	RRM domain-containing protein [Source:UniProtKB/TrEMBL;Acc:A0A1D8PRZ6]	201.67	535.33	-1.41	0.00695
Cal_CC_12_VS_Ca_0	C2_09460C	RHA1	Zn(2)-C6 fungal-type domain-containing protein [Source:UniProtKB/TrEMBL;Acc:A0A1D8PIE8]	170.39	452.77	-1.41	0.00294
Cal_CC_12_VS_Ca_0	C1_04970W	CLU1	Clustered mitochondria protein homolog [Source:UniProtKB/Swiss-Prot;Acc:Q59MA9]	600.63	1597.21	-1.41	0.00658
Cal_CC_12_VS_Ca_0	C6_04040C	RVS167	Regulator of cytoskeleton and endocytosis RVS167 [Source:UniProtKB/Swiss-Prot;Acc:Q59LF3]	1333.96	3550.67	-1.41	0.00329
Cal_CC_12_VS_Ca_0	CR_10230W	N/A	Ortholog(s) have histone acetyltransferase activity, role in histone acetylation, replication-born double-strand break repair via sister chromatid exchange and Ada2/Gcn5/Ada3 transcription activator complex localization	404.66	1077.77	-1.41	0.000908
Cal_CC_12_VS_Ca_0	C6_00350W	PKH3	Protein kinase domain-containing protein [Source:UniProtKB/TrEMBL;Acc:A0A1D8PPB9]	246.86	659.35	-1.42	0.00251
Cal_CC_12_VS_Ca_0	C5_05490C	HTS1	Histidine--tRNA ligase [Source:UniProtKB/TrEMBL;Acc:Q5AJX0]	295.64	790.8	-1.42	0.0305
Cal_CC_12_VS_Ca_0	C4_01220C	N/A	Protein with a glycoside hydrolase domain, mutants are viable	83.22	222.76	-1.42	0.0114
Cal_CC_12_VS_Ca_0	C7_02860C	N/A	RING-CH-type domain-containing protein [Source:UniProtKB/TrEMBL;Acc:A0A1D8PR66]	471.69	1264.72	-1.42	0.000973
Cal_CC_12_VS_Ca_0	C1_05290W	GRS1	Diadenosine tetraphosphate synthetase [Source:UniProtKB/TrEMBL;Acc:Q5A2A5]	1395.44	3744.4	-1.42	0.00172
Cal_CC_12_VS_Ca_0	CR_05430W	CSP1	Csp1p [Source:UniProtKB/TrEMBL;Acc:A0A1D8PSZ6]	57.64	154.8	-1.43	0.0125
Cal_CC_12_VS_Ca_0	C2_00740C	N/A	AB hydrolase-1 domain-containing protein [Source:UniProtKB/TrEMBL;Acc:Q5AD17]	926.72	2489.94	-1.43	0.00617
Cal_CC_12_VS_Ca_0	CR_08410W	N/A	C2H2-type domain-containing protein [Source:UniProtKB/TrEMBL;Acc:Q5A356]	178.06	478.77	-1.43	0.00155
Cal_CC_12_VS_Ca_0	C2_03140C	N/A	DDHD domain-containing protein [Source:UniProtKB/TrEMBL;Acc:A0A1D8PGT1]	789.48	2122.85	-1.43	0.00901
Cal_CC_12_VS_Ca_0	CR_02740W	INN1	C2 domain-containing protein [Source:UniProtKB/TrEMBL;Acc:A0A1D8PSB2]	502.02	1349.98	-1.43	0.00176
Cal_CC_12_VS_Ca_0	CR_07650W	GLC7	Serine/threonine-protein phosphatase [Source:UniProtKB/TrEMBL;Acc:Q59N42]	473.35	1273.91	-1.43	0.00239
Cal_CC_12_VS_Ca_0	CR_08900C	N/A	RRM domain-containing protein [Source:UniProtKB/TrEMBL;Acc:A0A1D8PTU2]	238.11	642.52	-1.43	0.00234
Cal_CC_12_VS_Ca_0	C4_06890W	ARR3	Arr3p [Source:UniProtKB/TrEMBL;Acc:A0A1D8PMP4]	153.18	413.38	-1.43	0.00468
Cal_CC_12_VS_Ca_0	C3_02260C	N/A	Protein kinase domain-containing protein [Source:UniProtKB/TrEMBL;Acc:Q5AJH3]	698.33	1886.18	-1.43	0.00513
Cal_CC_12_VS_Ca_0	C1_04350C	N/A	Protein of unknown function, Hap43-induced gene	56.76	153.33	-1.43	0.00559
Cal_CC_12_VS_Ca_0	CR_10580W	PRO1	PUA domain-containing protein [Source:UniProtKB/TrEMBL;Acc:A0A1D8PU95]	500.99	1353.25	-1.43	0.00179
Cal_CC_12_VS_Ca_0	CR_04930W	PEX14	Peroxin-14 [Source:UniProtKB/TrEMBL;Acc:A0A1D8PSW1]	288.53	780.07	-1.43	0.00472
Cal_CC_12_VS_Ca_0	C1_10290W	GCA1	Glucoamylase 1 [Source:UniProtKB/Swiss-Prot;Acc:O74254]	475.84	1287.6	-1.44	0.0262
Cal_CC_12_VS_Ca_0	C3_07020W	SSN6	TPR_REGION domain-containing protein [Source:UniProtKB/TrEMBL;Acc:Q5ADP3]	454.58	1230.12	-1.44	0.00277
Cal_CC_12_VS_Ca_0	CR_09150W	N/A	Protein of unknown function, Spider biofilm induced	185.5	502.79	-1.44	0.00693
Cal_CC_12_VS_Ca_0	C3_00940W	N/A	RING-type domain-containing protein [Source:UniProtKB/TrEMBL;Acc:Q5A9Y7]	698.95	1895.82	-1.44	0.00114
Cal_CC_12_VS_Ca_0	C1_14000C	DOA4	Ubiquitin carboxyl-terminal hydrolase [Source:UniProtKB/TrEMBL;Acc:A0A1D8PFU3]	179.1	486.09	-1.44	0.0018
Cal_CC_12_VS_Ca_0	CR_07010W	MIS11	Formyltetrahydrofolate synthetase [Source:UniProtKB/TrEMBL;Acc:Q59SM8]	723.21	1967.56	-1.44	0.00488
Cal_CC_12_VS_Ca_0	C1_10040W	ERO1	ER oxidoreductin [Source:UniProtKB/TrEMBL;Acc:A0A1D8PER8]	1772.67	4824.02	-1.44	0.00198
Cal_CC_12_VS_Ca_0	CR_05040W	N/A	(orf19.647.3) Protein of unknown function, Spider biofilm induced	48.08	130.97	-1.45	0.0149
Cal_CC_12_VS_Ca_0	C5_03860W	HAM1	Inosine triphosphate pyrophosphatase [Source:UniProtKB/Swiss-Prot;Acc:Q59N80]	336.5	918	-1.45	0.0024
Cal_CC_12_VS_Ca_0	C5_01450W	PRC2	Carboxypeptidase [Source:UniProtKB/TrEMBL;Acc:A0A1D8PN69]	833.31	2273.47	-1.45	0.00433
Cal_CC_12_VS_Ca_0	C3_00250C	TIM44	Mitochondrial import inner membrane translocase subunit TIM44 [Source:UniProtKB/TrEMBL;Acc:Q5A7M2]	356.98	974.6	-1.45	0.0125
Cal_CC_12_VS_Ca_0	C4_04260C	FZO1	Dynamin-type G domain-containing protein [Source:UniProtKB/TrEMBL;Acc:Q59P94]	860.34	2350.04	-1.45	0.00132
Cal_CC_12_VS_Ca_0	C3_05050W	TRY4	Transcriptional regulator of yeast form adherence 4 [Source:UniProtKB/Swiss-Prot;Acc:Q5ANC8]	76.34	208.59	-1.45	0.0424
Cal_CC_12_VS_Ca_0	C4_00240C	PRO3	Pyrroline-5-carboxylate reductase [Source:UniProtKB/TrEMBL;Acc:A0A1D8PKZ7]	80.24	219.31	-1.45	0.012
Cal_CC_12_VS_Ca_0	C5_05450C	MUM2	Mum2p [Source:UniProtKB/TrEMBL;Acc:Q5AJX6]	336.11	919.2	-1.45	0.016
Cal_CC_12_VS_Ca_0	C7_00770W	N/A	Protein of unknown function, induced by benomyl or in an azole-resistant strain overexpressing MDR1, induced by nitric oxide, Spider biofilm induced	142.95	391.06	-1.45	0.00943
Cal_CC_12_VS_Ca_0	CR_01400W	LYS12	Iso_dh domain-containing protein [Source:UniProtKB/TrEMBL;Acc:Q5A9D9]	933.73	2561.25	-1.46	0.00167
Cal_CC_12_VS_Ca_0	C1_11530C	N/A	TauD domain-containing protein [Source:UniProtKB/TrEMBL;Acc:Q59TS7]	25.49	70.07	-1.46	0.0167
Cal_CC_12_VS_Ca_0	C1_09200W	LYS142	Zn(2)-C6 fungal-type domain-containing protein [Source:UniProtKB/TrEMBL;Acc:A0A1D8PEH6]	207.11	569.99	-1.46	0.000885
Cal_CC_12_VS_Ca_0	CR_06460W	GST3	Gst3p [Source:UniProtKB/TrEMBL;Acc:A0A1D8PT82]	20.76	57.24	-1.46	0.0453
Cal_CC_12_VS_Ca_0	C1_03940W	N/A	Succinate dehydrogenase [ubiquinone] cytochrome b small subunit [Source:UniProtKB/TrEMBL;Acc:A0A1D8PD61]	376.32	1037.84	-1.46	0.00468
Cal_CC_12_VS_Ca_0	C2_01640W	SLA1	Actin cytoskeleton-regulatory complex protein SLA1 [Source:UniProtKB/Swiss-Prot;Acc:Q5ALV2]	350.53	966.91	-1.46	0.00359
Cal_CC_12_VS_Ca_0	C5_02430W	ZCF22	Zn(2)-C6 fungal-type domain-containing protein [Source:UniProtKB/TrEMBL;Acc:A0A1D8PNF7]	66.79	184.44	-1.47	0.0264
Cal_CC_12_VS_Ca_0	C5_05000C	N/A	DUF676 domain-containing protein [Source:UniProtKB/TrEMBL;Acc:A0A1D8PP40]	203.21	561.81	-1.47	0.00262
Cal_CC_12_VS_Ca_0	C4_04480C	EFB1	Translation elongation factor 1 subunit beta [Source:UniProtKB/TrEMBL;Acc:A0A1D8PM35]	1316.43	3640.69	-1.47	0.00224
Cal_CC_12_VS_Ca_0	C5_05080W	GRF10	Homeobox domain-containing protein [Source:UniProtKB/TrEMBL;Acc:A0A1D8PP44]	220.96	611.36	-1.47	0.0075
Cal_CC_12_VS_Ca_0	C2_03390C	HSP78	Heat shock protein 78, mitochondrial [Source:UniProtKB/Swiss-Prot;Acc:Q96UX5]	2601.49	7209.09	-1.47	0.00899
Cal_CC_12_VS_Ca_0	C1_03360W	N/A	Chromatin-remodeling ATPase [Source:UniProtKB/TrEMBL;Acc:A0A1D8PCZ6]	418.93	1160.98	-1.47	0.00236
Cal_CC_12_VS_Ca_0	C1_10670C	RPA190	DNA-directed RNA polymerase subunit [Source:UniProtKB/TrEMBL;Acc:A0A1D8PEX3]	346.99	961.77	-1.47	0.0135
Cal_CC_12_VS_Ca_0	C4_04190C	N/A	Acetyltransf_6 domain-containing protein [Source:UniProtKB/TrEMBL;Acc:A0A1D8PM20]	49.11	136.13	-1.47	0.0343
Cal_CC_12_VS_Ca_0	C1_09210C	N/A	MFS domain-containing protein [Source:UniProtKB/TrEMBL;Acc:A0A1D8PEJ7]	405.6	1125.52	-1.47	0.00138
Cal_CC_12_VS_Ca_0	C4_01360W	PGA53	GPI-anchored protein 53 [Source:UniProtKB/Swiss-Prot;Acc:Q5AMJ5]	135.42	376.04	-1.47	0.0132
Cal_CC_12_VS_Ca_0	C3_06310C	ISW2	ISWI chromatin-remodeling complex ATPase ISW2 [Source:UniProtKB/Swiss-Prot;Acc:Q5A310]	147.13	408.59	-1.47	0.00562
Cal_CC_12_VS_Ca_0	C3_02350W	N/A	Kri1_C domain-containing protein [Source:UniProtKB/TrEMBL;Acc:A0A1D8PJF3]	250.81	696.85	-1.47	0.00082
Cal_CC_12_VS_Ca_0	C1_08290C	DIP2	WD_REPEATS_REGION domain-containing protein [Source:UniProtKB/TrEMBL;Acc:Q5A756]	205.32	570.52	-1.47	0.0134
Cal_CC_12_VS_Ca_0	C1_07070C	DHH1	ATP-dependent RNA helicase DHH1 [Source:UniProtKB/Swiss-Prot;Acc:Q5AAW3]	140.61	391.29	-1.48	0.00498
Cal_CC_12_VS_Ca_0	C2_07540W	N/A	Protein of unknown function, Hap43-repressed gene, repressed by nitric oxide	165.54	460.98	-1.48	0.012
Cal_CC_12_VS_Ca_0	C1_05460W	KOG1	Raptor_N domain-containing protein [Source:UniProtKB/TrEMBL;Acc:Q5A2C3]	564.67	1575.34	-1.48	0.00128
Cal_CC_12_VS_Ca_0	C1_14420W	DDI1	DNA damage-inducible protein 1 [Source:UniProtKB/TrEMBL;Acc:A0A1D8PFX6]	286.71	799.94	-1.48	0.024
Cal_CC_12_VS_Ca_0	C3_03040W	AIP2	FAD-binding PCMH-type domain-containing protein [Source:UniProtKB/TrEMBL;Acc:A0A1D8PJK5]	579.87	1618.65	-1.48	0.00155
Cal_CC_12_VS_Ca_0	CR_01810C	N/A	Epimerase domain-containing protein [Source:UniProtKB/TrEMBL;Acc:A0A1D8PS29]	34.96	97.64	-1.48	0.00886
Cal_CC_12_VS_Ca_0	C3_03660W	IRS4	Increased rDNA silencing protein 4 [Source:UniProtKB/Swiss-Prot;Acc:Q59SR6]	356.75	997.23	-1.48	0.00757
Cal_CC_12_VS_Ca_0	C3_01180C	N/A	Protein of unknown function, induced by Mnl1 under weak acid stress	103.92	290.49	-1.48	0.00793
Cal_CC_12_VS_Ca_0	CR_04530W	FUM11	Fumarate hydratase [Source:UniProtKB/TrEMBL;Acc:Q5A6L1]	660.36	1846.4	-1.48	0.0194
Cal_CC_12_VS_Ca_0	C7_02420C	N/A	Reverse transcriptase domain-containing protein [Source:UniProtKB/TrEMBL;Acc:A0A1D8PR32]	74.02	206.97	-1.48	0.00416
Cal_CC_12_VS_Ca_0	C2_00120C	EMC9	Emc9p [Source:UniProtKB/TrEMBL;Acc:A0A1D8PG01]	611.66	1710.45	-1.48	0.00163
Cal_CC_12_VS_Ca_0	C2_08370C	TEF1	Elongation factor 1-alpha 1 [Source:UniProtKB/Swiss-Prot;Acc:P0CY35]	12900.4	36124.5	-1.49	0.00385
Cal_CC_12_VS_Ca_0	C2_00700W	N/A	AAA domain-containing protein [Source:UniProtKB/TrEMBL;Acc:Q5AD10]	443.64	1243.03	-1.49	0.000549
Cal_CC_12_VS_Ca_0	C1_04290C	ACS2	Acetyl-CoA synthetase, antigenic during human and murine infection, induced by Efg1, macrophage-induced protein, soluble protein in hyphae, gene contains intron, flow model and Spider biofilm repressed	1706.77	4784.89	-1.49	0.00112
Cal_CC_12_VS_Ca_0	C3_04810C	N/A	HABP4_PAI-RBP1 domain-containing protein [Source:UniProtKB/TrEMBL;Acc:A0A1D8PK71]	1322.58	3710.29	-1.49	0.00621
Cal_CC_12_VS_Ca_0	C6_04330W	NOP8	RRM domain-containing protein [Source:UniProtKB/TrEMBL;Acc:A0A1D8PQD6]	115.25	324.33	-1.49	0.0115
Cal_CC_12_VS_Ca_0	CR_07110C	N/A	Ortholog of C. dubliniensis CD36 : Cd36_32690, C. parapsilosis CDC317 : CPAR2_204290, Candida tenuis NRRL Y-1498 : CANTEDRAFT_121459 and Debaryomyces hansenii CBS767 : DEHA2E03938g	78.83	221.86	-1.49	0.0233
Cal_CC_12_VS_Ca_0	C7_00670C	N/A	Phosphoinositide 5-phosphatase [Source:UniProtKB/TrEMBL;Acc:A0A1D8PQN8]	202.65	570.6	-1.49	0.00363
Cal_CC_12_VS_Ca_0	C1_01540W	N/A	UBA domain-containing protein [Source:UniProtKB/TrEMBL;Acc:Q5A8Z2]	509.45	1435.36	-1.49	0.0118
Cal_CC_12_VS_Ca_0	C2_09510C	N/A	Ca(2+)-binding ATP:ADP antiporter [Source:UniProtKB/TrEMBL;Acc:Q59YC3]	219.14	617.55	-1.49	0.00387
Cal_CC_12_VS_Ca_0	CR_02050C	HDA1	Histone deacetylase HDA1 [Source:UniProtKB/Swiss-Prot;Acc:Q5A960]	384.91	1085.29	-1.5	0.00814
Cal_CC_12_VS_Ca_0	C2_02920W	N/A	Ubiquitin-like domain-containing protein [Source:UniProtKB/TrEMBL;Acc:A0A1D8PGQ5]	499.13	1410.66	-1.5	0.000475
Cal_CC_12_VS_Ca_0	C1_00490C	TTR1	Glutaredoxin domain-containing protein [Source:UniProtKB/TrEMBL;Acc:Q5ABB1]	1091.07	3084.44	-1.5	0.0132
Cal_CC_12_VS_Ca_0	C7_00340C	N/A	Importin N-terminal domain-containing protein [Source:UniProtKB/TrEMBL;Acc:A0A1D8PQJ7]	909.16	2570.94	-1.5	0.00296
Cal_CC_12_VS_Ca_0	C2_05370C	RXT3	Rxt3p [Source:UniProtKB/TrEMBL;Acc:A0A1D8PHC7]	127.73	361.49	-1.5	0.0136
Cal_CC_12_VS_Ca_0	C4_02870C	ZUO1	J domain-containing protein [Source:UniProtKB/TrEMBL;Acc:Q5AF98]	439.53	1244.26	-1.5	0.00561
Cal_CC_12_VS_Ca_0	C1_08380W	TEF2	Translation elongation factor 1-alpha, genes encoding ribosomal subunits, translation factors, and tRNA synthetases are downregulated upon phagocytosis by murine macrophage	12604.8	35685	-1.5	0.00375
Cal_CC_12_VS_Ca_0	C1_12870C	N/A	Ortholog of Candida albicans WO-1 : CAWG_00155	28.76	81.57	-1.5	0.0167
Cal_CC_12_VS_Ca_0	C3_03110W	N/A	DUF3533 domain-containing protein [Source:UniProtKB/TrEMBL;Acc:A0A1D8PJL4]	95.35	270.53	-1.5	0.00125
Cal_CC_12_VS_Ca_0	C1_01490W	N/A	Plasma membrane protein of unknown function, colony morphology-related gene regulation by Ssn6, repressed by nitric oxide	1955.63	5552.27	-1.51	0.0153
Cal_CC_12_VS_Ca_0	C1_05990C	N/A	Has domain(s) with predicted 2-dehydropantoate 2-reductase activity, NADP binding, oxidoreductase activity, oxidoreductase activity, acting on the CH-OH group of donors, NAD or NADP as acceptor activity	211.38	600.37	-1.51	0.00824
Cal_CC_12_VS_Ca_0	C3_00750W	LYS144	Zn(2)-C6 fungal-type domain-containing protein [Source:UniProtKB/TrEMBL;Acc:A0A1D8PJ02]	118.49	336.98	-1.51	0.00252
Cal_CC_12_VS_Ca_0	CR_04170W	N/A	SAM_MT_RSMB_NOP domain-containing protein [Source:UniProtKB/TrEMBL;Acc:A0A1D8PSN8]	247.1	702.94	-1.51	0.018
Cal_CC_12_VS_Ca_0	C4_00440C	OPT7	Opt7p [Source:UniProtKB/TrEMBL;Acc:A0A1D8PL16]	57.21	163.22	-1.51	0.00423
Cal_CC_12_VS_Ca_0	C1_09850C	N/A	Ortholog of S. cerevisiae : CUB1, C. dubliniensis CD36 : Cd36_09270, C. parapsilosis CDC317 : CPAR2_803450, C. auris B8441 : B9J08_002739 and Candida tenuis NRRL Y-1498 : CANTEDRAFT_131760	1022.05	2920.1	-1.51	0.00475
Cal_CC_12_VS_Ca_0	C4_05900C	N/A	Protein of unknown function, Rgt1, Hap43-repressed, flow model biofilm induced, Spider biofilm induced	700.18	2001.74	-1.52	0.000283
Cal_CC_12_VS_Ca_0	C1_12230W	SNT1	Snt1p [Source:UniProtKB/TrEMBL;Acc:A0A1D8PFD3]	703.61	2012.02	-1.52	0.00182
Cal_CC_12_VS_Ca_0	C1_08530W	N/A	Ortholog of C. dubliniensis CD36 : Cd36_08040, C. parapsilosis CDC317 : CPAR2_207180, C. auris B8441 : B9J08_000292 and Candida tenuis NRRL Y-1498 : CANTEDRAFT_114140	39.31	112.62	-1.52	0.0128
Cal_CC_12_VS_Ca_0	C6_03230W	ARG3	Ornithine transcarbamylase [Source:UniProtKB/TrEMBL;Acc:Q5ABU0]	579.81	1662.07	-1.52	0.00657
Cal_CC_12_VS_Ca_0	C6_01690W	ACF2	Endo-1,3(4)-beta-glucanase [Source:UniProtKB/TrEMBL;Acc:A0A1D8PPP4]	122.34	351.13	-1.52	0.00124
Cal_CC_12_VS_Ca_0	C4_06060W	VPS13	Vacuolar protein sorting-associated protein [Source:UniProtKB/TrEMBL;Acc:A0A1D8PMH5]	509.84	1463.32	-1.52	0.0108
Cal_CC_12_VS_Ca_0	C1_01810C	UGA2	Succinate-semialdehyde dehydrogenase [Source:UniProtKB/TrEMBL;Acc:Q59T88]	394.62	1134.28	-1.52	0.00468
Cal_CC_12_VS_Ca_0	C4_05140C	GDB1	4-alpha-glucanotransferase [Source:UniProtKB/TrEMBL;Acc:Q59MN2]	1365.83	3930.69	-1.53	0.00732
Cal_CC_12_VS_Ca_0	C3_01410C	ALI1	Complex1_30kDa domain-containing protein [Source:UniProtKB/TrEMBL;Acc:A0A1D8PJ73]	269.12	774.64	-1.53	0.00389
Cal_CC_12_VS_Ca_0	C1_01360C	N/A	Glycogenin glucosyltransferase [Source:UniProtKB/TrEMBL;Acc:A0A1D8PCG4]	980.24	2828.97	-1.53	0.00853
Cal_CC_12_VS_Ca_0	C1_14330W	N/A	tRNA-5-taurinomethyluridine 2-sulfurtransferase [Source:UniProtKB/TrEMBL;Acc:A0A1D8PFW8]	51.67	149.41	-1.53	0.00529
Cal_CC_12_VS_Ca_0	C2_06930C	N/A	Ortholog of C. dubliniensis CD36 : Cd36_21220, C. parapsilosis CDC317 : CPAR2_406700, Candida tenuis NRRL Y-1498 : CANTEDRAFT_127772 and Candida tropicalis MYA-3404 : CTRG_01766	21.14	61.15	-1.53	0.0348
Cal_CC_12_VS_Ca_0	C3_01250W	PMC1	Calcium-transporting ATPase [Source:UniProtKB/TrEMBL;Acc:Q5AJ65]	2480.93	7177.6	-1.53	0.0043
Cal_CC_12_VS_Ca_0	C5_00090C	N/A	Predicted ORF from Assembly 19, removed from Assembly 20, subsequently reinstated in Assembly 21 based on comparative genome analysis	616.31	1783.86	-1.53	0.00475
Cal_CC_12_VS_Ca_0	C5_02120C	RIX7	Putative AAA family ATPase [Source:UniProtKB/TrEMBL;Acc:A0A1D8PND0]	107.24	310.59	-1.53	0.00189
Cal_CC_12_VS_Ca_0	C2_09620W	N/A	Thioredoxin domain-containing protein [Source:UniProtKB/TrEMBL;Acc:A0A1D8PII5]	138.75	402.41	-1.54	0.00224
Cal_CC_12_VS_Ca_0	CR_00850C	GSL2	1,3-beta-D-glucan-UDP glucosyltransferase [Source:UniProtKB/TrEMBL;Acc:A0A1D8PRT5]	278.82	809.57	-1.54	0.00128
Cal_CC_12_VS_Ca_0	C4_07060W	N/A	DNA-directed RNA polymerase subunit [Source:UniProtKB/TrEMBL;Acc:A0A1D8PMS1]	431.65	1253.56	-1.54	0.00182
Cal_CC_12_VS_Ca_0	C3_01900C	N/A	FYVE-type domain-containing protein [Source:UniProtKB/TrEMBL;Acc:A0A1D8PJA2]	100.12	290.96	-1.54	0.0294
Cal_CC_12_VS_Ca_0	C4_01830C	N/A	M20_dimer domain-containing protein [Source:UniProtKB/TrEMBL;Acc:A0A1D8PLD9]	346.19	1006.17	-1.54	0.00481
Cal_CC_12_VS_Ca_0	C2_10850C	N/A	bVLRF1 domain-containing protein [Source:UniProtKB/TrEMBL;Acc:Q5A5N1]	145.25	422.37	-1.54	0.0052
Cal_CC_12_VS_Ca_0	C3_07430W	N/A	Acid phosphatase [Source:UniProtKB/TrEMBL;Acc:A0A1D8PKR9]	196.56	571.91	-1.54	0.00618
Cal_CC_12_VS_Ca_0	C3_04580C	STP1	Transcriptional regulator STP3 [Source:UniProtKB/Swiss-Prot;Acc:Q5ANI6]	144.81	422.24	-1.54	0.0025
Cal_CC_12_VS_Ca_0	CR_00760C	HYR4	Hyphally regulated cell wall protein 4 [Source:UniProtKB/Swiss-Prot;Acc:Q5A849]	146.94	428.72	-1.54	0.00142
Cal_CC_12_VS_Ca_0	C3_04860W	SFP1	Zinc-coordinating transcription factor [Source:UniProtKB/TrEMBL;Acc:Q5ANF0]	311.69	910.04	-1.55	0.000526
Cal_CC_12_VS_Ca_0	C5_02180C	LEU3	Zn(2)-C6 fungal-type domain-containing protein [Source:UniProtKB/TrEMBL;Acc:A0A1D8PND3]	324.09	947	-1.55	0.000207
Cal_CC_12_VS_Ca_0	C2_09950W	FCY21	Purine-cytosine permease [Source:UniProtKB/TrEMBL;Acc:A0A1D8PIH2]	516.41	1512.39	-1.55	0.00382
Cal_CC_12_VS_Ca_0	C7_04260W	N/A	Tr-type G domain-containing protein [Source:UniProtKB/TrEMBL;Acc:A0A1D8PRL2]	412.5	1209.04	-1.55	0.00276
Cal_CC_12_VS_Ca_0	C3_01000W	BMS1	Bms1-type G domain-containing protein [Source:UniProtKB/TrEMBL;Acc:A0A1D8PJ43]	390.09	1143.98	-1.55	0.00254
Cal_CC_12_VS_Ca_0	C2_08170W	N/A	Steryl deacetylase [Source:UniProtKB/TrEMBL;Acc:Q5A2U7]	125.72	369.59	-1.56	0.000449
Cal_CC_12_VS_Ca_0	C1_09600C	LIP6	Lipase 6 [Source:UniProtKB/Swiss-Prot;Acc:Q9P4E8]	77.55	228.29	-1.56	0.000877
Cal_CC_12_VS_Ca_0	C3_07060W	FESUR1	Oxidored_q6 domain-containing protein [Source:UniProtKB/TrEMBL;Acc:Q5ADP7]	480.77	1415.58	-1.56	0.00243
Cal_CC_12_VS_Ca_0	C5_03030W	N/A	Ortholog of C. dubliniensis CD36 : Cd36_52790, Candida tropicalis NEW ASSEMBLY : CTRG1_05968, Candida tropicalis MYA-3404 : CTRG_05968 and Candida albicans WO-1 : CAWG_04684	131.87	388.52	-1.56	0.002
Cal_CC_12_VS_Ca_0	C1_09550W	N/A	Protein of unknown function, transcript detected on high-resolution tiling arrays, rat catheter biofilm induced	15.14	44.68	-1.56	0.0451
Cal_CC_12_VS_Ca_0	C5_03350W	QCR2	Cytochrome b-c1 complex subunit 2, mitochondrial [Source:UniProtKB/Swiss-Prot;Acc:P83782]	1078.93	3187.94	-1.56	0.00436
Cal_CC_12_VS_Ca_0	C2_08760C	TIF4631	MIF4G domain-containing protein [Source:UniProtKB/TrEMBL;Acc:A0A1D8PI73]	686.21	2027.56	-1.56	0.00123
Cal_CC_12_VS_Ca_0	C4_04470W	SAP10	Candidapepsin-10 [Source:UniProtKB/Swiss-Prot;Acc:Q5A651]	129.45	382.51	-1.56	0.0026
Cal_CC_12_VS_Ca_0	C6_03060W	PGA60	Putative uncharacterized protein [Source:UniProtKB/Swiss-Prot;Acc:Q5ABW2]	14.29	42.27	-1.56	0.0414
Cal_CC_12_VS_Ca_0	CR_06590C	RGS2	RGS domain-containing protein [Source:UniProtKB/TrEMBL;Acc:A0A1D8PT93]	111.39	329.49	-1.56	0.00114
Cal_CC_12_VS_Ca_0	C2_04230W	BAT21	Branched-chain-amino-acid aminotransferase [Source:UniProtKB/TrEMBL;Acc:A0A1D8PH42]	564.31	1670.17	-1.57	0.00392
Cal_CC_12_VS_Ca_0	C2_05130W	N/A	Putative protein of unknown function, Hap43p-repressed gene	151.04	447.03	-1.57	0.000331
Cal_CC_12_VS_Ca_0	C2_04870C	N/A	THO complex subunit 2 [Source:UniProtKB/TrEMBL;Acc:A0A1D8PH99]	831.51	2462.01	-1.57	0.00104
Cal_CC_12_VS_Ca_0	CR_02560C	ASG1	Activator of stress genes protein 1 [Source:UniProtKB/Swiss-Prot;Acc:Q59LV8]	166.55	493.62	-1.57	0.0126
Cal_CC_12_VS_Ca_0	C2_04500W	N/A	DNA-binding ATPase [Source:UniProtKB/TrEMBL;Acc:A0A1D8PH70]	661.84	1964.48	-1.57	0.00179
Cal_CC_12_VS_Ca_0	C5_00880C	GIT3	Major glycerophosphoinositol permease GIT3 [Source:UniProtKB/Swiss-Prot;Acc:Q5A1L6]	957.62	2843.79	-1.57	0.00194
Cal_CC_12_VS_Ca_0	C3_03890W	CSC25	Cell division control protein 25 [Source:UniProtKB/Swiss-Prot;Acc:P43069]	676.16	2009.1	-1.57	0.00273
Cal_CC_12_VS_Ca_0	C1_14360C	WSC4	WSC domain-containing protein [Source:UniProtKB/TrEMBL;Acc:A0A1D8PFX5]	162.36	482.73	-1.57	0.00476
Cal_CC_12_VS_Ca_0	C1_02850W	VTS1	Protein VTS1 [Source:UniProtKB/Swiss-Prot;Acc:Q5AI80]	187.05	556.61	-1.57	0.00112
Cal_CC_12_VS_Ca_0	C1_14060W	N/A	Cellulase domain-containing protein [Source:UniProtKB/TrEMBL;Acc:A0A1D8PFV8]	2005.75	5974.14	-1.57	0.00577
Cal_CC_12_VS_Ca_0	C4_05070C	ARG8	Acetylornithine aminotransferase, mitochondrial [Source:UniProtKB/TrEMBL;Acc:A0A1D8PM83]	349.63	1041.73	-1.58	0.00108
Cal_CC_12_VS_Ca_0	CR_09990W	N/A	BTB domain-containing protein [Source:UniProtKB/TrEMBL;Acc:A0A1D8PU32]	262.81	784.13	-1.58	0.000586
Cal_CC_12_VS_Ca_0	C1_12900W	N/A	Ortholog of C. dubliniensis CD36 : Cd36_12030 and Candida albicans WO-1 : CAWG_00152	128.13	382.31	-1.58	0.00152
Cal_CC_12_VS_Ca_0	CR_07250C	N/A	Long-chain-alcohol oxidase [Source:UniProtKB/TrEMBL;Acc:A0A1D8PTG0]	246.4	735.36	-1.58	0.00269
Cal_CC_12_VS_Ca_0	C5_01800C	HIP1	Amino-acid permease GAP3 [Source:UniProtKB/Swiss-Prot;Acc:A0A1D8PN88]	633.24	1890.21	-1.58	0.000889
Cal_CC_12_VS_Ca_0	C3_04080W	N/A	UCR_hinge domain-containing protein [Source:UniProtKB/TrEMBL;Acc:A0A1D8PJT8]	614.13	1834.12	-1.58	0.00889
Cal_CC_12_VS_Ca_0	CR_05990C	SFL1	Transcription factor SFL1 [Source:UniProtKB/Swiss-Prot;Acc:Q5A287]	185.51	554.15	-1.58	0.00106
Cal_CC_12_VS_Ca_0	C2_06700W	AMO2	Amine oxidase [Source:UniProtKB/TrEMBL;Acc:Q59KV5]	94.37	282.43	-1.58	0.00251
Cal_CC_12_VS_Ca_0	C1_02250W	CWH8	Dolichyldiphosphatase [Source:UniProtKB/TrEMBL;Acc:Q59VX6]	171.37	513.61	-1.58	0.00466
Cal_CC_12_VS_Ca_0	CR_05660W	SDA1	Protein SDA1 [Source:UniProtKB/TrEMBL;Acc:Q59PR7]	226.48	678.98	-1.58	0.0156
Cal_CC_12_VS_Ca_0	C4_00670W	TOK1	Tok1p [Source:UniProtKB/TrEMBL;Acc:A0A1D8PL65]	272.04	817.39	-1.59	0.00236
Cal_CC_12_VS_Ca_0	C2_02020W	N/A	Ubiquitin carboxyl-terminal hydrolase [Source:UniProtKB/TrEMBL;Acc:A0A1D8PGI9]	347.62	1044.87	-1.59	0.00111
Cal_CC_12_VS_Ca_0	CR_10420W	N/A	Protein with a mitochondrial distribution and morphology domain, possibly an essential gene, disruptants not obtained by UAU1 method, rat catheter and Spider biofilm induced	421.02	1266.92	-1.59	0.000544
Cal_CC_12_VS_Ca_0	C2_10740C	N/A	TPR_REGION domain-containing protein [Source:UniProtKB/TrEMBL;Acc:Q5A5P4]	203.37	611.98	-1.59	0.00167
Cal_CC_12_VS_Ca_0	C4_05430C	GAP5	Amino-acid permease GAP5 [Source:UniProtKB/Swiss-Prot;Acc:A0A1D8PMB1]	538.31	1622.83	-1.59	0.000498
Cal_CC_12_VS_Ca_0	CR_07100W	FLC2	TRP_N domain-containing protein [Source:UniProtKB/TrEMBL;Acc:A0A1D8PTE4]	807.33	2440.21	-1.6	0.000528
Cal_CC_12_VS_Ca_0	CR_08660W	PRP8	JAB_MPN domain-containing protein [Source:UniProtKB/TrEMBL;Acc:Q5A322]	326.89	988.21	-1.6	0.00424
Cal_CC_12_VS_Ca_0	C1_13420C	KEM1	5'-3' exoribonuclease 1 [Source:UniProtKB/TrEMBL;Acc:A0A1D8PFP3]	394.99	1196.15	-1.6	0.000353
Cal_CC_12_VS_Ca_0	C1_02620C	HOM6	Homoserine dehydrogenase [Source:UniProtKB/TrEMBL;Acc:Q5AIA2]	750.48	2274.19	-1.6	0.000207
Cal_CC_12_VS_Ca_0	C5_03770C	N/A	Formate dehydrogenase [Source:UniProtKB/TrEMBL;Acc:A0A1D8PNS1]	19.27	58.4	-1.6	0.0208
Cal_CC_12_VS_Ca_0	CR_04340W	PIM1	Lon protease homolog, mitochondrial [Source:UniProtKB/Swiss-Prot;Acc:Q5A6N1]	536.78	1628.2	-1.6	0.000151
Cal_CC_12_VS_Ca_0	C4_03720C	N/A	Fe2OG dioxygenase domain-containing protein [Source:UniProtKB/TrEMBL;Acc:A0A1D8PLW3]	53.99	163.87	-1.6	0.00934
Cal_CC_12_VS_Ca_0	C1_10440W	N/A	Fibronectin type-III domain-containing protein [Source:UniProtKB/TrEMBL;Acc:A0A1D8PEU5]	202.81	616.93	-1.61	0.0145
Cal_CC_12_VS_Ca_0	C1_11700C	MRF1	PKS_ER domain-containing protein [Source:UniProtKB/TrEMBL;Acc:Q59TU5]	1094.24	3334.15	-1.61	0.0224
Cal_CC_12_VS_Ca_0	C6_02600W	NAB3	RRM domain-containing protein [Source:UniProtKB/TrEMBL;Acc:A0A1D8PPX7]	327.89	1000.59	-1.61	0.000169
Cal_CC_12_VS_Ca_0	C3_00910W	N/A	Ortholog of C. dubliniensis CD36 : Cd36_80830, Debaryomyces hansenii CBS767 : DEHA2F17930g, Candida tropicalis NEW ASSEMBLY : CTRG1_04030 and Candida tropicalis MYA-3404 : CTRG_04030	171.65	524.21	-1.61	0.00099
Cal_CC_12_VS_Ca_0	C6_03710W	ALS9	Agglutinin-like protein 9 [Source:UniProtKB/Swiss-Prot;Acc:A0A1D8PQ86]	202.6	619.2	-1.61	0.00115
Cal_CC_12_VS_Ca_0	C1_08050W	NUO4	Subunit of mitochondrial respiratory chain complex I, Hap43-repressed gene, repressed by nitric oxide	394.32	1206.52	-1.61	0.00333
Cal_CC_12_VS_Ca_0	C3_00100W	N/A	mRNA splicing protein [Source:UniProtKB/TrEMBL;Acc:Q5A7K1]	56.81	174.05	-1.62	0.00206
Cal_CC_12_VS_Ca_0	C2_09280C	N/A	MFS domain-containing protein [Source:UniProtKB/TrEMBL;Acc:Q59X41]	143.41	439.78	-1.62	0.000254
Cal_CC_12_VS_Ca_0	C7_01450C	PRT1	Eukaryotic translation initiation factor 3 subunit B [Source:UniProtKB/Swiss-Prot;Acc:Q5AGV4]	567.03	1740.18	-1.62	0.000554
Cal_CC_12_VS_Ca_0	C4_03020W	MGM1	Dynamin-related GTPase [Source:UniProtKB/TrEMBL;Acc:Q5AFB7]	695.18	2138.24	-1.62	0.00218
Cal_CC_12_VS_Ca_0	C2_09940W	GCN4	BZIP domain-containing protein [Source:UniProtKB/TrEMBL;Acc:A0A1D8PIL5]	3496.88	10755.9	-1.62	0.00111
Cal_CC_12_VS_Ca_0	C1_09010W	NAR1	Cytosolic Fe-S cluster assembly factor NAR1 [Source:UniProtKB/Swiss-Prot;Acc:Q5APK7]	146.83	452.37	-1.62	0.000506
Cal_CC_12_VS_Ca_0	C2_07190C	N/A	Mitochondrial nucleoid protein [Source:UniProtKB/TrEMBL;Acc:Q59Z25]	171.5	528.6	-1.62	0.00746
Cal_CC_12_VS_Ca_0	C5_00050W	N/A	Genetic interactor of prohibitin 5, mitochondrial [Source:UniProtKB/TrEMBL;Acc:A0A1D8PMU0]	51.18	157.77	-1.62	0.00253
Cal_CC_12_VS_Ca_0	C3_03300C	BBP	Branchpoint-bridging protein [Source:UniProtKB/Swiss-Prot;Acc:Q5AED9]	147.11	453.66	-1.62	0.00109
Cal_CC_12_VS_Ca_0	CR_03250C	N/A	Protein of unknown function, Hap43-repressed, transcript increased in azole-resistant strain overexpressing CDR1 and CDR2, possibly regulated by Tac1, induced by Mnl1 in weak acid stress, flow model biofilm induced, Spider biofilm induced	474.71	1465.15	-1.63	0.00763
Cal_CC_12_VS_Ca_0	C6_00800C	N/A	Protein of unknown function, Cyr1-repressed, rat catheter and Spider biofilm induced	350.29	1085.72	-1.63	0.000455
Cal_CC_12_VS_Ca_0	C5_03830C	N/A	Chromatin modification protein [Source:UniProtKB/TrEMBL;Acc:A0A1D8PNT2]	132.2	410.13	-1.63	0.000457
Cal_CC_12_VS_Ca_0	C6_04520W	ILS1	Isoleucyl-tRNA synthetase [Source:UniProtKB/TrEMBL;Acc:Q59RI1]	1527.72	4742.96	-1.63	0.000392
Cal_CC_12_VS_Ca_0	C2_05440W	PEX6	AAA family ATPase peroxin 6 [Source:UniProtKB/TrEMBL;Acc:Q59ZE6]	229.13	711.81	-1.64	0.0108
Cal_CC_12_VS_Ca_0	C3_02860W	THI6	4-methyl-5-beta-hydroxyethylthiazole kinase [Source:UniProtKB/TrEMBL;Acc:Q5AEJ1]	241.64	751.32	-1.64	0.000438
Cal_CC_12_VS_Ca_0	C3_04200W	AGT1	Afp99p [Source:UniProtKB/TrEMBL;Acc:Q5ANN8]	40.17	125.04	-1.64	0.00724
Cal_CC_12_VS_Ca_0	C3_05710W	RCT1	Rick_17kDa_Anti domain-containing protein [Source:UniProtKB/TrEMBL;Acc:A0A1D8PKD1]	7567.21	23556.1	-1.64	0.00111
Cal_CC_12_VS_Ca_0	C3_07730W	WOR4	C2H2-type domain-containing protein [Source:UniProtKB/TrEMBL;Acc:Q5ADX8]	229.35	714.65	-1.64	0.000126
Cal_CC_12_VS_Ca_0	CR_05420W	N/A	Dubious open reading frame	16.15	50.52	-1.65	0.0408
Cal_CC_12_VS_Ca_0	C7_02430C	N/A	Ortholog of C. dubliniensis CD36 : Cd36_83910, Candida tropicalis NEW ASSEMBLY : CTRG1_05087, Candida tropicalis MYA-3404 : CTRG_05087 and Candida albicans WO-1 : CAWG_00654	22.26	69.66	-1.65	0.0254
Cal_CC_12_VS_Ca_0	C7_01030C	N/A	NUC173 domain-containing protein [Source:UniProtKB/TrEMBL;Acc:A0A1D8PQQ7]	167.44	525.23	-1.65	0.0137
Cal_CC_12_VS_Ca_0	CR_02510W	N/A	C2H2 transcription factor, induced by Mnl1 under weak acid stress	452.95	1422.37	-1.65	0.0122
Cal_CC_12_VS_Ca_0	CR_01130W	N/A	WD_REPEATS_REGION domain-containing protein [Source:UniProtKB/TrEMBL;Acc:Q5A887]	219.44	689.32	-1.65	0.000237
Cal_CC_12_VS_Ca_0	C2_00910W	PGA19	Predicted GPI-anchored protein 19 [Source:UniProtKB/Swiss-Prot;Acc:Q5AD34]	44.27	139.32	-1.65	0.0151
Cal_CC_12_VS_Ca_0	C7_04180W	FAA2-3	AMP-binding domain-containing protein [Source:UniProtKB/TrEMBL;Acc:A0A1D8PRJ9]	115.24	362.75	-1.65	0.00384
Cal_CC_12_VS_Ca_0	C1_06340W	N/A	SH3 domain-containing protein [Source:UniProtKB/TrEMBL;Acc:A0A1D8PDT7]	22.16	69.76	-1.65	0.0383
Cal_CC_12_VS_Ca_0	C1_05620C	STE3	Ste3p [Source:UniProtKB/TrEMBL;Acc:Q5A9Z4]	40.3	127.01	-1.66	0.0132
Cal_CC_12_VS_Ca_0	CR_08200C	N/A	ATP-binding cassette bilirubin transporter [Source:UniProtKB/TrEMBL;Acc:A0A1D8PTN6]	389.36	1228.14	-1.66	0.000223
Cal_CC_12_VS_Ca_0	C5_04950C	N/A	Protein with a predicted transcription factor BTF3 domain, flow model biofilm induced	109.94	347.71	-1.66	0.00303
Cal_CC_12_VS_Ca_0	C3_07900C	N/A	Predicted protein of unknown function, overlaps orf19.6185	51.89	164.21	-1.66	0.00104
Cal_CC_12_VS_Ca_0	C2_00960C	MXR1	Peptide-methionine (S)-S-oxide reductase [Source:UniProtKB/TrEMBL;Acc:Q5AD39]	543.94	1721.6	-1.66	0.00124
Cal_CC_12_VS_Ca_0	C3_06470W	AAF1	Adherence factor [Source:UniProtKB/Swiss-Prot;Acc:P46589]	339.86	1075.87	-1.66	0.000438
Cal_CC_12_VS_Ca_0	C1_09190C	DAK2	Dihydroxyacetone kinase [Source:UniProtKB/TrEMBL;Acc:A0A1D8PEI2]	1421.94	4501.38	-1.66	0.0119
Cal_CC_12_VS_Ca_0	C4_00270W	ATP2	ATP synthase subunit beta [Source:UniProtKB/TrEMBL;Acc:A0A1D8PKZ9]	6251.58	19806.2	-1.66	0.00692
Cal_CC_12_VS_Ca_0	C2_01880C	ZCF6	Zn(2)-C6 fungal-type domain-containing protein [Source:UniProtKB/TrEMBL;Acc:A0A1D8PGF3]	54.65	173.25	-1.66	0.0165
Cal_CC_12_VS_Ca_0	CR_02020C	OPT1	Oligopeptide transporter [Source:UniProtKB/TrEMBL;Acc:A0A1D8PS46]	224.86	713.75	-1.67	0.0371
Cal_CC_12_VS_Ca_0	C2_00650W	N/A	Ortholog of C. dubliniensis CD36 : Cd36_15600, C. parapsilosis CDC317 : CPAR2_213140, C. auris B8441 : B9J08_000687 and Debaryomyces hansenii CBS767 : DEHA2B02442g	137.64	437.4	-1.67	0.00233
Cal_CC_12_VS_Ca_0	C2_03100W	EFT2	Elongation factor 2 [Source:UniProtKB/Swiss-Prot;Acc:Q5A0M4]	8453.78	26890.3	-1.67	0.00318
Cal_CC_12_VS_Ca_0	C1_00740C	SPE1	Ornithine decarboxylase [Source:UniProtKB/Swiss-Prot;Acc:P78599]	646.41	2057.96	-1.67	0.000204
Cal_CC_12_VS_Ca_0	C4_03430W	MOH1	Yippee domain-containing protein [Source:UniProtKB/TrEMBL;Acc:A0A1D8PLT8]	764.11	2434.94	-1.67	0.00221
Cal_CC_12_VS_Ca_0	CR_07450C	MNL1	Transcriptional regulator MNL1 [Source:UniProtKB/Swiss-Prot;Acc:Q59RR3]	938.45	2991.3	-1.67	0.000107
Cal_CC_12_VS_Ca_0	C4_02820W	N/A	Ortholog(s) have D-loop DNA binding, Y-form DNA binding, double-stranded DNA binding, four-way junction DNA binding activity, role in reciprocal meiotic recombination and MutSgamma complex, nuclear chromosome localization	11.7	37.31	-1.67	0.0326
Cal_CC_12_VS_Ca_0	C3_01970C	N/A	Ortholog of C. dubliniensis CD36 : Cd36_81960, Pichia stipitis Pignal : psti_CGOB_00163, Candida tropicalis NEW ASSEMBLY : CTRG1_02378 and Candida tropicalis MYA-3404 : CTRG_02378	11.88	37.94	-1.68	0.0418
Cal_CC_12_VS_Ca_0	C7_01670W	N/A	Amidase [Source:UniProtKB/TrEMBL;Acc:Q5AGY1]	92.14	295.17	-1.68	0.00191
Cal_CC_12_VS_Ca_0	CR_05610C	SRR1	Stress response regulator protein 1 [Source:UniProtKB/Swiss-Prot;Acc:Q59M56]	199.09	638.11	-1.68	0.000908
Cal_CC_12_VS_Ca_0	C1_02610W	IML1	Putative protein with a role in autophagy, rat catheter biofilm induced	504.2	1619.46	-1.68	0.000464
Cal_CC_12_VS_Ca_0	C4_04450C	ATG1	Serine/threonine-protein kinase ATG1 [Source:UniProtKB/Swiss-Prot;Acc:Q5A649]	371.37	1196.68	-1.69	0.00212
Cal_CC_12_VS_Ca_0	C7_03270W	N/A	Putative adhesin-like protein	382.47	1234.11	-1.69	0.00322
Cal_CC_12_VS_Ca_0	C2_08990C	N/A	Putative adhesin-like protein	171.17	552.62	-1.69	0.000174
Cal_CC_12_VS_Ca_0	C2_00390C	N/A	Cystathionine beta-lyase [Source:UniProtKB/TrEMBL;Acc:Q5ACX5]	460.88	1490.1	-1.69	0.00015
Cal_CC_12_VS_Ca_0	C2_07070W	N/A	PKS_ER domain-containing protein [Source:UniProtKB/TrEMBL;Acc:Q59Z38]	297.18	961.91	-1.69	5.04e-05
Cal_CC_12_VS_Ca_0	C3_05520C	DNM1	Dynamin-related GTPase [Source:UniProtKB/TrEMBL;Acc:A0A1D8PKC9]	431.63	1398.42	-1.7	4.43e-05
Cal_CC_12_VS_Ca_0	C3_05920W	MRR1	Multidrug resistance regulator 1 [Source:UniProtKB/Swiss-Prot;Acc:Q5A4G2]	126.54	410.43	-1.7	0.00775
Cal_CC_12_VS_Ca_0	CR_04240C	N/A	RNA cytidine acetyltransferase [Source:UniProtKB/TrEMBL;Acc:Q5A6P2]	286.55	933.38	-1.7	0.0075
Cal_CC_12_VS_Ca_0	C5_04470C	N/A	RRM domain-containing protein [Source:UniProtKB/TrEMBL;Acc:Q5AK88]	3100.07	10099	-1.7	0.000821
Cal_CC_12_VS_Ca_0	CR_00270C	N/A	ABM domain-containing protein [Source:UniProtKB/TrEMBL;Acc:A0A1D8PRM8]	54.99	179.19	-1.7	0.00394
Cal_CC_12_VS_Ca_0	C2_09140C	MET10	FAD-binding FR-type domain-containing protein [Source:UniProtKB/TrEMBL;Acc:A0A1D8PIF6]	257.21	838.5	-1.7	0.000724
Cal_CC_12_VS_Ca_0	C2_07900W	GDH2	NAD-specific glutamate dehydrogenase [Source:UniProtKB/TrEMBL;Acc:A0A1D8PI00]	4424.91	14432.8	-1.71	0.00258
Cal_CC_12_VS_Ca_0	C3_03720W	GTT11	Gtt11p [Source:UniProtKB/TrEMBL;Acc:A0A1D8PJR2]	393.88	1284.91	-1.71	0.0013
Cal_CC_12_VS_Ca_0	C7_02330W	YCF1	ATP-binding cassette glutathione S-conjugate transporter [Source:UniProtKB/TrEMBL;Acc:A0A1D8PR42]	992.13	3246.62	-1.71	0.00198
Cal_CC_12_VS_Ca_0	C2_06990W	N/A	Protein of unknown function, expression regulated by white-opaque switch, repressed by alpha pheromone in SpiderM medium, Spider biofilm induced	27.59	90.34	-1.71	0.00556
Cal_CC_12_VS_Ca_0	C2_07410W	N/A	Hydrolase_4 domain-containing protein [Source:UniProtKB/TrEMBL;Acc:Q59U61]	233.83	765.88	-1.71	0.00591
Cal_CC_12_VS_Ca_0	C2_10330C	N/A	Protein of unknown function, Hap43-repressed gene	35.67	116.83	-1.71	0.0016
Cal_CC_12_VS_Ca_0	C4_06470W	N/A	Ortholog in S. cerevisiae is localizedto the bud, mating projection tip, and associates with ribosomes, Spider biofilm induced	382.88	1255.16	-1.71	0.000382
Cal_CC_12_VS_Ca_0	C3_06100C	DED1	ATP-dependent RNA helicase DED1 [Source:UniProtKB/Swiss-Prot;Acc:Q5A4E2]	403.96	1324.51	-1.71	5.97e-05
Cal_CC_12_VS_Ca_0	C1_09130W	MNN47	Protein of unknown function, Spider biofilm induced	563.39	1847.91	-1.71	0.00553
Cal_CC_12_VS_Ca_0	C4_03670W	SPO75	Spo75p [Source:UniProtKB/TrEMBL;Acc:Q59TM5]	174.18	571.47	-1.71	0.00139
Cal_CC_12_VS_Ca_0	CR_03880W	IFF9	Cell wall protein IFF9 [Source:UniProtKB/Swiss-Prot;Acc:Q5A6U1]	193.18	633.86	-1.71	0.00271
Cal_CC_12_VS_Ca_0	C2_03640W	UGA11	4-aminobutyrate aminotransferase [Source:UniProtKB/TrEMBL;Acc:Q5AHE2]	112	367.73	-1.72	0.00109
Cal_CC_12_VS_Ca_0	C1_03820W	PDR16	CRAL-TRIO domain-containing protein [Source:UniProtKB/TrEMBL;Acc:A0A1D8PD50]	213.04	700.18	-1.72	0.00262
Cal_CC_12_VS_Ca_0	C2_03380W	PAN1	Actin cytoskeleton-regulatory complex protein PAN1 [Source:UniProtKB/Swiss-Prot;Acc:Q5AHB1]	870.86	2862.44	-1.72	0.000605
Cal_CC_12_VS_Ca_0	C1_04940C	N/A	Protein of unknown function, exogenously expressed protein is a substrate for Kex2p processing in vitro	17.61	57.95	-1.72	0.0166
Cal_CC_12_VS_Ca_0	C1_08320W	TKL1	Transketolase [Source:UniProtKB/TrEMBL;Acc:Q5A750]	3541.85	11655.5	-1.72	0.00423
Cal_CC_12_VS_Ca_0	C3_01330W	ZCF8	Zn(2)-C6 fungal-type domain-containing protein [Source:UniProtKB/TrEMBL;Acc:A0A1D8PJ72]	430.03	1415.23	-1.72	0.000138
Cal_CC_12_VS_Ca_0	CR_04740C	ADE6	Formylglycinamide ribonucleotide amidotransferase [Source:UniProtKB/TrEMBL;Acc:Q59MZ5]	169.96	559.46	-1.72	0.00116
Cal_CC_12_VS_Ca_0	CR_03510W	N/A	Protein of unknown function, induced by alpha pheromone in SpiderM medium	20.94	69.12	-1.72	0.00608
Cal_CC_12_VS_Ca_0	C2_02540W	N/A	Ortholog of S. cereviaie Rrp5, an RNA binding protein involved in synthesis of 18S and 5.8S rRNAs, Hap43-induced gene	209.15	691.17	-1.72	0.00389
Cal_CC_12_VS_Ca_0	C2_02610C	HGT20	MFS domain-containing protein [Source:UniProtKB/TrEMBL;Acc:Q5ALJ1]	43.64	144.23	-1.72	0.0361
Cal_CC_12_VS_Ca_0	C1_05200C	N/A	Protein of unknown function, constitutive expression independent of MTL or white-opaque status, upregulated in a cyr1 mutant	280.01	925.86	-1.73	0.000229
Cal_CC_12_VS_Ca_0	C2_04110W	N/A	Ortholog(s) have DNA helicase activity, heteroduplex DNA loop binding activity	44.27	147.17	-1.73	0.00177
Cal_CC_12_VS_Ca_0	C3_01680C	N/A	Predicted potassium ion transporter, Spider biofilm induced	83.96	279.27	-1.73	0.00374
Cal_CC_12_VS_Ca_0	C1_07170C	ZCF23	Glucose starvation modulator protein 1 [Source:UniProtKB/Swiss-Prot;Acc:Q59WB9]	182.51	608.1	-1.74	0.000737
Cal_CC_12_VS_Ca_0	C3_03410C	N/A	Glyco_hydro_63 domain-containing protein [Source:UniProtKB/TrEMBL;Acc:Q5AED0]	2088.84	6961.97	-1.74	0.00429
Cal_CC_12_VS_Ca_0	CR_00540C	MDH1	Malate dehydrogenase, cytoplasmic [Source:UniProtKB/Swiss-Prot;Acc:P83778]	2552.22	8521.8	-1.74	0.000885
Cal_CC_12_VS_Ca_0	CR_00100C	EPL1	Enhancer of polycomb-like protein 1 [Source:UniProtKB/Swiss-Prot;Acc:Q5AAG1]	777.51	2599.96	-1.74	0.00118
Cal_CC_12_VS_Ca_0	C4_06300C	PGA42	Probable cell wall protein PGA42 [Source:UniProtKB/Swiss-Prot;Acc:Q5A1B2]	22.11	73.96	-1.74	0.00498
Cal_CC_12_VS_Ca_0	C7_01730C	STE18	Guanine nucleotide-binding protein subunit gamma [Source:UniProtKB/TrEMBL;Acc:A0A1D8PQX7]	21.61	72.33	-1.74	0.0133
Cal_CC_12_VS_Ca_0	CR_07020W	N/A	Rhodanese domain-containing protein [Source:UniProtKB/TrEMBL;Acc:A0A1D8PTD8]	297.53	997.45	-1.75	2.44e-05
Cal_CC_12_VS_Ca_0	C3_07280C	N/A	ENTH domain-containing protein [Source:UniProtKB/TrEMBL;Acc:Q5ADS1]	260.25	872.82	-1.75	0.00241
Cal_CC_12_VS_Ca_0	CR_02170W	MET2	AB hydrolase-1 domain-containing protein [Source:UniProtKB/TrEMBL;Acc:Q5A948]	496.03	1664.03	-1.75	9.51e-05
Cal_CC_12_VS_Ca_0	C4_02540W	RGT1	Zn(2)-C6 fungal-type domain-containing protein [Source:UniProtKB/TrEMBL;Acc:A0A1D8PLL4]	195.88	659.22	-1.75	0.000847
Cal_CC_12_VS_Ca_0	C3_01200W	UTP20	UVRC domain-containing protein [Source:UniProtKB/TrEMBL;Acc:A0A1D8PJ54]	130.41	438.93	-1.75	0.00497
Cal_CC_12_VS_Ca_0	C3_07320W	MDS3	Negative regulator of sporulation MDS3 [Source:UniProtKB/Swiss-Prot;Acc:Q5ADT1]	258.41	870.87	-1.75	7.44e-05
Cal_CC_12_VS_Ca_0	C2_08920W	N/A	ANK_REP_REGION domain-containing protein [Source:UniProtKB/TrEMBL;Acc:Q59SC9]	809.65	2729.49	-1.75	0.000429
Cal_CC_12_VS_Ca_0	C2_01890W	CTF1	Zn(2)-C6 fungal-type domain-containing protein [Source:UniProtKB/TrEMBL;Acc:A0A1D8PGH7]	217.77	734.18	-1.75	0.0156
Cal_CC_12_VS_Ca_0	C1_02420C	GSC1	1,3-beta-D-glucan-UDP glucosyltransferase [Source:UniProtKB/TrEMBL;Acc:A0A1D8PCT0]	898.83	3033.09	-1.75	6.25e-05
Cal_CC_12_VS_Ca_0	C1_03400W	N/A	Arrestin_C domain-containing protein [Source:UniProtKB/TrEMBL;Acc:A0A1D8PCZ8]	294.91	998.11	-1.76	0.000958
Cal_CC_12_VS_Ca_0	C2_08010W	BLM3	Blm3p [Source:UniProtKB/TrEMBL;Acc:Q5A2T3]	747.85	2533.46	-1.76	0.000343
Cal_CC_12_VS_Ca_0	C2_09880C	N/A	SWIRM domain-containing protein [Source:UniProtKB/TrEMBL;Acc:A0A1D8PII2]	959.92	3256.55	-1.76	0.000125
Cal_CC_12_VS_Ca_0	C1_10450W	GLY1	Beta_elim_lyase domain-containing protein [Source:UniProtKB/TrEMBL;Acc:Q59NC4]	1619.32	5494.17	-1.76	5.58e-05
Cal_CC_12_VS_Ca_0	C5_01750C	MTLA2	Mating-type-like protein A2 [Source:UniProtKB/Swiss-Prot;Acc:Q71U11]	8.21	27.92	-1.77	0.0425
Cal_CC_12_VS_Ca_0	C7_00080C	SAC7	Rho-GAP domain-containing protein [Source:UniProtKB/TrEMBL;Acc:A0A1D8PQG5]	372.2	1269.86	-1.77	0.000394
Cal_CC_12_VS_Ca_0	C2_05120C	N/A	Dubious open reading frame	55.73	190.21	-1.77	0.00035
Cal_CC_12_VS_Ca_0	C1_01150C	PPM2	tRNA wybutosine-synthesizing protein 4 [Source:UniProtKB/Swiss-Prot;Acc:Q5A931]	213.28	727.94	-1.77	0.000296
Cal_CC_12_VS_Ca_0	C1_07000W	MEF2	Putative mitochondrial translation elongation factor, caspofungin induced	113.46	388.45	-1.78	0.000492
Cal_CC_12_VS_Ca_0	C3_00480C	DOT5	Thioredoxin domain-containing protein [Source:UniProtKB/TrEMBL;Acc:Q5A7P9]	1114.24	3817.36	-1.78	0.000554
Cal_CC_12_VS_Ca_0	C1_04470C	N/A	Protein of unknown function, transcript detected in high-resolution tiling arrays, transcription induced by alpha pheromone in SpiderM medium, Spider and early-stage flow model biofilm induced	176.46	604.72	-1.78	0.00086
Cal_CC_12_VS_Ca_0	C7_02810W	PRX1	Thioredoxin domain-containing protein [Source:UniProtKB/TrEMBL;Acc:Q5A5A0]	2355.11	8087.8	-1.78	0.00153
Cal_CC_12_VS_Ca_0	C3_07410C	KRS1	Lysine--tRNA ligase [Source:UniProtKB/TrEMBL;Acc:Q5ADU2]	608.97	2098.2	-1.78	0.000191
Cal_CC_12_VS_Ca_0	C6_03330C	N/A	PX domain-containing protein [Source:UniProtKB/TrEMBL;Acc:A0A1D8PQ52]	317.89	1095.78	-1.79	0.000149
Cal_CC_12_VS_Ca_0	C1_12050W	RPN2	26S proteasome regulatory subunit RPN2 [Source:UniProtKB/TrEMBL;Acc:Q5A3L0]	1033.08	3568.39	-1.79	6.26e-05
Cal_CC_12_VS_Ca_0	C2_06190W	ILV1	Threonine dehydratase [Source:UniProtKB/TrEMBL;Acc:Q59P56]	495.79	1712.59	-1.79	5.17e-05
Cal_CC_12_VS_Ca_0	C1_09090C	ARG81	Zn(2)-C6 fungal-type domain-containing protein [Source:UniProtKB/TrEMBL;Acc:A0A1D8PEG7]	165.88	575.19	-1.79	0.000495
Cal_CC_12_VS_Ca_0	C1_10060C	N/A	Protein of unknown function, transcript regulated by white-opaque switch, flow model biofilm induced, Spider biofilm induced	593.86	2060.23	-1.79	0.0185
Cal_CC_12_VS_Ca_0	C1_09180W	LYS143	Zn(2)-C6 fungal-type domain-containing protein [Source:UniProtKB/TrEMBL;Acc:A0A1D8PEI7]	62.74	217.99	-1.8	0.000901
Cal_CC_12_VS_Ca_0	C5_01840C	TAC1	Zn(2)-C6 fungal-type domain-containing protein [Source:UniProtKB/TrEMBL;Acc:A0A1D8PN96]	258.25	898.18	-1.8	0.000302
Cal_CC_12_VS_Ca_0	C4_00420C	N/A	MHD domain-containing protein [Source:UniProtKB/TrEMBL;Acc:A0A1D8PL12]	711.19	2477.1	-1.8	0.000494
Cal_CC_12_VS_Ca_0	C6_00870C	ILV5	Ketol-acid reductoisomerase, mitochondrial [Source:UniProtKB/TrEMBL;Acc:A0A1D8PPG7]	856.98	2987.88	-1.8	0.000191
Cal_CC_12_VS_Ca_0	C5_04800W	CRH12	Extracellular glycosidase CRH12 [Source:UniProtKB/Swiss-Prot;Acc:Q5AK54]	193.86	677	-1.8	0.000973
Cal_CC_12_VS_Ca_0	C4_04360W	N/A	Putative cytochrome P450, Hap43-repressed gene	38.09	133.09	-1.8	0.00136
Cal_CC_12_VS_Ca_0	C3_05080W	N/A	PKS_ER domain-containing protein [Source:UniProtKB/TrEMBL;Acc:Q5ANC5]	30.58	106.86	-1.8	0.00352
Cal_CC_12_VS_Ca_0	C4_00360C	RCH1	Solute carrier RCH1 [Source:UniProtKB/Swiss-Prot;Acc:Q59UQ7]	86.71	303.37	-1.81	0.00163
Cal_CC_12_VS_Ca_0	CR_08090W	SSB1	Hsp70 family ATPase [Source:UniProtKB/TrEMBL;Acc:Q5A397]	2316.39	8111.85	-1.81	0.000852
Cal_CC_12_VS_Ca_0	C7_00400W	LEU2	3-isopropylmalate dehydrogenase [Source:UniProtKB/TrEMBL;Acc:A0A1D8PQK5]	126.04	441.97	-1.81	0.00114
Cal_CC_12_VS_Ca_0	C2_00540W	N/A	Protein with a multidrug and toxin extrusion protein domain, induced by Mnl1 under weak acid stress	284.68	998.28	-1.81	0.000113
Cal_CC_12_VS_Ca_0	CR_03630W	IFF3	Cell wall protein IFF3 [Source:UniProtKB/Swiss-Prot;Acc:Q5A029]	166.66	585.62	-1.81	0.000749
Cal_CC_12_VS_Ca_0	CR_10070C	ZCF39	Zn(2)-C6 fungal-type domain-containing protein [Source:UniProtKB/TrEMBL;Acc:A0A1D8PU45]	1346.3	4731.08	-1.81	6.23e-05
Cal_CC_12_VS_Ca_0	C6_01590W	N/A	PWWP domain-containing protein [Source:UniProtKB/TrEMBL;Acc:Q5A4L3]	475.5	1673.22	-1.82	2.3e-05
Cal_CC_12_VS_Ca_0	C4_02500C	ADR1	Transcriptional regulator ADR1 [Source:UniProtKB/Swiss-Prot;Acc:Q5AF56]	280.28	987.02	-1.82	0.00552
Cal_CC_12_VS_Ca_0	CR_01690C	CDC60	Leucyl-tRNA synthetase [Source:UniProtKB/TrEMBL;Acc:A0A1D8PS12]	999.07	3521.47	-1.82	0.00044
Cal_CC_12_VS_Ca_0	C6_02730W	SAC6	Fimbrin [Source:UniProtKB/TrEMBL;Acc:A0A1D8PPY8]	2187.97	7713.87	-1.82	6.25e-05
Cal_CC_12_VS_Ca_0	CR_09420C	BGL22	Beta-glucosidase [Source:UniProtKB/TrEMBL;Acc:A0A1D8PTY8]	122.94	433.67	-1.82	0.000131
Cal_CC_12_VS_Ca_0	C5_04960W	N/A	Protein of unknown function, induced in core caspofungin response, induced in ssr1 mutant, induced by nitric oxide independent of Yhb1, Spider biofilm induced	636.55	2248.7	-1.82	3.82e-05
Cal_CC_12_VS_Ca_0	C7_00050C	RAD3	General transcription and DNA repair factor IIH helicase subunit XPD [Source:UniProtKB/TrEMBL;Acc:A0A1D8PQH0]	531.2	1883.22	-1.83	0.000112
Cal_CC_12_VS_Ca_0	C7_00270W	FEX1	Fluoride export protein 1 [Source:UniProtKB/Swiss-Prot;Acc:Q5AFH3]	384.63	1365.77	-1.83	2.91e-05
Cal_CC_12_VS_Ca_0	C2_01970C	ROD1	Arrestin_C domain-containing protein [Source:UniProtKB/TrEMBL;Acc:A0A1D8PGG1]	92.33	328.02	-1.83	0.0093
Cal_CC_12_VS_Ca_0	C6_02430W	N/A	WAC domain-containing protein [Source:UniProtKB/TrEMBL;Acc:A0A1D8PPV9]	170.72	606.59	-1.83	0.000438
Cal_CC_12_VS_Ca_0	C6_04180W	N/A	Aminopeptidase [Source:UniProtKB/TrEMBL;Acc:A0A1D8PQC4]	648.67	2313.68	-1.83	6.72e-05
Cal_CC_12_VS_Ca_0	C4_04660C	N/A	Ubiquitin carboxyl-terminal hydrolase [Source:UniProtKB/TrEMBL;Acc:Q5A675]	432.62	1546.05	-1.84	0.00081
Cal_CC_12_VS_Ca_0	C6_03170C	MDR1	Multidrug resistance protein 1 [Source:UniProtKB/Swiss-Prot;Acc:Q5ABU7]	45.31	162.61	-1.84	0.00666
Cal_CC_12_VS_Ca_0	C3_05160C	DBP10	ATP-dependent RNA helicase DBP10 [Source:UniProtKB/Swiss-Prot;Acc:Q5ANB2]	203.58	730.87	-1.84	0.00111
Cal_CC_12_VS_Ca_0	C3_05150W	N/A	Putative cleavage factor I subunit, required for the cleavage and polyadenylation of pre-mRNA 3' ends, Spider biofilm repressed	271.89	976.37	-1.84	2.05e-05
Cal_CC_12_VS_Ca_0	C1_05930C	N/A	WD_REPEATS_REGION domain-containing protein [Source:UniProtKB/TrEMBL;Acc:A0A1D8PDN2]	123.16	443.1	-1.85	0.000124
Cal_CC_12_VS_Ca_0	C4_02440C	PGA38	Pga38p [Source:UniProtKB/TrEMBL;Acc:A0A1D8PLK7]	323.93	1167.53	-1.85	0.00123
Cal_CC_12_VS_Ca_0	CR_05750W	N/A	Predicted glycosyl hydrolase, hypoxia induced, flow model biofilm induced	745.7	2690.53	-1.85	3.41e-05
Cal_CC_12_VS_Ca_0	C3_06950W	N/A	SPX domain-containing protein [Source:UniProtKB/TrEMBL;Acc:Q5ADN6]	201.27	729.17	-1.86	0.0106
Cal_CC_12_VS_Ca_0	C1_01530C	N/A	Arginyl-tRNA synthetase [Source:UniProtKB/TrEMBL;Acc:A0A1D8PCI5]	970.66	3517.29	-1.86	1.02e-05
Cal_CC_12_VS_Ca_0	C1_13600W	N/A	Ortholog of S. cerevisiae : YBL029W, C. glabrata CBS138 : CAGL0F04125g, C. parapsilosis CDC317 : CPAR2_201430, C. auris B8441 : B9J08_000642 and Candida tenuis NRRL Y-1498 : CANTEDRAFT_136724	14.43	52.35	-1.86	0.00675
Cal_CC_12_VS_Ca_0	CR_02160W	UGT51C1	Sterol 3-beta-glucosyltransferase [Source:UniProtKB/Swiss-Prot;Acc:Q5A950]	221.9	807.43	-1.86	2.36e-05
Cal_CC_12_VS_Ca_0	C1_14380C	N/A	Ortholog(s) have role in mRNA metabolic process, mitochondrial translational initiation and extrinsic component of membrane, mitochondrial inner membrane localization	120.28	438.17	-1.87	0.000112
Cal_CC_12_VS_Ca_0	C6_03480W	YMX6	Pyr_redox_2 domain-containing protein [Source:UniProtKB/TrEMBL;Acc:A0A1D8PQ66]	192.69	703.09	-1.87	0.00752
Cal_CC_12_VS_Ca_0	C3_05570W	QDR2	MFS antiporter QDR2 [Source:UniProtKB/Swiss-Prot;Acc:Q59YT1]	272.2	993.65	-1.87	0.000112
Cal_CC_12_VS_Ca_0	CR_05240C	FGR14	Reverse transcriptase domain-containing protein [Source:UniProtKB/TrEMBL;Acc:A0A1D8PSY7]	693.64	2532.23	-1.87	1.94e-05
Cal_CC_12_VS_Ca_0	C3_06010W	CAM1	Translation elongation factor EF1B gamma [Source:UniProtKB/TrEMBL;Acc:A0A1D8PKC3]	513.16	1876.46	-1.87	0.00104
Cal_CC_12_VS_Ca_0	C1_01110C	ZPR1	Zinc finger-containing protein [Source:UniProtKB/TrEMBL;Acc:Q5A934]	215.45	788.45	-1.87	0.00433
Cal_CC_12_VS_Ca_0	C7_03550C	N/A	Protein of unknown function, rat catheter biofilm repressed	7.59	27.9	-1.88	0.0232
Cal_CC_12_VS_Ca_0	C3_03500W	SKN2	GH16 domain-containing protein [Source:UniProtKB/TrEMBL;Acc:Q5AEC0]	98.52	363.15	-1.88	0.000518
Cal_CC_12_VS_Ca_0	CR_09710W	PCD1	Nudix hydrolase domain-containing protein [Source:UniProtKB/TrEMBL;Acc:A0A1D8PU14]	199.96	738.55	-1.89	3.81e-05
Cal_CC_12_VS_Ca_0	C5_00190C	FAS1	Fatty acid synthase subunit beta [Source:UniProtKB/TrEMBL;Acc:Q5A4W7]	1621.57	6002.39	-1.89	0.000188
Cal_CC_12_VS_Ca_0	C3_03600C	GTT12	Bifunctional glutathione transferase/peroxidase [Source:UniProtKB/TrEMBL;Acc:A0A1D8PJX4]	63.99	237.11	-1.89	0.000665
Cal_CC_12_VS_Ca_0	C1_03200C	ARO80	Zn(2)-C6 fungal-type domain-containing protein [Source:UniProtKB/TrEMBL;Acc:A0A1D8PCY0]	113.07	419.09	-1.89	0.000672
Cal_CC_12_VS_Ca_0	CR_08250C	HSP104	Chaperone ATPase [Source:UniProtKB/TrEMBL;Acc:A0A1D8PTP9]	4391.5	16287.2	-1.89	0.000877
Cal_CC_12_VS_Ca_0	C1_01320W	MRS7	Letm1 RBD domain-containing protein [Source:UniProtKB/TrEMBL;Acc:A0A1D8PCG9]	626.5	2323.6	-1.89	2.05e-05
Cal_CC_12_VS_Ca_0	C1_08090C	FUN12	Eukaryotic translation initiation factor 5B [Source:UniProtKB/TrEMBL;Acc:Q5A782]	841.94	3125.73	-1.89	5.05e-05
Cal_CC_12_VS_Ca_0	C7_04250W	TPO2	MFS domain-containing protein [Source:UniProtKB/TrEMBL;Acc:A0A1D8PRK9]	39.39	146.38	-1.89	0.00302
Cal_CC_12_VS_Ca_0	C2_08570W	ANP1	Anp1p [Source:UniProtKB/TrEMBL;Acc:Q59Y27]	150.87	561.46	-1.9	0.000573
Cal_CC_12_VS_Ca_0	C2_01690W	N/A	Putative succinate dehydrogenase, enzyme of citric acid cycle, repressed by nitric oxide, Efg1, Hap43 repressed	445.16	1656.91	-1.9	5.84e-06
Cal_CC_12_VS_Ca_0	CR_10830C	N/A	Mitoc_mL59 domain-containing protein [Source:UniProtKB/TrEMBL;Acc:A0A1D8PUC5]	49.29	183.49	-1.9	0.000272
Cal_CC_12_VS_Ca_0	CR_03230W	SQS1	Protein SQS1 [Source:UniProtKB/Swiss-Prot;Acc:Q59UG4]	163.19	607.72	-1.9	9.75e-05
Cal_CC_12_VS_Ca_0	C1_09170W	CTA8	Heat shock transcription factor [Source:UniProtKB/Swiss-Prot;Acc:Q5AQ33]	229.06	853.23	-1.9	7.02e-05
Cal_CC_12_VS_Ca_0	C5_00200C	BDF1	Essential chromatin-binding bromodomain protein, repressed upon adherence to polystyrene, reduced mRNA abundance detected in null mutant, macrophage/pseudohyphal-repressed	902.95	3365.11	-1.9	0.000381
Cal_CC_12_VS_Ca_0	C2_08490W	DSE1	Protein DSE1 [Source:UniProtKB/Swiss-Prot;Acc:Q59Y20]	163.76	610.63	-1.9	0.000134
Cal_CC_12_VS_Ca_0	C1_01140C	N/A	CBM21 domain-containing protein [Source:UniProtKB/TrEMBL;Acc:Q5A932]	855.59	3199.09	-1.9	0.000311
Cal_CC_12_VS_Ca_0	CR_10590W	N/A	CNH domain-containing protein [Source:UniProtKB/TrEMBL;Acc:A0A1D8PUA0]	177.78	665.76	-1.9	0.000255
Cal_CC_12_VS_Ca_0	C3_03480C	ALT1	Aminotran_1_2 domain-containing protein [Source:UniProtKB/TrEMBL;Acc:A0A1D8PJP4]	488.92	1831.29	-1.91	0.000384
Cal_CC_12_VS_Ca_0	C4_04700W	SSZ1	Ssz1p [Source:UniProtKB/TrEMBL;Acc:Q5A678]	560.4	2099.72	-1.91	0.000143
Cal_CC_12_VS_Ca_0	C1_00640C	RPO41	DNA-directed RNA polymerase [Source:UniProtKB/TrEMBL;Acc:A0A1D8PCA4]	291.24	1091.55	-1.91	0.000335
Cal_CC_12_VS_Ca_0	C5_02290W	PDE1	3'\\5'-cyclic-nucleotide phosphodiesterase PDE1 [Source:UniProtKB/TrEMBL;Acc:Q5AGE4]	123.07	462.46	-1.91	0.000943
Cal_CC_12_VS_Ca_0	C2_10070W	N/A	Formate dehydrogenase [Source:UniProtKB/TrEMBL;Acc:A0A1D8PIL8]	81.53	306.8	-1.91	0.000665
Cal_CC_12_VS_Ca_0	C2_04450W	N/A	Protein of unknown function, Hap43-repressed, rat catheter biofilm repressed	60.27	227.04	-1.91	0.000585
Cal_CC_12_VS_Ca_0	C6_03050C	N/A	Protein of unknown function, transcript is upregulated in clinical isolates from HIV+ patients with oral candidiasis	113.94	429.34	-1.91	0.000217
Cal_CC_12_VS_Ca_0	C7_00590W	N/A	Ortholog of C. dubliniensis CD36 : Cd36_70070, C. parapsilosis CDC317 : CPAR2_301080, C. auris B8441 : B9J08_001159, Debaryomyces hansenii CBS767 : DEHA2F22946g and Pichia stipitis Pignal : PICST_46820	246.17	930.08	-1.92	3.3e-05
Cal_CC_12_VS_Ca_0	C6_00250W	N/A	AB hydrolase-1 domain-containing protein [Source:UniProtKB/TrEMBL;Acc:A0A1D8PPA2]	272.42	1029.83	-1.92	0.00126
Cal_CC_12_VS_Ca_0	C3_07860C	MRR2	multidrug resistance regulator 2 [Source:UniProtKB/Swiss-Prot;Acc:Q59MJ1]	90.21	341.33	-1.92	0.000263
Cal_CC_12_VS_Ca_0	C2_10020C	N/A	Has domain(s) with predicted catalytic activity and role in carbohydrate metabolic process	17.58	66.56	-1.92	0.0145
Cal_CC_12_VS_Ca_0	C3_02370C	ALR1	Mg(2+) transporter [Source:UniProtKB/TrEMBL;Acc:A0A1D8PJF5]	910.23	3449.43	-1.92	3.3e-05
Cal_CC_12_VS_Ca_0	CR_08570W	SKI2	SKI complex RNA helicase subunit [Source:UniProtKB/TrEMBL;Acc:Q5A337]	295.68	1120.92	-1.92	4.39e-05
Cal_CC_12_VS_Ca_0	C1_09240C	N/A	Protein of unknown function, induced during chlamydospore formation in both C. albicans and C. dubliniensis	12.28	46.68	-1.93	0.00739
Cal_CC_12_VS_Ca_0	C1_10010C	SWE1	Mitosis inhibitor protein kinase SWE1 [Source:UniProtKB/Swiss-Prot;Acc:Q5AP97]	336.95	1281.87	-1.93	4.07e-05
Cal_CC_12_VS_Ca_0	C1_11990W	N/A	Putative cell wall adhesin-like protein, repressed in core caspofungin response and by alpha pheromone in SpiderM medium, transcript reduced in ace2 mutant, flow model, rat catheter and Spider biofilm repressed	43.77	166.52	-1.93	0.00138
Cal_CC_12_VS_Ca_0	CR_09980W	SPT7	Bromo domain-containing protein [Source:UniProtKB/TrEMBL;Acc:A0A1D8PU33]	162.5	619.08	-1.93	1.45e-05
Cal_CC_12_VS_Ca_0	C1_02590C	SNZ1	Pyridoxal 5'-phosphate synthase (glutamine hydrolyzing) [Source:UniProtKB/TrEMBL;Acc:Q5AIA6]	3666.8	14014.4	-1.93	4.23e-06
Cal_CC_12_VS_Ca_0	C1_08370W	SDS24	Protein SDS23 [Source:UniProtKB/Swiss-Prot;Acc:Q5A744]	1257.15	4818.12	-1.94	0.00157
Cal_CC_12_VS_Ca_0	C1_08310W	OPY2	Opy2 domain-containing protein [Source:UniProtKB/TrEMBL;Acc:Q5A753]	282.19	1083.89	-1.94	0.000284
Cal_CC_12_VS_Ca_0	C3_02320W	ILV2	Acetolactate synthase [Source:UniProtKB/TrEMBL;Acc:A0A1D8PJF9]	638.52	2459.29	-1.95	0.000484
Cal_CC_12_VS_Ca_0	CR_09170C	SSU1	Sulfite efflux pump SSU1 [Source:UniProtKB/Swiss-Prot;Acc:Q5A3Z6]	289.59	1116.04	-1.95	0.0103
Cal_CC_12_VS_Ca_0	CR_07080W	TIF6	Eukaryotic translation initiation factor 6 [Source:UniProtKB/Swiss-Prot;Acc:Q59L13]	1847.07	7128.78	-1.95	0.000587
Cal_CC_12_VS_Ca_0	C4_05540W	HOM3	Aspartokinase [Source:UniProtKB/TrEMBL;Acc:A0A1D8PMB8]	230.84	891.74	-1.95	0.00149
Cal_CC_12_VS_Ca_0	C3_00930W	ATO2	Ato2p [Source:UniProtKB/TrEMBL;Acc:A0A1D8PJ42]	148.96	575.5	-1.95	0.000158
Cal_CC_12_VS_Ca_0	C2_02600C	FGR22	PLCXc domain-containing protein [Source:UniProtKB/TrEMBL;Acc:Q5ALJ2]	106.56	411.94	-1.95	0.000797
Cal_CC_12_VS_Ca_0	C7_00620W	GUS1	Glutamyl-tRNA synthetase [Source:UniProtKB/TrEMBL;Acc:A0A1D8PQL8]	429.78	1668.42	-1.96	0.00027
Cal_CC_12_VS_Ca_0	C3_01260C	N/A	Putative adhesin-like protein, highly expressed in white cells during pheromone response, required for adhesion, hyphal growth and biofilm formation	51.4	199.65	-1.96	0.000796
Cal_CC_12_VS_Ca_0	CR_02930W	N/A	Protein of unknown function, induced by nitric oxide independent of Yhb1p	670.2	2607.5	-1.96	0.000266
Cal_CC_12_VS_Ca_0	C5_05470W	EST1	Est1p [Source:UniProtKB/TrEMBL;Acc:A0A1D8PP89]	376.73	1467.79	-1.96	6.02e-05
Cal_CC_12_VS_Ca_0	CR_08920W	N/A	Protein with predicted oxidoreductase and dehydrogenase domains, Hap43-repressed, Spider biofilm induced	299.06	1168.03	-1.97	1.21e-05
Cal_CC_12_VS_Ca_0	C1_05840W	PRN1	Prn1p [Source:UniProtKB/TrEMBL;Acc:A0A1D8PDN9]	60.48	236.45	-1.97	0.00896
Cal_CC_12_VS_Ca_0	C2_03120W	AMO1	Amine oxidase [Source:UniProtKB/TrEMBL;Acc:Q5A0M7]	45.42	178.25	-1.97	0.000889
Cal_CC_12_VS_Ca_0	C1_04610W	ATP1	ATP synthase subunit alpha [Source:UniProtKB/TrEMBL;Acc:A0A1D8PDC4]	4869.15	19119	-1.97	0.000939
Cal_CC_12_VS_Ca_0	C1_02180W	GAL7	Galactose-1-phosphate uridylyltransferase [Source:UniProtKB/TrEMBL;Acc:A0A1D8PCM2]	440.78	1732.45	-1.97	0.000343
Cal_CC_12_VS_Ca_0	CR_04680C	N/A	Protein of unknown function, transcript detected on high-resolution tiling arrays	9.2	36.17	-1.98	0.0388
Cal_CC_12_VS_Ca_0	C2_03350W	PGA17	Predicted GPI-anchored protein 17 [Source:UniProtKB/Swiss-Prot;Acc:Q5AHA4]	10.18	40.08	-1.98	0.0197
Cal_CC_12_VS_Ca_0	C1_02130C	GAL1	Galactokinase [Source:UniProtKB/TrEMBL;Acc:Q59VY8]	1237.39	4872.52	-1.98	0.00185
Cal_CC_12_VS_Ca_0	C2_08980C	PGA55	Probable GPI-anchored adhesin-like protein PGA55 [Source:UniProtKB/Swiss-Prot;Acc:Q59SG9]	277.22	1092.08	-1.98	6.61e-05
Cal_CC_12_VS_Ca_0	C6_03620C	N/A	Ferulic acid decarboxylase 1 [Source:UniProtKB/TrEMBL;Acc:A0A1D8PQ75]	195.4	772.34	-1.98	6.27e-06
Cal_CC_12_VS_Ca_0	C1_04950C	RPM2	Ribonuclease P [Source:UniProtKB/TrEMBL;Acc:A0A1D8PDF0]	248.48	982.24	-1.98	9.97e-06
Cal_CC_12_VS_Ca_0	C1_10800C	ALP1	AA_permease domain-containing protein [Source:UniProtKB/TrEMBL;Acc:Q59WG4]	474.52	1877.54	-1.98	0.00197
Cal_CC_12_VS_Ca_0	CR_10110W	CHT3	Chitinase 3 [Source:UniProtKB/Swiss-Prot;Acc:P40954]	240.08	950.26	-1.98	0.00044
Cal_CC_12_VS_Ca_0	C7_01940C	PRM10	Pheromone-regulated membrane protein 10 [Source:UniProtKB/Swiss-Prot;Acc:Q5AH11]	431.45	1708.08	-1.99	7.45e-05
Cal_CC_12_VS_Ca_0	C3_07670W	N/A	P-Loop domain-containing protein of unknown function, transposon mutation affects filamentous growth, Spider biofilm induced	250.03	992.84	-1.99	0.00128
Cal_CC_12_VS_Ca_0	C3_06590W	LYS9	Saccharopine dehydrogenase (NADP+, L-glutamate-forming) [Source:UniProtKB/TrEMBL;Acc:A0A1D8PKJ4]	965.61	3840.63	-1.99	5.94e-05
Cal_CC_12_VS_Ca_0	C2_00030W	RRN3	rDNA-binding RNA polymerase I transcriptional factor [Source:UniProtKB/TrEMBL;Acc:Q59L42]	154.93	616.25	-1.99	0.000159
Cal_CC_12_VS_Ca_0	C2_03520C	ADAEC	Ada_Zn_binding domain-containing protein [Source:UniProtKB/TrEMBL;Acc:A0A1D8PGW0]	663.32	2638.59	-1.99	9.48e-05
Cal_CC_12_VS_Ca_0	CR_07270C	HGT16	MFS domain-containing protein [Source:UniProtKB/TrEMBL;Acc:A0A1D8PTF7]	41.15	163.69	-1.99	0.00297
Cal_CC_12_VS_Ca_0	CR_08980C	N/A	Ortholog(s) have protein phosphatase 1 binding activity, role in cortical actin cytoskeleton organization, positive regulation of clathrin-dependent endocytosis, protein secretion and actin cortical patch, nucleus localization	95.57	380.41	-1.99	0.00121
Cal_CC_12_VS_Ca_0	C5_00600C	N/A	F-box domain-containing protein [Source:UniProtKB/TrEMBL;Acc:A0A1D8PMY7]	6.49	25.86	-1.99	0.0258
Cal_CC_12_VS_Ca_0	C7_00570W	RPA135	DNA-directed RNA polymerase subunit beta [Source:UniProtKB/TrEMBL;Acc:A0A1D8PQM4]	252.39	1006.36	-2	0.000767
Cal_CC_12_VS_Ca_0	C1_08940C	MSN4	Stress-responsive transcriptional activator [Source:UniProtKB/TrEMBL;Acc:A0A1D8PEH3]	218.12	870.88	-2	4.02e-05
Cal_CC_12_VS_Ca_0	C1_11050W	N/A	Regulator of rDNA transcription protein 5 [Source:UniProtKB/TrEMBL;Acc:A0A1D8PF15]	14.61	58.36	-2	0.017
Cal_CC_12_VS_Ca_0	C4_05100C	MYO5	Myosin-5 [Source:UniProtKB/Swiss-Prot;Acc:Q59MQ0]	590.47	2359.24	-2	3.28e-06
Cal_CC_12_VS_Ca_0	C4_06760W	GUT2	Glycerol-3-phosphate dehydrogenase [Source:UniProtKB/TrEMBL;Acc:A0A1D8PMP1]	545.58	2183.09	-2	8.24e-05
Cal_CC_12_VS_Ca_0	C3_06230W	CYM1	Mitochondrial presequence protease [Source:UniProtKB/Swiss-Prot;Acc:Q5A301]	148.79	596.09	-2	2.4e-06
Cal_CC_12_VS_Ca_0	C3_03760W	N/A	Diacylglycerol O-acyltransferase [Source:UniProtKB/TrEMBL;Acc:Q59SS8]	408.44	1641.3	-2.01	1.01e-05
Cal_CC_12_VS_Ca_0	C3_03120C	DAL5	Allantoate permease [Source:UniProtKB/TrEMBL;Acc:Q5AEF9]	70.89	284.98	-2.01	0.000233
Cal_CC_12_VS_Ca_0	C4_02210W	N/A	Hydrolase_4 domain-containing protein [Source:UniProtKB/TrEMBL;Acc:Q5AMS7]	11.43	45.98	-2.01	0.00486
Cal_CC_12_VS_Ca_0	CR_00470W	N/A	Reverse transcriptase domain-containing protein [Source:UniProtKB/TrEMBL;Acc:A0A1D8PRQ0]	987.36	3972.59	-2.01	7.7e-05
Cal_CC_12_VS_Ca_0	C1_09160W	AOX1	Alternative oxidase [Source:UniProtKB/TrEMBL;Acc:A0A1D8PEM4]	141.68	572.4	-2.01	0.000151
Cal_CC_12_VS_Ca_0	C1_00010W	N/A	Dubious open reading frame	4.25	17.16	-2.01	0.0426
Cal_CC_12_VS_Ca_0	C2_10160W	N/A	Secreted protein, fluconazole-induced	211.56	856.16	-2.02	0.00187
Cal_CC_12_VS_Ca_0	C2_06590C	GIT1	Glycerophosphoinositol permease 1 [Source:UniProtKB/Swiss-Prot;Acc:Q59Q30]	49.35	199.87	-2.02	0.000226
Cal_CC_12_VS_Ca_0	CR_07140C	N/A	Protein of unknown function, transcript regulated by Mig1 and Tup1, rat catheter biofilm induced	35.54	143.95	-2.02	0.00491
Cal_CC_12_VS_Ca_0	C5_03440W	N/A	(orf19.2638.1) Protein of unknown function	51.56	208.87	-2.02	0.000315
Cal_CC_12_VS_Ca_0	CR_06910W	BUD5	Ras family guanine nucleotide exchange factor [Source:UniProtKB/TrEMBL;Acc:A0A1D8PTC8]	253.07	1025.44	-2.02	9.59e-06
Cal_CC_12_VS_Ca_0	C2_00400C	N/A	Putative NADH dehydrogenase, repressed by nitric oxide, Hap43p-repressed	176.5	715.25	-2.02	3.52e-05
Cal_CC_12_VS_Ca_0	CR_08300C	NTE1	Lysophospholipase NTE1 [Source:UniProtKB/Swiss-Prot;Acc:Q5A368]	383.6	1555.95	-2.02	4.88e-05
Cal_CC_12_VS_Ca_0	CR_00800C	PWP2	WD_REPEATS_REGION domain-containing protein [Source:UniProtKB/TrEMBL;Acc:Q5A852]	208.09	844.06	-2.02	0.00028
Cal_CC_12_VS_Ca_0	CR_07300W	N/A	FAD-binding FR-type domain-containing protein [Source:UniProtKB/TrEMBL;Acc:A0A1D8PTF9]	4.5	18.27	-2.02	0.0486
Cal_CC_12_VS_Ca_0	C3_03210W	N/A	Predicted short chain dehydrogenase, Spider biofilm induced	127.39	517.23	-2.02	1.43e-05
Cal_CC_12_VS_Ca_0	C1_14580C	N/A	Predicted ORF in retrotransposon Zorro2 with similarity to zinc finger-containing retroviral nucleocapsid proteins, un-merged from orf19.7275 in a revision of Assembly 21 based on comparative genome analysis and new sequence data	102.63	417.2	-2.02	1.58e-05
Cal_CC_12_VS_Ca_0	C1_14110C	RPL4B	Ribos_L4_asso_C domain-containing protein [Source:UniProtKB/TrEMBL;Acc:A0A1D8PFV1]	1578.46	6425.83	-2.03	2.01e-05
Cal_CC_12_VS_Ca_0	C6_02830W	MNN45	Mnn4-4p [Source:UniProtKB/TrEMBL;Acc:A0A1D8PQ19]	84.14	342.99	-2.03	0.000129
Cal_CC_12_VS_Ca_0	C2_00070C	MPP10	U3 small nucleolar ribonucleoprotein protein MPP10 [Source:UniProtKB/TrEMBL;Acc:A0A1D8PFZ9]	283.85	1157.95	-2.03	0.000129
Cal_CC_12_VS_Ca_0	C6_00330C	GNP1	AA_permease domain-containing protein [Source:UniProtKB/TrEMBL;Acc:Q59RL1]	4282.9	17472.9	-2.03	0.00104
Cal_CC_12_VS_Ca_0	C1_00590W	TUF1	Elongation factor Tu [Source:UniProtKB/TrEMBL;Acc:Q5ABC3]	897.73	3675.96	-2.03	0.00155
Cal_CC_12_VS_Ca_0	CR_09650W	WAL1	Actin-binding protein [Source:UniProtKB/TrEMBL;Acc:A0A1D8PU03]	141.32	579.07	-2.03	5.1e-06
Cal_CC_12_VS_Ca_0	CR_09490W	N/A	Ortholog(s) have DNA binding, chromatin binding, histone deacetylase activity and role in chromosome segregation, gene silencing by RNA, histone deacetylation, negative regulation of transcription by RNA polymerase II	124.31	510.83	-2.04	2.33e-05
Cal_CC_12_VS_Ca_0	C1_10550C	GCA2	NtCtMGAM_N domain-containing protein [Source:UniProtKB/TrEMBL;Acc:A0A1D8PEW1]	477.16	1964.3	-2.04	0.00121
Cal_CC_12_VS_Ca_0	C1_13590W	N/A	Ortholog of C. dubliniensis CD36 : Cd36_12580	10.96	45.11	-2.04	0.00836
Cal_CC_12_VS_Ca_0	C1_03350C	RLI1	Fe-S cluster-binding ribosome biosynthesis protein [Source:UniProtKB/TrEMBL;Acc:Q5AI20]	278.41	1146.67	-2.04	7.92e-05
Cal_CC_12_VS_Ca_0	CR_07700W	N/A	Protein kinase domain-containing protein [Source:UniProtKB/TrEMBL;Acc:A0A1D8PTJ6]	125.86	518.5	-2.04	0.000237
Cal_CC_12_VS_Ca_0	C3_03680W	N/A	Sphinganine-1-phosphate aldolase [Source:UniProtKB/TrEMBL;Acc:A0A1D8PJQ9]	346.42	1433.07	-2.05	1.05e-06
Cal_CC_12_VS_Ca_0	CR_08270W	N/A	Protein of unknown function, transcript upregulated in azole-resistant strain overexpressing MDR1, Spider biofilm induced	10.64	44.07	-2.05	0.00548
Cal_CC_12_VS_Ca_0	C7_02490W	PEX1	Peroxin-1 [Source:UniProtKB/TrEMBL;Acc:A0A1D8PR43]	217.28	901.45	-2.05	0.000242
Cal_CC_12_VS_Ca_0	C4_06820C	CZF1	Zinc cluster transcription factor CZF1 [Source:UniProtKB/Swiss-Prot;Acc:Q5A0W9]	129.95	539.4	-2.05	3.68e-05
Cal_CC_12_VS_Ca_0	CR_05320C	N/A	Dubious open reading frame	4.86	20.19	-2.05	0.0413
Cal_CC_12_VS_Ca_0	C1_12770W	RPG1A	Eukaryotic translation initiation factor 3 subunit A [Source:UniProtKB/Swiss-Prot;Acc:Q59PL9]	319.61	1326.79	-2.05	5.89e-05
Cal_CC_12_VS_Ca_0	CR_07090W	STT4	1-phosphatidylinositol 4-kinase [Source:UniProtKB/TrEMBL;Acc:A0A1D8PTE0]	685.27	2859.86	-2.06	1.34e-05
Cal_CC_12_VS_Ca_0	C7_02130W	N/A	Short-chain dehydrogenase/reductase [Source:UniProtKB/TrEMBL;Acc:A0A1D8PR28]	6.83	28.51	-2.06	0.0204
Cal_CC_12_VS_Ca_0	CR_01640C	ACU1	Cation_ATPase_N domain-containing protein [Source:UniProtKB/TrEMBL;Acc:Q5A9B2]	9.47	39.57	-2.06	0.00576
Cal_CC_12_VS_Ca_0	C1_09250W	CRP1	Crp1p [Source:UniProtKB/TrEMBL;Acc:A0A1D8PEI4]	764.2	3198.17	-2.07	0.0113
Cal_CC_12_VS_Ca_0	C1_12240C	N/A	AA_TRNA_LIGASE_II_ALA domain-containing protein [Source:UniProtKB/TrEMBL;Acc:A0A1D8PFC1]	96.42	403.69	-2.07	0.000111
Cal_CC_12_VS_Ca_0	C1_12470W	N/A	Protein of unknown function, induced by Mnl1 under weak acid stress	77.74	326.6	-2.07	0.000193
Cal_CC_12_VS_Ca_0	C7_00660W	GAC1	CBM21 domain-containing protein [Source:UniProtKB/TrEMBL;Acc:A0A1D8PQN2]	1004.29	4224.44	-2.07	3.46e-05
Cal_CC_12_VS_Ca_0	C4_03110W	N/A	Phospholipid-transporting ATPase [Source:UniProtKB/TrEMBL;Acc:A0A1D8PLQ7]	407.42	1714.06	-2.07	5.34e-07
Cal_CC_12_VS_Ca_0	C1_01920W	ROA1	Roa1p [Source:UniProtKB/TrEMBL;Acc:A0A1D8PCM6]	299.85	1262.36	-2.07	2.66e-06
Cal_CC_12_VS_Ca_0	C4_02620C	N/A	Putative phosphotransferase [Source:UniProtKB/TrEMBL;Acc:Q5AF71]	2358.99	9950.84	-2.08	0.000704
Cal_CC_12_VS_Ca_0	C2_09850C	N/A	Has domain(s) with predicted 2-oxoglutarate-dependent dioxygenase activity	12.53	52.89	-2.08	0.00633
Cal_CC_12_VS_Ca_0	C4_00090W	PHR3	1,3-beta-glucanosyltransferase [Source:UniProtKB/TrEMBL;Acc:A0A1D8PKY4]	296.43	1256.01	-2.08	2.69e-05
Cal_CC_12_VS_Ca_0	C2_02370C	HOM2	Aspartate-semialdehyde dehydrogenase [Source:UniProtKB/TrEMBL;Acc:Q5ALM0]	601.17	2552.39	-2.09	8.34e-07
Cal_CC_12_VS_Ca_0	C4_03940C	PYC2	Pyruvate carboxylase [Source:UniProtKB/TrEMBL;Acc:A0A1D8PLY4]	1159.59	4932.6	-2.09	0.00262
Cal_CC_12_VS_Ca_0	C1_04330W	RPN4	Transcriptional regulator RPN4 [Source:UniProtKB/Swiss-Prot;Acc:Q59VM4]	1145.69	4882.68	-2.09	6.59e-05
Cal_CC_12_VS_Ca_0	C5_04920C	N/A	Putative RNA helicase [Source:UniProtKB/TrEMBL;Acc:A0A1D8PP41]	185.55	791.54	-2.09	1.76e-06
Cal_CC_12_VS_Ca_0	C1_13070C	FAD3	Fad3p [Source:UniProtKB/TrEMBL;Acc:A0A1D8PFL5]	43.08	184.25	-2.1	0.0181
Cal_CC_12_VS_Ca_0	C2_02490C	N/A	Cation-transporting ATPase [Source:UniProtKB/TrEMBL;Acc:A0A1D8PGL4]	356.22	1524.35	-2.1	5.14e-06
Cal_CC_12_VS_Ca_0	C4_00890W	ARO1	Pentafunctional AROM polypeptide [Source:UniProtKB/Swiss-Prot;Acc:Q5AME2]	1113.19	4770.73	-2.1	4.87e-05
Cal_CC_12_VS_Ca_0	CR_02000C	HEM1	5-aminolevulinate synthase, mitochondrial [Source:UniProtKB/Swiss-Prot;Acc:O94069]	427.38	1832.78	-2.1	5.44e-07
Cal_CC_12_VS_Ca_0	C3_04570C	DUR35	Dur35p [Source:UniProtKB/TrEMBL;Acc:A0A1D8PJY8]	16.01	68.7	-2.1	0.00555
Cal_CC_12_VS_Ca_0	CR_08690C	ECI1	Dodecenoyl-CoA isomerase [Source:UniProtKB/TrEMBL;Acc:Q5A318]	170	733.52	-2.11	7.83e-06
Cal_CC_12_VS_Ca_0	C1_03150C	N/A	(orf19.3007.2) Ortholog of C. dubliniensis CD36 : Cd36_02950, C. parapsilosis CDC317 : CPAR2_108520, C. auris B8441 : B9J08_002035 and Candida tenuis NRRL Y-1498 : CANTEDRAFT_100285	167.24	723.77	-2.11	7.85e-05
Cal_CC_12_VS_Ca_0	C2_06640C	VAS1	Valyl-tRNA synthetase [Source:UniProtKB/TrEMBL;Acc:A0A1D8PHR0]	577.82	2516.66	-2.12	2.52e-06
Cal_CC_12_VS_Ca_0	C5_05220W	CAG1	Guanine nucleotide-binding protein subunit alpha [Source:UniProtKB/TrEMBL;Acc:Q5AK05]	40.22	175.23	-2.12	0.000666
[truncated: 24,544 more rows]

## Sheet: DEGs_Hsa
Comparison	id	name	description	mean_A_mrn	mean_B_mrn	log2_fc_mrn	DESeq2_adj_pval
Hsa_CC_45_VS_C2_45	ENSG00000124203	ZNF831	zinc finger protein 831 [Source:HGNC Symbol;Acc:HGNC:16167]	25.6125	1	4.67877	0.00158027
Hsa_CC_45_VS_C2_45	ENSG00000124203	ZNF831	zinc finger protein 831 [Source:HGNC Symbol;Acc:HGNC:16167]	25.6125	1	4.67877	0.00158027
Hsa_CC_45_VS_C2_45	ENSG00000124203	ZNF831	zinc finger protein 831 [Source:HGNC Symbol;Acc:HGNC:16167]	25.6125	1	4.67877	0.00158027
Hsa_CC_45_VS_C2_45	ENSG00000124203	ZNF831	zinc finger protein 831 [Source:HGNC Symbol;Acc:HGNC:16167]	25.6125	1	4.67877	0.00158027
Hsa_CC_45_VS_C2_45	ENSG00000124203	ZNF831	zinc finger protein 831 [Source:HGNC Symbol;Acc:HGNC:16167]	25.6125	1	4.67877	0.00158027
Hsa_CC_45_VS_C2_45	ENSG00000124203	ZNF831	zinc finger protein 831 [Source:HGNC Symbol;Acc:HGNC:16167]	25.6125	1	4.67877	0.00158027
Hsa_CC_45_VS_C2_45	ENSG00000175267	VWA3A	von Willebrand factor A domain containing 3A [Source:HGNC Symbol;Acc:HGNC:27088]	22.424	1	4.48697	0.00537363
Hsa_CC_45_VS_C2_45	ENSG00000175267	VWA3A	von Willebrand factor A domain containing 3A [Source:HGNC Symbol;Acc:HGNC:27088]	22.424	1	4.48697	0.00537363
Hsa_CC_45_VS_C2_45	ENSG00000175267	VWA3A	von Willebrand factor A domain containing 3A [Source:HGNC Symbol;Acc:HGNC:27088]	22.424	1	4.48697	0.00537363
Hsa_CC_45_VS_C2_45	ENSG00000175267	VWA3A	von Willebrand factor A domain containing 3A [Source:HGNC Symbol;Acc:HGNC:27088]	22.424	1	4.48697	0.00537363
Hsa_CC_45_VS_C2_45	ENSG00000175267	VWA3A	von Willebrand factor A domain containing 3A [Source:HGNC Symbol;Acc:HGNC:27088]	22.424	1	4.48697	0.00537363
Hsa_CC_45_VS_C2_45	ENSG00000175267	VWA3A	von Willebrand factor A domain containing 3A [Source:HGNC Symbol;Acc:HGNC:27088]	22.424	1	4.48697	0.00537363
Hsa_CC_45_VS_C2_45	ENSG00000175267	VWA3A	von Willebrand factor A domain containing 3A [Source:HGNC Symbol;Acc:HGNC:27088]	22.424	1	4.48697	0.00537363
Hsa_CC_45_VS_C2_45	ENSG00000167613	LAIR1	leukocyte associated immunoglobulin like receptor 1 [Source:HGNC Symbol;Acc:HGNC:6477]	16.9973	1	4.08724	0.0199239
Hsa_CC_45_VS_C2_45	ENSG00000167613	LAIR1	leukocyte associated immunoglobulin like receptor 1 [Source:HGNC Symbol;Acc:HGNC:6477]	16.9973	1	4.08724	0.0199239
Hsa_CC_45_VS_C2_45	ENSG00000167613	LAIR1	leukocyte associated immunoglobulin like receptor 1 [Source:HGNC Symbol;Acc:HGNC:6477]	16.9973	1	4.08724	0.0199239
Hsa_CC_45_VS_C2_45	ENSG00000167613	LAIR1	leukocyte associated immunoglobulin like receptor 1 [Source:HGNC Symbol;Acc:HGNC:6477]	16.9973	1	4.08724	0.0199239
Hsa_CC_45_VS_C2_45	ENSG00000167613	LAIR1	leukocyte associated immunoglobulin like receptor 1 [Source:HGNC Symbol;Acc:HGNC:6477]	16.9973	1	4.08724	0.0199239
Hsa_CC_45_VS_C2_45	ENSG00000279358	None	TEC	16.6395	1	4.05654	0.0233963
Hsa_CC_45_VS_C2_45	ENSG00000279358	None	TEC	16.6395	1	4.05654	0.0233963
Hsa_CC_45_VS_C2_45	ENSG00000279358	None	TEC	16.6395	1	4.05654	0.0233963
Hsa_CC_45_VS_C2_45	ENSG00000279358	None	TEC	16.6395	1	4.05654	0.0233963
Hsa_CC_45_VS_C2_45	ENSG00000279358	None	TEC	16.6395	1	4.05654	0.0233963
Hsa_CC_45_VS_C2_45	ENSG00000279358	None	TEC	16.6395	1	4.05654	0.0233963
Hsa_CC_45_VS_C2_45	ENSG00000146839	ZAN	zonadhesin [Source:HGNC Symbol;Acc:HGNC:12857]	49.5875	3.01753	4.03854	0.000460286
Hsa_CC_45_VS_C2_45	ENSG00000146839	ZAN	zonadhesin [Source:HGNC Symbol;Acc:HGNC:12857]	49.5875	3.01753	4.03854	0.000460286
Hsa_CC_45_VS_C2_45	ENSG00000146839	ZAN	zonadhesin [Source:HGNC Symbol;Acc:HGNC:12857]	49.5875	3.01753	4.03854	0.000460286
Hsa_CC_45_VS_C2_45	ENSG00000146839	ZAN	zonadhesin [Source:HGNC Symbol;Acc:HGNC:12857]	49.5875	3.01753	4.03854	0.000460286
Hsa_CC_45_VS_C2_45	ENSG00000146839	ZAN	zonadhesin [Source:HGNC Symbol;Acc:HGNC:12857]	49.5875	3.01753	4.03854	0.000460286
Hsa_CC_45_VS_C2_45	ENSG00000146839	ZAN	zonadhesin [Source:HGNC Symbol;Acc:HGNC:12857]	49.5875	3.01753	4.03854	0.000460286
Hsa_CC_45_VS_C2_45	ENSG00000146839	ZAN	zonadhesin [Source:HGNC Symbol;Acc:HGNC:12857]	49.5875	3.01753	4.03854	0.000460286
Hsa_CC_45_VS_C2_45	ENSG00000267452	LINC02073	long intergenic non-protein coding RNA 2073 [Source:HGNC Symbol;Acc:HGNC:52919]	20.5233	1.34467	3.93194	0.0377441
Hsa_CC_45_VS_C2_45	ENSG00000267452	LINC02073	long intergenic non-protein coding RNA 2073 [Source:HGNC Symbol;Acc:HGNC:52919]	20.5233	1.34467	3.93194	0.0377441
Hsa_CC_45_VS_C2_45	ENSG00000267452	LINC02073	long intergenic non-protein coding RNA 2073 [Source:HGNC Symbol;Acc:HGNC:52919]	20.5233	1.34467	3.93194	0.0377441
Hsa_CC_45_VS_C2_45	ENSG00000267452	LINC02073	long intergenic non-protein coding RNA 2073 [Source:HGNC Symbol;Acc:HGNC:52919]	20.5233	1.34467	3.93194	0.0377441
Hsa_CC_45_VS_C2_45	ENSG00000267452	LINC02073	long intergenic non-protein coding RNA 2073 [Source:HGNC Symbol;Acc:HGNC:52919]	20.5233	1.34467	3.93194	0.0377441
Hsa_CC_45_VS_C2_45	ENSG00000166501	PRKCB	protein kinase C beta [Source:HGNC Symbol;Acc:HGNC:9395]	27.8059	1.85973	3.90223	0.0160511
Hsa_CC_45_VS_C2_45	ENSG00000166501	PRKCB	protein kinase C beta [Source:HGNC Symbol;Acc:HGNC:9395]	27.8059	1.85973	3.90223	0.0160511
Hsa_CC_45_VS_C2_45	ENSG00000166501	PRKCB	protein kinase C beta [Source:HGNC Symbol;Acc:HGNC:9395]	27.8059	1.85973	3.90223	0.0160511
Hsa_CC_45_VS_C2_45	ENSG00000166501	PRKCB	protein kinase C beta [Source:HGNC Symbol;Acc:HGNC:9395]	27.8059	1.85973	3.90223	0.0160511
Hsa_CC_45_VS_C2_45	ENSG00000166501	PRKCB	protein kinase C beta [Source:HGNC Symbol;Acc:HGNC:9395]	27.8059	1.85973	3.90223	0.0160511
Hsa_CC_45_VS_C2_45	ENSG00000166501	PRKCB	protein kinase C beta [Source:HGNC Symbol;Acc:HGNC:9395]	27.8059	1.85973	3.90223	0.0160511
Hsa_CC_45_VS_C2_45	ENSG00000122224	LY9	lymphocyte antigen 9 [Source:HGNC Symbol;Acc:HGNC:6730]	24.277	1.63124	3.89555	0.027875
Hsa_CC_45_VS_C2_45	ENSG00000122224	LY9	lymphocyte antigen 9 [Source:HGNC Symbol;Acc:HGNC:6730]	24.277	1.63124	3.89555	0.027875
Hsa_CC_45_VS_C2_45	ENSG00000122224	LY9	lymphocyte antigen 9 [Source:HGNC Symbol;Acc:HGNC:6730]	24.277	1.63124	3.89555	0.027875
Hsa_CC_45_VS_C2_45	ENSG00000122224	LY9	lymphocyte antigen 9 [Source:HGNC Symbol;Acc:HGNC:6730]	24.277	1.63124	3.89555	0.027875
Hsa_CC_45_VS_C2_45	ENSG00000122224	LY9	lymphocyte antigen 9 [Source:HGNC Symbol;Acc:HGNC:6730]	24.277	1.63124	3.89555	0.027875
Hsa_CC_45_VS_C2_45	ENSG00000122224	LY9	lymphocyte antigen 9 [Source:HGNC Symbol;Acc:HGNC:6730]	24.277	1.63124	3.89555	0.027875
Hsa_CC_45_VS_C2_45	ENSG00000198547	C20orf203	chromosome 20 open reading frame 203 [Source:HGNC Symbol;Acc:HGNC:26592]	30.9202	2.24566	3.78334	0.0253217
Hsa_CC_45_VS_C2_45	ENSG00000198547	C20orf203	chromosome 20 open reading frame 203 [Source:HGNC Symbol;Acc:HGNC:26592]	30.9202	2.24566	3.78334	0.0253217
Hsa_CC_45_VS_C2_45	ENSG00000198547	C20orf203	chromosome 20 open reading frame 203 [Source:HGNC Symbol;Acc:HGNC:26592]	30.9202	2.24566	3.78334	0.0253217
Hsa_CC_45_VS_C2_45	ENSG00000198547	C20orf203	chromosome 20 open reading frame 203 [Source:HGNC Symbol;Acc:HGNC:26592]	30.9202	2.24566	3.78334	0.0253217
Hsa_CC_45_VS_C2_45	ENSG00000198547	C20orf203	chromosome 20 open reading frame 203 [Source:HGNC Symbol;Acc:HGNC:26592]	30.9202	2.24566	3.78334	0.0253217
Hsa_CC_45_VS_C2_45	ENSG00000198547	C20orf203	chromosome 20 open reading frame 203 [Source:HGNC Symbol;Acc:HGNC:26592]	30.9202	2.24566	3.78334	0.0253217
Hsa_CC_45_VS_C2_45	ENSG00000198547	C20orf203	chromosome 20 open reading frame 203 [Source:HGNC Symbol;Acc:HGNC:26592]	30.9202	2.24566	3.78334	0.0253217
Hsa_CC_45_VS_C2_45	ENSG00000226674	TEX41	testis expressed 41 [Source:HGNC Symbol;Acc:HGNC:48667]	25.0541	1.85973	3.75188	0.0280514
Hsa_CC_45_VS_C2_45	ENSG00000226674	TEX41	testis expressed 41 [Source:HGNC Symbol;Acc:HGNC:48667]	25.0541	1.85973	3.75188	0.0280514
Hsa_CC_45_VS_C2_45	ENSG00000226674	TEX41	testis expressed 41 [Source:HGNC Symbol;Acc:HGNC:48667]	25.0541	1.85973	3.75188	0.0280514
Hsa_CC_45_VS_C2_45	ENSG00000226674	TEX41	testis expressed 41 [Source:HGNC Symbol;Acc:HGNC:48667]	25.0541	1.85973	3.75188	0.0280514
Hsa_CC_45_VS_C2_45	ENSG00000226674	TEX41	testis expressed 41 [Source:HGNC Symbol;Acc:HGNC:48667]	25.0541	1.85973	3.75188	0.0280514
Hsa_CC_45_VS_C2_45	ENSG00000226674	TEX41	testis expressed 41 [Source:HGNC Symbol;Acc:HGNC:48667]	25.0541	1.85973	3.75188	0.0280514
Hsa_CC_45_VS_C2_45	ENSG00000226674	TEX41	testis expressed 41 [Source:HGNC Symbol;Acc:HGNC:48667]	25.0541	1.85973	3.75188	0.0280514
Hsa_CC_45_VS_C2_45	ENSG00000069188	SDK2	sidekick cell adhesion molecule 2 [Source:HGNC Symbol;Acc:HGNC:19308]	38.7984	2.91817	3.73286	0.0088729
Hsa_CC_45_VS_C2_45	ENSG00000069188	SDK2	sidekick cell adhesion molecule 2 [Source:HGNC Symbol;Acc:HGNC:19308]	38.7984	2.91817	3.73286	0.0088729
Hsa_CC_45_VS_C2_45	ENSG00000069188	SDK2	sidekick cell adhesion molecule 2 [Source:HGNC Symbol;Acc:HGNC:19308]	38.7984	2.91817	3.73286	0.0088729
Hsa_CC_45_VS_C2_45	ENSG00000069188	SDK2	sidekick cell adhesion molecule 2 [Source:HGNC Symbol;Acc:HGNC:19308]	38.7984	2.91817	3.73286	0.0088729
Hsa_CC_45_VS_C2_45	ENSG00000069188	SDK2	sidekick cell adhesion molecule 2 [Source:HGNC Symbol;Acc:HGNC:19308]	38.7984	2.91817	3.73286	0.0088729
Hsa_CC_45_VS_C2_45	ENSG00000188039	NWD1	NACHT and WD repeat domain containing 1 [Source:HGNC Symbol;Acc:HGNC:27619]	29.2395	2.30375	3.66586	0.0160511
Hsa_CC_45_VS_C2_45	ENSG00000188039	NWD1	NACHT and WD repeat domain containing 1 [Source:HGNC Symbol;Acc:HGNC:27619]	29.2395	2.30375	3.66586	0.0160511
Hsa_CC_45_VS_C2_45	ENSG00000188039	NWD1	NACHT and WD repeat domain containing 1 [Source:HGNC Symbol;Acc:HGNC:27619]	29.2395	2.30375	3.66586	0.0160511
Hsa_CC_45_VS_C2_45	ENSG00000188039	NWD1	NACHT and WD repeat domain containing 1 [Source:HGNC Symbol;Acc:HGNC:27619]	29.2395	2.30375	3.66586	0.0160511
Hsa_CC_45_VS_C2_45	ENSG00000154096	THY1	Thy-1 cell surface antigen [Source:HGNC Symbol;Acc:HGNC:11801]	24.5786	2.36184	3.37942	0.0483602
Hsa_CC_45_VS_C2_45	ENSG00000154096	THY1	Thy-1 cell surface antigen [Source:HGNC Symbol;Acc:HGNC:11801]	24.5786	2.36184	3.37942	0.0483602
Hsa_CC_45_VS_C2_45	ENSG00000154096	THY1	Thy-1 cell surface antigen [Source:HGNC Symbol;Acc:HGNC:11801]	24.5786	2.36184	3.37942	0.0483602
Hsa_CC_45_VS_C2_45	ENSG00000154096	THY1	Thy-1 cell surface antigen [Source:HGNC Symbol;Acc:HGNC:11801]	24.5786	2.36184	3.37942	0.0483602
Hsa_CC_45_VS_C2_45	ENSG00000154096	THY1	Thy-1 cell surface antigen [Source:HGNC Symbol;Acc:HGNC:11801]	24.5786	2.36184	3.37942	0.0483602
Hsa_CC_45_VS_C2_45	ENSG00000154096	THY1	Thy-1 cell surface antigen [Source:HGNC Symbol;Acc:HGNC:11801]	24.5786	2.36184	3.37942	0.0483602
Hsa_CC_45_VS_C2_45	ENSG00000154096	THY1	Thy-1 cell surface antigen [Source:HGNC Symbol;Acc:HGNC:11801]	24.5786	2.36184	3.37942	0.0483602
Hsa_CC_45_VS_C2_45	ENSG00000154096	THY1	Thy-1 cell surface antigen [Source:HGNC Symbol;Acc:HGNC:11801]	24.5786	2.36184	3.37942	0.0483602
Hsa_CC_45_VS_C2_45	ENSG00000179869	ABCA13	ATP binding cassette subfamily A member 13 [Source:HGNC Symbol;Acc:HGNC:14638]	27.4494	3.3622	3.0293	0.0400538
Hsa_CC_45_VS_C2_45	ENSG00000179869	ABCA13	ATP binding cassette subfamily A member 13 [Source:HGNC Symbol;Acc:HGNC:14638]	27.4494	3.3622	3.0293	0.0400538
Hsa_CC_45_VS_C2_45	ENSG00000179869	ABCA13	ATP binding cassette subfamily A member 13 [Source:HGNC Symbol;Acc:HGNC:14638]	27.4494	3.3622	3.0293	0.0400538
Hsa_CC_45_VS_C2_45	ENSG00000179869	ABCA13	ATP binding cassette subfamily A member 13 [Source:HGNC Symbol;Acc:HGNC:14638]	27.4494	3.3622	3.0293	0.0400538
Hsa_CC_45_VS_C2_45	ENSG00000179869	ABCA13	ATP binding cassette subfamily A member 13 [Source:HGNC Symbol;Acc:HGNC:14638]	27.4494	3.3622	3.0293	0.0400538
Hsa_CC_45_VS_C2_45	ENSG00000179869	ABCA13	ATP binding cassette subfamily A member 13 [Source:HGNC Symbol;Acc:HGNC:14638]	27.4494	3.3622	3.0293	0.0400538
Hsa_CC_45_VS_C2_45	ENSG00000215529	EFCAB8	EF-hand calcium binding domain 8 [Source:HGNC Symbol;Acc:HGNC:34532]	58.4407	7.67621	2.92851	0.000920636
Hsa_CC_45_VS_C2_45	ENSG00000215529	EFCAB8	EF-hand calcium binding domain 8 [Source:HGNC Symbol;Acc:HGNC:34532]	58.4407	7.67621	2.92851	0.000920636
Hsa_CC_45_VS_C2_45	ENSG00000215529	EFCAB8	EF-hand calcium binding domain 8 [Source:HGNC Symbol;Acc:HGNC:34532]	58.4407	7.67621	2.92851	0.000920636
Hsa_CC_45_VS_C2_45	ENSG00000215529	EFCAB8	EF-hand calcium binding domain 8 [Source:HGNC Symbol;Acc:HGNC:34532]	58.4407	7.67621	2.92851	0.000920636
Hsa_CC_45_VS_C2_45	ENSG00000215529	EFCAB8	EF-hand calcium binding domain 8 [Source:HGNC Symbol;Acc:HGNC:34532]	58.4407	7.67621	2.92851	0.000920636
Hsa_CC_45_VS_C2_45	ENSG00000215529	EFCAB8	EF-hand calcium binding domain 8 [Source:HGNC Symbol;Acc:HGNC:34532]	58.4407	7.67621	2.92851	0.000920636
Hsa_CC_45_VS_C2_45	ENSG00000215529	EFCAB8	EF-hand calcium binding domain 8 [Source:HGNC Symbol;Acc:HGNC:34532]	58.4407	7.67621	2.92851	0.000920636
Hsa_CC_45_VS_C2_45	ENSG00000089250	NOS1	nitric oxide synthase 1 [Source:HGNC Symbol;Acc:HGNC:7872]	33.7799	4.56659	2.88698	0.027875
Hsa_CC_45_VS_C2_45	ENSG00000089250	NOS1	nitric oxide synthase 1 [Source:HGNC Symbol;Acc:HGNC:7872]	33.7799	4.56659	2.88698	0.027875
Hsa_CC_45_VS_C2_45	ENSG00000089250	NOS1	nitric oxide synthase 1 [Source:HGNC Symbol;Acc:HGNC:7872]	33.7799	4.56659	2.88698	0.027875
Hsa_CC_45_VS_C2_45	ENSG00000089250	NOS1	nitric oxide synthase 1 [Source:HGNC Symbol;Acc:HGNC:7872]	33.7799	4.56659	2.88698	0.027875
Hsa_CC_45_VS_C2_45	ENSG00000089250	NOS1	nitric oxide synthase 1 [Source:HGNC Symbol;Acc:HGNC:7872]	33.7799	4.56659	2.88698	0.027875
Hsa_CC_45_VS_C2_45	ENSG00000089250	NOS1	nitric oxide synthase 1 [Source:HGNC Symbol;Acc:HGNC:7872]	33.7799	4.56659	2.88698	0.027875
Hsa_CC_45_VS_C2_45	ENSG00000089250	NOS1	nitric oxide synthase 1 [Source:HGNC Symbol;Acc:HGNC:7872]	33.7799	4.56659	2.88698	0.027875
Hsa_CC_45_VS_C2_45	ENSG00000089250	NOS1	nitric oxide synthase 1 [Source:HGNC Symbol;Acc:HGNC:7872]	33.7799	4.56659	2.88698	0.027875
Hsa_CC_45_VS_C2_45	ENSG00000229140	CCDC26	CCDC26 long non-coding RNA [Source:HGNC Symbol;Acc:HGNC:28416]	47.6743	6.48331	2.87841	0.00576588
Hsa_CC_45_VS_C2_45	ENSG00000229140	CCDC26	CCDC26 long non-coding RNA [Source:HGNC Symbol;Acc:HGNC:28416]	47.6743	6.48331	2.87841	0.00576588
Hsa_CC_45_VS_C2_45	ENSG00000229140	CCDC26	CCDC26 long non-coding RNA [Source:HGNC Symbol;Acc:HGNC:28416]	47.6743	6.48331	2.87841	0.00576588
Hsa_CC_45_VS_C2_45	ENSG00000229140	CCDC26	CCDC26 long non-coding RNA [Source:HGNC Symbol;Acc:HGNC:28416]	47.6743	6.48331	2.87841	0.00576588
Hsa_CC_45_VS_C2_45	ENSG00000229140	CCDC26	CCDC26 long non-coding RNA [Source:HGNC Symbol;Acc:HGNC:28416]	47.6743	6.48331	2.87841	0.00576588
Hsa_CC_45_VS_C2_45	ENSG00000229140	CCDC26	CCDC26 long non-coding RNA [Source:HGNC Symbol;Acc:HGNC:28416]	47.6743	6.48331	2.87841	0.00576588
Hsa_CC_45_VS_C2_45	ENSG00000229140	CCDC26	CCDC26 long non-coding RNA [Source:HGNC Symbol;Acc:HGNC:28416]	47.6743	6.48331	2.87841	0.00576588
Hsa_CC_45_VS_C2_45	ENSG00000229140	CCDC26	CCDC26 long non-coding RNA [Source:HGNC Symbol;Acc:HGNC:28416]	47.6743	6.48331	2.87841	0.00576588
Hsa_CC_45_VS_C2_45	ENSG00000111249	CUX2	cut like homeobox 2 [Source:HGNC Symbol;Acc:HGNC:19347]	36.6473	5.09848	2.84557	0.0160511
Hsa_CC_45_VS_C2_45	ENSG00000111249	CUX2	cut like homeobox 2 [Source:HGNC Symbol;Acc:HGNC:19347]	36.6473	5.09848	2.84557	0.0160511
Hsa_CC_45_VS_C2_45	ENSG00000111249	CUX2	cut like homeobox 2 [Source:HGNC Symbol;Acc:HGNC:19347]	36.6473	5.09848	2.84557	0.0160511
Hsa_CC_45_VS_C2_45	ENSG00000111249	CUX2	cut like homeobox 2 [Source:HGNC Symbol;Acc:HGNC:19347]	36.6473	5.09848	2.84557	0.0160511
Hsa_CC_45_VS_C2_45	ENSG00000111249	CUX2	cut like homeobox 2 [Source:HGNC Symbol;Acc:HGNC:19347]	36.6473	5.09848	2.84557	0.0160511
Hsa_CC_45_VS_C2_45	ENSG00000111249	CUX2	cut like homeobox 2 [Source:HGNC Symbol;Acc:HGNC:19347]	36.6473	5.09848	2.84557	0.0160511
Hsa_CC_45_VS_C2_45	ENSG00000111249	CUX2	cut like homeobox 2 [Source:HGNC Symbol;Acc:HGNC:19347]	36.6473	5.09848	2.84557	0.0160511
Hsa_CC_45_VS_C2_45	ENSG00000215386	MIR99AHG	mir-99a-let-7c cluster host gene [Source:HGNC Symbol;Acc:HGNC:1274]	38.6463	6.71713	2.52442	0.0193537
Hsa_CC_45_VS_C2_45	ENSG00000215386	MIR99AHG	mir-99a-let-7c cluster host gene [Source:HGNC Symbol;Acc:HGNC:1274]	38.6463	6.71713	2.52442	0.0193537
Hsa_CC_45_VS_C2_45	ENSG00000215386	MIR99AHG	mir-99a-let-7c cluster host gene [Source:HGNC Symbol;Acc:HGNC:1274]	38.6463	6.71713	2.52442	0.0193537
Hsa_CC_45_VS_C2_45	ENSG00000215386	MIR99AHG	mir-99a-let-7c cluster host gene [Source:HGNC Symbol;Acc:HGNC:1274]	38.6463	6.71713	2.52442	0.0193537
Hsa_CC_45_VS_C2_45	ENSG00000228340	MIR646HG	MIR646 host gene [Source:HGNC Symbol;Acc:HGNC:27659]	41.9103	7.33155	2.51512	0.0222771
Hsa_CC_45_VS_C2_45	ENSG00000228340	MIR646HG	MIR646 host gene [Source:HGNC Symbol;Acc:HGNC:27659]	41.9103	7.33155	2.51512	0.0222771
Hsa_CC_45_VS_C2_45	ENSG00000228340	MIR646HG	MIR646 host gene [Source:HGNC Symbol;Acc:HGNC:27659]	41.9103	7.33155	2.51512	0.0222771
Hsa_CC_45_VS_C2_45	ENSG00000228340	MIR646HG	MIR646 host gene [Source:HGNC Symbol;Acc:HGNC:27659]	41.9103	7.33155	2.51512	0.0222771
Hsa_CC_45_VS_C2_45	ENSG00000228340	MIR646HG	MIR646 host gene [Source:HGNC Symbol;Acc:HGNC:27659]	41.9103	7.33155	2.51512	0.0222771
Hsa_CC_45_VS_C2_45	ENSG00000228340	MIR646HG	MIR646 host gene [Source:HGNC Symbol;Acc:HGNC:27659]	41.9103	7.33155	2.51512	0.0222771
Hsa_CC_45_VS_C2_45	ENSG00000210176	MT-TH	mitochondrially encoded tRNA-His (CAU/C) [Source:HGNC Symbol;Acc:HGNC:7487]	63.4872	11.4454	2.4717	0.0253217
Hsa_CC_45_VS_C2_45	ENSG00000210176	MT-TH	mitochondrially encoded tRNA-His (CAU/C) [Source:HGNC Symbol;Acc:HGNC:7487]	63.4872	11.4454	2.4717	0.0253217
Hsa_CC_45_VS_C2_45	ENSG00000210176	MT-TH	mitochondrially encoded tRNA-His (CAU/C) [Source:HGNC Symbol;Acc:HGNC:7487]	63.4872	11.4454	2.4717	0.0253217
Hsa_CC_45_VS_C2_45	ENSG00000210176	MT-TH	mitochondrially encoded tRNA-His (CAU/C) [Source:HGNC Symbol;Acc:HGNC:7487]	63.4872	11.4454	2.4717	0.0253217
Hsa_CC_45_VS_C2_45	ENSG00000210176	MT-TH	mitochondrially encoded tRNA-His (CAU/C) [Source:HGNC Symbol;Acc:HGNC:7487]	63.4872	11.4454	2.4717	0.0253217
Hsa_CC_45_VS_C2_45	ENSG00000141837	CACNA1A	calcium voltage-gated channel subunit alpha1 A [Source:HGNC Symbol;Acc:HGNC:1388]	94.5841	17.7616	2.41284	0.000491266
Hsa_CC_45_VS_C2_45	ENSG00000141837	CACNA1A	calcium voltage-gated channel subunit alpha1 A [Source:HGNC Symbol;Acc:HGNC:1388]	94.5841	17.7616	2.41284	0.000491266
Hsa_CC_45_VS_C2_45	ENSG00000141837	CACNA1A	calcium voltage-gated channel subunit alpha1 A [Source:HGNC Symbol;Acc:HGNC:1388]	94.5841	17.7616	2.41284	0.000491266
Hsa_CC_45_VS_C2_45	ENSG00000141837	CACNA1A	calcium voltage-gated channel subunit alpha1 A [Source:HGNC Symbol;Acc:HGNC:1388]	94.5841	17.7616	2.41284	0.000491266
Hsa_CC_45_VS_C2_45	ENSG00000141837	CACNA1A	calcium voltage-gated channel subunit alpha1 A [Source:HGNC Symbol;Acc:HGNC:1388]	94.5841	17.7616	2.41284	0.000491266
Hsa_CC_45_VS_C2_45	ENSG00000141837	CACNA1A	calcium voltage-gated channel subunit alpha1 A [Source:HGNC Symbol;Acc:HGNC:1388]	94.5841	17.7616	2.41284	0.000491266
Hsa_CC_45_VS_C2_45	ENSG00000141837	CACNA1A	calcium voltage-gated channel subunit alpha1 A [Source:HGNC Symbol;Acc:HGNC:1388]	94.5841	17.7616	2.41284	0.000491266
Hsa_CC_45_VS_C2_45	ENSG00000141837	CACNA1A	calcium voltage-gated channel subunit alpha1 A [Source:HGNC Symbol;Acc:HGNC:1388]	94.5841	17.7616	2.41284	0.000491266
Hsa_CC_45_VS_C2_45	ENSG00000279080	None	novel transcript, antisense to PLA2G6	36.5721	7.08623	2.36765	0.0400538
Hsa_CC_45_VS_C2_45	ENSG00000279080	None	novel transcript, antisense to PLA2G6	36.5721	7.08623	2.36765	0.0400538
Hsa_CC_45_VS_C2_45	ENSG00000279080	None	novel transcript, antisense to PLA2G6	36.5721	7.08623	2.36765	0.0400538
Hsa_CC_45_VS_C2_45	ENSG00000279080	None	novel transcript, antisense to PLA2G6	36.5721	7.08623	2.36765	0.0400538
Hsa_CC_45_VS_C2_45	ENSG00000279080	None	novel transcript, antisense to PLA2G6	36.5721	7.08623	2.36765	0.0400538
Hsa_CC_45_VS_C2_45	ENSG00000279080	None	novel transcript, antisense to PLA2G6	36.5721	7.08623	2.36765	0.0400538
Hsa_CC_45_VS_C2_45	ENSG00000279080	None	novel transcript, antisense to PLA2G6	36.5721	7.08623	2.36765	0.0400538
Hsa_CC_45_VS_C2_45	ENSG00000279080	None	novel transcript, antisense to PLA2G6	36.5721	7.08623	2.36765	0.0400538
Hsa_CC_45_VS_C2_45	ENSG00000279080	None	novel transcript, antisense to PLA2G6	36.5721	7.08623	2.36765	0.0400538
Hsa_CC_45_VS_C2_45	ENSG00000279080	None	novel transcript, antisense to PLA2G6	36.5721	7.08623	2.36765	0.0400538
Hsa_CC_45_VS_C2_45	ENSG00000279080	None	novel transcript, antisense to PLA2G6	36.5721	7.08623	2.36765	0.0400538
Hsa_CC_45_VS_C2_45	ENSG00000241743	XACT	X active specific transcript [Source:HGNC Symbol;Acc:HGNC:45056]	130.99	26.0205	2.33174	2.73476e-05
Hsa_CC_45_VS_C2_45	ENSG00000241743	XACT	X active specific transcript [Source:HGNC Symbol;Acc:HGNC:45056]	130.99	26.0205	2.33174	2.73476e-05
Hsa_CC_45_VS_C2_45	ENSG00000241743	XACT	X active specific transcript [Source:HGNC Symbol;Acc:HGNC:45056]	130.99	26.0205	2.33174	2.73476e-05
Hsa_CC_45_VS_C2_45	ENSG00000241743	XACT	X active specific transcript [Source:HGNC Symbol;Acc:HGNC:45056]	130.99	26.0205	2.33174	2.73476e-05
Hsa_CC_45_VS_C2_45	ENSG00000241743	XACT	X active specific transcript [Source:HGNC Symbol;Acc:HGNC:45056]	130.99	26.0205	2.33174	2.73476e-05
Hsa_CC_45_VS_C2_45	ENSG00000241743	XACT	X active specific transcript [Source:HGNC Symbol;Acc:HGNC:45056]	130.99	26.0205	2.33174	2.73476e-05
Hsa_CC_45_VS_C2_45	ENSG00000241743	XACT	X active specific transcript [Source:HGNC Symbol;Acc:HGNC:45056]	130.99	26.0205	2.33174	2.73476e-05
Hsa_CC_45_VS_C2_45	ENSG00000241743	XACT	X active specific transcript [Source:HGNC Symbol;Acc:HGNC:45056]	130.99	26.0205	2.33174	2.73476e-05
Hsa_CC_45_VS_C2_45	ENSG00000241743	XACT	X active specific transcript [Source:HGNC Symbol;Acc:HGNC:45056]	130.99	26.0205	2.33174	2.73476e-05
Hsa_CC_45_VS_C2_45	ENSG00000286214	COPG2IT1	COPG2 imprinted transcript 1 [Source:HGNC Symbol;Acc:HGNC:2238]	235.35	48.2785	2.28535	0.000491266
Hsa_CC_45_VS_C2_45	ENSG00000286214	COPG2IT1	COPG2 imprinted transcript 1 [Source:HGNC Symbol;Acc:HGNC:2238]	235.35	48.2785	2.28535	0.000491266
Hsa_CC_45_VS_C2_45	ENSG00000286214	COPG2IT1	COPG2 imprinted transcript 1 [Source:HGNC Symbol;Acc:HGNC:2238]	235.35	48.2785	2.28535	0.000491266
Hsa_CC_45_VS_C2_45	ENSG00000286214	COPG2IT1	COPG2 imprinted transcript 1 [Source:HGNC Symbol;Acc:HGNC:2238]	235.35	48.2785	2.28535	0.000491266
Hsa_CC_45_VS_C2_45	ENSG00000286214	COPG2IT1	COPG2 imprinted transcript 1 [Source:HGNC Symbol;Acc:HGNC:2238]	235.35	48.2785	2.28535	0.000491266
Hsa_CC_45_VS_C2_45	ENSG00000281344	HELLPAR	HELLP associated long non-coding RNA [Source:HGNC Symbol;Acc:HGNC:43984]	227.294	64.2962	1.82176	0.000491266
Hsa_CC_45_VS_C2_45	ENSG00000281344	HELLPAR	HELLP associated long non-coding RNA [Source:HGNC Symbol;Acc:HGNC:43984]	227.294	64.2962	1.82176	0.000491266
Hsa_CC_45_VS_C2_45	ENSG00000281344	HELLPAR	HELLP associated long non-coding RNA [Source:HGNC Symbol;Acc:HGNC:43984]	227.294	64.2962	1.82176	0.000491266
Hsa_CC_45_VS_C2_45	ENSG00000281344	HELLPAR	HELLP associated long non-coding RNA [Source:HGNC Symbol;Acc:HGNC:43984]	227.294	64.2962	1.82176	0.000491266
Hsa_CC_45_VS_C2_45	ENSG00000281344	HELLPAR	HELLP associated long non-coding RNA [Source:HGNC Symbol;Acc:HGNC:43984]	227.294	64.2962	1.82176	0.000491266
Hsa_CC_45_VS_C2_45	ENSG00000281344	HELLPAR	HELLP associated long non-coding RNA [Source:HGNC Symbol;Acc:HGNC:43984]	227.294	64.2962	1.82176	0.000491266
Hsa_CC_45_VS_C2_45	ENSG00000170345	FOS	Fos proto-oncogene, AP-1 transcription factor subunit [Source:HGNC Symbol;Acc:HGNC:3796]	2122.7	606.675	1.8069	1.64138e-09
Hsa_CC_45_VS_C2_45	ENSG00000170345	FOS	Fos proto-oncogene, AP-1 transcription factor subunit [Source:HGNC Symbol;Acc:HGNC:3796]	2122.7	606.675	1.8069	1.64138e-09
Hsa_CC_45_VS_C2_45	ENSG00000170345	FOS	Fos proto-oncogene, AP-1 transcription factor subunit [Source:HGNC Symbol;Acc:HGNC:3796]	2122.7	606.675	1.8069	1.64138e-09
Hsa_CC_45_VS_C2_45	ENSG00000170345	FOS	Fos proto-oncogene, AP-1 transcription factor subunit [Source:HGNC Symbol;Acc:HGNC:3796]	2122.7	606.675	1.8069	1.64138e-09
Hsa_CC_45_VS_C2_45	ENSG00000170345	FOS	Fos proto-oncogene, AP-1 transcription factor subunit [Source:HGNC Symbol;Acc:HGNC:3796]	2122.7	606.675	1.8069	1.64138e-09
Hsa_CC_45_VS_C2_45	ENSG00000170345	FOS	Fos proto-oncogene, AP-1 transcription factor subunit [Source:HGNC Symbol;Acc:HGNC:3796]	2122.7	606.675	1.8069	1.64138e-09
Hsa_CC_45_VS_C2_45	ENSG00000170345	FOS	Fos proto-oncogene, AP-1 transcription factor subunit [Source:HGNC Symbol;Acc:HGNC:3796]	2122.7	606.675	1.8069	1.64138e-09
Hsa_CC_45_VS_C2_45	ENSG00000170345	FOS	Fos proto-oncogene, AP-1 transcription factor subunit [Source:HGNC Symbol;Acc:HGNC:3796]	2122.7	606.675	1.8069	1.64138e-09
Hsa_CC_45_VS_C2_45	ENSG00000170345	FOS	Fos proto-oncogene, AP-1 transcription factor subunit [Source:HGNC Symbol;Acc:HGNC:3796]	2122.7	606.675	1.8069	1.64138e-09
Hsa_CC_45_VS_C2_45	ENSG00000170345	FOS	Fos proto-oncogene, AP-1 transcription factor subunit [Source:HGNC Symbol;Acc:HGNC:3796]	2122.7	606.675	1.8069	1.64138e-09
Hsa_CC_45_VS_C2_45	ENSG00000170345	FOS	Fos proto-oncogene, AP-1 transcription factor subunit [Source:HGNC Symbol;Acc:HGNC:3796]	2122.7	606.675	1.8069	1.64138e-09
Hsa_CC_45_VS_C2_45	ENSG00000170345	FOS	Fos proto-oncogene, AP-1 transcription factor subunit [Source:HGNC Symbol;Acc:HGNC:3796]	2122.7	606.675	1.8069	1.64138e-09
Hsa_CC_45_VS_C2_45	ENSG00000170345	FOS	Fos proto-oncogene, AP-1 transcription factor subunit [Source:HGNC Symbol;Acc:HGNC:3796]	2122.7	606.675	1.8069	1.64138e-09
Hsa_CC_45_VS_C2_45	ENSG00000170345	FOS	Fos proto-oncogene, AP-1 transcription factor subunit [Source:HGNC Symbol;Acc:HGNC:3796]	2122.7	606.675	1.8069	1.64138e-09
Hsa_CC_45_VS_C2_45	ENSG00000213782	DDX47	DEAD-box helicase 47 [Source:HGNC Symbol;Acc:HGNC:18682]	240.106	69.6437	1.78561	0.00537363
Hsa_CC_45_VS_C2_45	ENSG00000213782	DDX47	DEAD-box helicase 47 [Source:HGNC Symbol;Acc:HGNC:18682]	240.106	69.6437	1.78561	0.00537363
Hsa_CC_45_VS_C2_45	ENSG00000213782	DDX47	DEAD-box helicase 47 [Source:HGNC Symbol;Acc:HGNC:18682]	240.106	69.6437	1.78561	0.00537363
Hsa_CC_45_VS_C2_45	ENSG00000213782	DDX47	DEAD-box helicase 47 [Source:HGNC Symbol;Acc:HGNC:18682]	240.106	69.6437	1.78561	0.00537363
Hsa_CC_45_VS_C2_45	ENSG00000213782	DDX47	DEAD-box helicase 47 [Source:HGNC Symbol;Acc:HGNC:18682]	240.106	69.6437	1.78561	0.00537363
Hsa_CC_45_VS_C2_45	ENSG00000213782	DDX47	DEAD-box helicase 47 [Source:HGNC Symbol;Acc:HGNC:18682]	240.106	69.6437	1.78561	0.00537363
Hsa_CC_45_VS_C2_45	ENSG00000213782	DDX47	DEAD-box helicase 47 [Source:HGNC Symbol;Acc:HGNC:18682]	240.106	69.6437	1.78561	0.00537363
Hsa_CC_45_VS_C2_45	ENSG00000213782	DDX47	DEAD-box helicase 47 [Source:HGNC Symbol;Acc:HGNC:18682]	240.106	69.6437	1.78561	0.00537363
Hsa_CC_45_VS_C2_45	ENSG00000213782	DDX47	DEAD-box helicase 47 [Source:HGNC Symbol;Acc:HGNC:18682]	240.106	69.6437	1.78561	0.00537363
Hsa_CC_45_VS_C2_45	ENSG00000213782	DDX47	DEAD-box helicase 47 [Source:HGNC Symbol;Acc:HGNC:18682]	240.106	69.6437	1.78561	0.00537363
Hsa_CC_45_VS_C2_45	ENSG00000213782	DDX47	DEAD-box helicase 47 [Source:HGNC Symbol;Acc:HGNC:18682]	240.106	69.6437	1.78561	0.00537363
Hsa_CC_45_VS_C2_45	ENSG00000213782	DDX47	DEAD-box helicase 47 [Source:HGNC Symbol;Acc:HGNC:18682]	240.106	69.6437	1.78561	0.00537363
Hsa_CC_45_VS_C2_45	ENSG00000213782	DDX47	DEAD-box helicase 47 [Source:HGNC Symbol;Acc:HGNC:18682]	240.106	69.6437	1.78561	0.00537363
Hsa_CC_45_VS_C2_45	ENSG00000213782	DDX47	DEAD-box helicase 47 [Source:HGNC Symbol;Acc:HGNC:18682]	240.106	69.6437	1.78561	0.00537363
Hsa_CC_45_VS_C2_45	ENSG00000105996	HOXA2	homeobox A2 [Source:HGNC Symbol;Acc:HGNC:5103]	74.8947	21.7387	1.7846	0.027875
Hsa_CC_45_VS_C2_45	ENSG00000280138	None	novel transcript	197.962	60.2262	1.71676	0.000920636
Hsa_CC_45_VS_C2_45	ENSG00000280138	None	novel transcript	197.962	60.2262	1.71676	0.000920636
Hsa_CC_45_VS_C2_45	ENSG00000280138	None	novel transcript	197.962	60.2262	1.71676	0.000920636
Hsa_CC_45_VS_C2_45	ENSG00000280138	None	novel transcript	197.962	60.2262	1.71676	0.000920636
Hsa_CC_45_VS_C2_45	ENSG00000280138	None	novel transcript	197.962	60.2262	1.71676	0.000920636
Hsa_CC_45_VS_C2_45	ENSG00000280138	None	novel transcript	197.962	60.2262	1.71676	0.000920636
Hsa_CC_45_VS_C2_45	ENSG00000280138	None	novel transcript	197.962	60.2262	1.71676	0.000920636
Hsa_CC_45_VS_C2_45	ENSG00000280138	None	novel transcript	197.962	60.2262	1.71676	0.000920636
Hsa_CC_45_VS_C2_45	ENSG00000280138	None	novel transcript	197.962	60.2262	1.71676	0.000920636
Hsa_CC_45_VS_C2_45	ENSG00000280138	None	novel transcript	197.962	60.2262	1.71676	0.000920636
Hsa_CC_45_VS_C2_45	ENSG00000280138	None	novel transcript	197.962	60.2262	1.71676	0.000920636
Hsa_CC_45_VS_C2_45	ENSG00000280138	None	novel transcript	197.962	60.2262	1.71676	0.000920636
Hsa_CC_45_VS_C2_45	ENSG00000280138	None	novel transcript	197.962	60.2262	1.71676	0.000920636
Hsa_CC_45_VS_C2_45	ENSG00000286207	None	novel transcript, antisense to FMNL2	93.35	32.5325	1.52077	0.0377441
Hsa_CC_45_VS_C2_45	ENSG00000286207	None	novel transcript, antisense to FMNL2	93.35	32.5325	1.52077	0.0377441
Hsa_CC_45_VS_C2_45	ENSG00000286207	None	novel transcript, antisense to FMNL2	93.35	32.5325	1.52077	0.0377441
Hsa_CC_45_VS_C2_45	ENSG00000286207	None	novel transcript, antisense to FMNL2	93.35	32.5325	1.52077	0.0377441
Hsa_CC_45_VS_C2_45	ENSG00000224660	SH3BP5-AS1	SH3BP5 antisense RNA 1 [Source:HGNC Symbol;Acc:HGNC:44501]	361.7	147.81	1.29104	0.0348486
Hsa_CC_45_VS_C2_45	ENSG00000224660	SH3BP5-AS1	SH3BP5 antisense RNA 1 [Source:HGNC Symbol;Acc:HGNC:44501]	361.7	147.81	1.29104	0.0348486
Hsa_CC_45_VS_C2_45	ENSG00000224660	SH3BP5-AS1	SH3BP5 antisense RNA 1 [Source:HGNC Symbol;Acc:HGNC:44501]	361.7	147.81	1.29104	0.0348486
Hsa_CC_45_VS_C2_45	ENSG00000224660	SH3BP5-AS1	SH3BP5 antisense RNA 1 [Source:HGNC Symbol;Acc:HGNC:44501]	361.7	147.81	1.29104	0.0348486
Hsa_CC_45_VS_C2_45	ENSG00000261324	None	novel transcript, overlapping HIST4H4	311.133	139.795	1.15422	0.0292609
Hsa_CC_45_VS_C2_45	ENSG00000261324	None	novel transcript, overlapping HIST4H4	311.133	139.795	1.15422	0.0292609
Hsa_CC_45_VS_C2_45	ENSG00000142871	CCN1	cellular communication network factor 1 [Source:HGNC Symbol;Acc:HGNC:2654]	1963.55	964.876	1.02505	0.0332802
Hsa_CC_45_VS_C2_45	ENSG00000142871	CCN1	cellular communication network factor 1 [Source:HGNC Symbol;Acc:HGNC:2654]	1963.55	964.876	1.02505	0.0332802
Hsa_CC_45_VS_C2_45	ENSG00000142871	CCN1	cellular communication network factor 1 [Source:HGNC Symbol;Acc:HGNC:2654]	1963.55	964.876	1.02505	0.0332802
Hsa_CC_45_VS_C2_45	ENSG00000142871	CCN1	cellular communication network factor 1 [Source:HGNC Symbol;Acc:HGNC:2654]	1963.55	964.876	1.02505	0.0332802
Hsa_CC_45_VS_C2_45	ENSG00000142871	CCN1	cellular communication network factor 1 [Source:HGNC Symbol;Acc:HGNC:2654]	1963.55	964.876	1.02505	0.0332802
Hsa_CC_45_VS_C2_45	ENSG00000142871	CCN1	cellular communication network factor 1 [Source:HGNC Symbol;Acc:HGNC:2654]	1963.55	964.876	1.02505	0.0332802
Hsa_CC_45_VS_C2_45	ENSG00000142871	CCN1	cellular communication network factor 1 [Source:HGNC Symbol;Acc:HGNC:2654]	1963.55	964.876	1.02505	0.0332802
Hsa_CC_45_VS_C2_45	ENSG00000142871	CCN1	cellular communication network factor 1 [Source:HGNC Symbol;Acc:HGNC:2654]	1963.55	964.876	1.02505	0.0332802
Hsa_CC_45_VS_C2_45	ENSG00000142871	CCN1	cellular communication network factor 1 [Source:HGNC Symbol;Acc:HGNC:2654]	1963.55	964.876	1.02505	0.0332802
Hsa_CC_45_VS_C2_45	ENSG00000142871	CCN1	cellular communication network factor 1 [Source:HGNC Symbol;Acc:HGNC:2654]	1963.55	964.876	1.02505	0.0332802
Hsa_CC_45_VS_C2_45	ENSG00000142871	CCN1	cellular communication network factor 1 [Source:HGNC Symbol;Acc:HGNC:2654]	1963.55	964.876	1.02505	0.0332802
Hsa_CC_45_VS_C2_45	ENSG00000213553	RPLP0P6	ribosomal protein lateral stalk subunit P0 pseudogene 6 [Source:HGNC Symbol;Acc:HGNC:36404]	76.7782	238.396	-1.63459	0.0193537
Hsa_CC_45_VS_C2_45	ENSG00000213553	RPLP0P6	ribosomal protein lateral stalk subunit P0 pseudogene 6 [Source:HGNC Symbol;Acc:HGNC:36404]	76.7782	238.396	-1.63459	0.0193537
Hsa_CC_45_VS_C2_45	ENSG00000213553	RPLP0P6	ribosomal protein lateral stalk subunit P0 pseudogene 6 [Source:HGNC Symbol;Acc:HGNC:36404]	76.7782	238.396	-1.63459	0.0193537
Hsa_CC_45_VS_C2_45	ENSG00000214389	RPS3AP26	RPS3A pseudogene 26 [Source:HGNC Symbol;Acc:HGNC:36513]	69.2145	225.253	-1.7024	0.0400538
Hsa_CC_45_VS_C2_45	ENSG00000214389	RPS3AP26	RPS3A pseudogene 26 [Source:HGNC Symbol;Acc:HGNC:36513]	69.2145	225.253	-1.7024	0.0400538
Hsa_CC_45_VS_C2_45	ENSG00000214389	RPS3AP26	RPS3A pseudogene 26 [Source:HGNC Symbol;Acc:HGNC:36513]	69.2145	225.253	-1.7024	0.0400538
Hsa_CC_45_VS_C2_45	ENSG00000214389	RPS3AP26	RPS3A pseudogene 26 [Source:HGNC Symbol;Acc:HGNC:36513]	69.2145	225.253	-1.7024	0.0400538
Hsa_CC_45_VS_C2_45	ENSG00000214389	RPS3AP26	RPS3A pseudogene 26 [Source:HGNC Symbol;Acc:HGNC:36513]	69.2145	225.253	-1.7024	0.0400538
Hsa_CC_45_VS_C2_45	ENSG00000196205	EEF1A1P5	eukaryotic translation elongation factor 1 alpha 1 pseudogene 5 [Source:HGNC Symbol;Acc:HGNC:3200]	601.252	2035.47	-1.75932	2.0737e-07
Hsa_CC_45_VS_C2_45	ENSG00000196205	EEF1A1P5	eukaryotic translation elongation factor 1 alpha 1 pseudogene 5 [Source:HGNC Symbol;Acc:HGNC:3200]	601.252	2035.47	-1.75932	2.0737e-07
Hsa_CC_45_VS_C2_45	ENSG00000196205	EEF1A1P5	eukaryotic translation elongation factor 1 alpha 1 pseudogene 5 [Source:HGNC Symbol;Acc:HGNC:3200]	601.252	2035.47	-1.75932	2.0737e-07
Hsa_CC_45_VS_C2_45	ENSG00000219023	None	ribosomal protein S15A (RPS15A) pseudogene	13.3193	64.556	-2.27703	0.0400538
Hsa_CC_45_VS_C2_45	ENSG00000219023	None	ribosomal protein S15A (RPS15A) pseudogene	13.3193	64.556	-2.27703	0.0400538
Hsa_CC_45_VS_C2_45	ENSG00000219023	None	ribosomal protein S15A (RPS15A) pseudogene	13.3193	64.556	-2.27703	0.0400538
Hsa_CC_45_VS_C2_45	ENSG00000219023	None	ribosomal protein S15A (RPS15A) pseudogene	13.3193	64.556	-2.27703	0.0400538
Hsa_CC_3_VS_C2_3	ENSG00000206869	SNORA70F	small nucleolar RNA, H/ACA box 70F [Source:HGNC Symbol;Acc:HGNC:34358]	37.5891	1.74919	4.42556	0.000252126
Hsa_CC_3_VS_C2_3	ENSG00000206869	SNORA70F	small nucleolar RNA, H/ACA box 70F [Source:HGNC Symbol;Acc:HGNC:34358]	37.5891	1.74919	4.42556	0.000252126
Hsa_CC_3_VS_C2_3	ENSG00000206869	SNORA70F	small nucleolar RNA, H/ACA box 70F [Source:HGNC Symbol;Acc:HGNC:34358]	37.5891	1.74919	4.42556	0.000252126
Hsa_CC_3_VS_C2_3	ENSG00000206869	SNORA70F	small nucleolar RNA, H/ACA box 70F [Source:HGNC Symbol;Acc:HGNC:34358]	37.5891	1.74919	4.42556	0.000252126
Hsa_CC_3_VS_C2_3	ENSG00000105639	JAK3	Janus kinase 3 [Source:HGNC Symbol;Acc:HGNC:6193]	16.8125	1	4.07147	0.00540512
Hsa_CC_3_VS_C2_3	ENSG00000105639	JAK3	Janus kinase 3 [Source:HGNC Symbol;Acc:HGNC:6193]	16.8125	1	4.07147	0.00540512
Hsa_CC_3_VS_C2_3	ENSG00000242512	LINC01206	long intergenic non-protein coding RNA 1206 [Source:HGNC Symbol;Acc:HGNC:49637]	15.5271	1	3.95671	0.00355626
Hsa_CC_3_VS_C2_3	ENSG00000242512	LINC01206	long intergenic non-protein coding RNA 1206 [Source:HGNC Symbol;Acc:HGNC:49637]	15.5271	1	3.95671	0.00355626
Hsa_CC_3_VS_C2_3	ENSG00000242512	LINC01206	long intergenic non-protein coding RNA 1206 [Source:HGNC Symbol;Acc:HGNC:49637]	15.5271	1	3.95671	0.00355626
Hsa_CC_3_VS_C2_3	ENSG00000242512	LINC01206	long intergenic non-protein coding RNA 1206 [Source:HGNC Symbol;Acc:HGNC:49637]	15.5271	1	3.95671	0.00355626
Hsa_CC_3_VS_C2_3	ENSG00000231646	FSIP2-AS1	FSIP2 antisense RNA 1 [Source:HGNC Symbol;Acc:HGNC:40978]	24.7648	2.08102	3.57293	0.00284856
Hsa_CC_3_VS_C2_3	ENSG00000231646	FSIP2-AS1	FSIP2 antisense RNA 1 [Source:HGNC Symbol;Acc:HGNC:40978]	24.7648	2.08102	3.57293	0.00284856
Hsa_CC_3_VS_C2_3	ENSG00000244378	RPS2P45	ribosomal protein S2 pseudogene 45 [Source:HGNC Symbol;Acc:HGNC:25709]	11.8344	1	3.56492	0.0178218
Hsa_CC_3_VS_C2_3	ENSG00000244378	RPS2P45	ribosomal protein S2 pseudogene 45 [Source:HGNC Symbol;Acc:HGNC:25709]	11.8344	1	3.56492	0.0178218
Hsa_CC_3_VS_C2_3	ENSG00000258168	None	novel transcript, antisense to PTPRB	11.8136	1	3.56237	0.0119225
Hsa_CC_3_VS_C2_3	ENSG00000258168	None	novel transcript, antisense to PTPRB	11.8136	1	3.56237	0.0119225
Hsa_CC_3_VS_C2_3	ENSG00000258168	None	novel transcript, antisense to PTPRB	11.8136	1	3.56237	0.0119225
Hsa_CC_3_VS_C2_3	ENSG00000286551	None	novel transcript	11.5947	1	3.5354	0.0172634
Hsa_CC_3_VS_C2_3	ENSG00000286551	None	novel transcript	11.5947	1	3.5354	0.0172634
Hsa_CC_3_VS_C2_3	ENSG00000286551	None	novel transcript	11.5947	1	3.5354	0.0172634
Hsa_CC_3_VS_C2_3	ENSG00000286551	None	novel transcript	11.5947	1	3.5354	0.0172634
Hsa_CC_3_VS_C2_3	ENSG00000286551	None	novel transcript	11.5947	1	3.5354	0.0172634
Hsa_CC_3_VS_C2_3	ENSG00000175497	DPP10	dipeptidyl peptidase like 10 [Source:HGNC Symbol;Acc:HGNC:20823]	11.3458	1	3.50409	0.0159855
Hsa_CC_3_VS_C2_3	ENSG00000175497	DPP10	dipeptidyl peptidase like 10 [Source:HGNC Symbol;Acc:HGNC:20823]	11.3458	1	3.50409	0.0159855
Hsa_CC_3_VS_C2_3	ENSG00000175497	DPP10	dipeptidyl peptidase like 10 [Source:HGNC Symbol;Acc:HGNC:20823]	11.3458	1	3.50409	0.0159855
Hsa_CC_3_VS_C2_3	ENSG00000175497	DPP10	dipeptidyl peptidase like 10 [Source:HGNC Symbol;Acc:HGNC:20823]	11.3458	1	3.50409	0.0159855
Hsa_CC_3_VS_C2_3	ENSG00000175497	DPP10	dipeptidyl peptidase like 10 [Source:HGNC Symbol;Acc:HGNC:20823]	11.3458	1	3.50409	0.0159855
Hsa_CC_3_VS_C2_3	ENSG00000276569	None	molybdenum cofactor synthesis 3 (MOCS3) pseudogene	11.2893	1	3.49689	0.0152514
Hsa_CC_3_VS_C2_3	ENSG00000134460	IL2RA	interleukin 2 receptor subunit alpha [Source:HGNC Symbol;Acc:HGNC:6008]	11.1889	1	3.48399	0.0172634
Hsa_CC_3_VS_C2_3	ENSG00000134460	IL2RA	interleukin 2 receptor subunit alpha [Source:HGNC Symbol;Acc:HGNC:6008]	11.1889	1	3.48399	0.0172634
Hsa_CC_3_VS_C2_3	ENSG00000134460	IL2RA	interleukin 2 receptor subunit alpha [Source:HGNC Symbol;Acc:HGNC:6008]	11.1889	1	3.48399	0.0172634
Hsa_CC_3_VS_C2_3	ENSG00000134460	IL2RA	interleukin 2 receptor subunit alpha [Source:HGNC Symbol;Acc:HGNC:6008]	11.1889	1	3.48399	0.0172634
Hsa_CC_3_VS_C2_3	ENSG00000073861	TBX21	T-box transcription factor 21 [Source:HGNC Symbol;Acc:HGNC:11599]	23.463	2.12378	3.46568	0.0135619
Hsa_CC_3_VS_C2_3	ENSG00000073861	TBX21	T-box transcription factor 21 [Source:HGNC Symbol;Acc:HGNC:11599]	23.463	2.12378	3.46568	0.0135619
Hsa_CC_3_VS_C2_3	ENSG00000073861	TBX21	T-box transcription factor 21 [Source:HGNC Symbol;Acc:HGNC:11599]	23.463	2.12378	3.46568	0.0135619
Hsa_CC_3_VS_C2_3	ENSG00000073861	TBX21	T-box transcription factor 21 [Source:HGNC Symbol;Acc:HGNC:11599]	23.463	2.12378	3.46568	0.0135619
Hsa_CC_3_VS_C2_3	ENSG00000073861	TBX21	T-box transcription factor 21 [Source:HGNC Symbol;Acc:HGNC:11599]	23.463	2.12378	3.46568	0.0135619
Hsa_CC_3_VS_C2_3	ENSG00000073861	TBX21	T-box transcription factor 21 [Source:HGNC Symbol;Acc:HGNC:11599]	23.463	2.12378	3.46568	0.0135619
Hsa_CC_3_VS_C2_3	ENSG00000073861	TBX21	T-box transcription factor 21 [Source:HGNC Symbol;Acc:HGNC:11599]	23.463	2.12378	3.46568	0.0135619
Hsa_CC_3_VS_C2_3	ENSG00000073861	TBX21	T-box transcription factor 21 [Source:HGNC Symbol;Acc:HGNC:11599]	23.463	2.12378	3.46568	0.0135619
Hsa_CC_3_VS_C2_3	ENSG00000149654	CDH22	cadherin 22 [Source:HGNC Symbol;Acc:HGNC:13251]	11.0292	1	3.46326	0.0246887
Hsa_CC_3_VS_C2_3	ENSG00000249738	None	novel transcript	14.3336	1.30449	3.45784	0.0281047
Hsa_CC_3_VS_C2_3	ENSG00000249738	None	novel transcript	14.3336	1.30449	3.45784	0.0281047
Hsa_CC_3_VS_C2_3	ENSG00000249738	None	novel transcript	14.3336	1.30449	3.45784	0.0281047
Hsa_CC_3_VS_C2_3	ENSG00000249738	None	novel transcript	14.3336	1.30449	3.45784	0.0281047
Hsa_CC_3_VS_C2_3	ENSG00000271426	None	coiled-coil domain containing 84 (CCDC84) pseudogene	32.1119	2.92766	3.45529	0.00131195
Hsa_CC_3_VS_C2_3	ENSG00000271426	None	coiled-coil domain containing 84 (CCDC84) pseudogene	32.1119	2.92766	3.45529	0.00131195
Hsa_CC_3_VS_C2_3	ENSG00000271426	None	coiled-coil domain containing 84 (CCDC84) pseudogene	32.1119	2.92766	3.45529	0.00131195
Hsa_CC_3_VS_C2_3	ENSG00000271426	None	coiled-coil domain containing 84 (CCDC84) pseudogene	32.1119	2.92766	3.45529	0.00131195
Hsa_CC_3_VS_C2_3	ENSG00000271426	None	coiled-coil domain containing 84 (CCDC84) pseudogene	32.1119	2.92766	3.45529	0.00131195
Hsa_CC_3_VS_C2_3	ENSG00000178789	CD300LB	CD300 molecule like family member b [Source:HGNC Symbol;Acc:HGNC:30811]	14.677	1.37459	3.41648	0.0244456
Hsa_CC_3_VS_C2_3	ENSG00000178789	CD300LB	CD300 molecule like family member b [Source:HGNC Symbol;Acc:HGNC:30811]	14.677	1.37459	3.41648	0.0244456
Hsa_CC_3_VS_C2_3	ENSG00000178789	CD300LB	CD300 molecule like family member b [Source:HGNC Symbol;Acc:HGNC:30811]	14.677	1.37459	3.41648	0.0244456
Hsa_CC_3_VS_C2_3	ENSG00000178789	CD300LB	CD300 molecule like family member b [Source:HGNC Symbol;Acc:HGNC:30811]	14.677	1.37459	3.41648	0.0244456
Hsa_CC_3_VS_C2_3	ENSG00000178789	CD300LB	CD300 molecule like family member b [Source:HGNC Symbol;Acc:HGNC:30811]	14.677	1.37459	3.41648	0.0244456
Hsa_CC_3_VS_C2_3	ENSG00000178789	CD300LB	CD300 molecule like family member b [Source:HGNC Symbol;Acc:HGNC:30811]	14.677	1.37459	3.41648	0.0244456
Hsa_CC_3_VS_C2_3	ENSG00000178789	CD300LB	CD300 molecule like family member b [Source:HGNC Symbol;Acc:HGNC:30811]	14.677	1.37459	3.41648	0.0244456
Hsa_CC_3_VS_C2_3	ENSG00000277954	None	novel transcript, antisense to WWOX	14.5141	1.37459	3.40038	0.0267388
Hsa_CC_3_VS_C2_3	ENSG00000277954	None	novel transcript, antisense to WWOX	14.5141	1.37459	3.40038	0.0267388
Hsa_CC_3_VS_C2_3	ENSG00000277954	None	novel transcript, antisense to WWOX	14.5141	1.37459	3.40038	0.0267388
Hsa_CC_3_VS_C2_3	ENSG00000277954	None	novel transcript, antisense to WWOX	14.5141	1.37459	3.40038	0.0267388
Hsa_CC_3_VS_C2_3	ENSG00000277954	None	novel transcript, antisense to WWOX	14.5141	1.37459	3.40038	0.0267388
Hsa_CC_3_VS_C2_3	ENSG00000277954	None	novel transcript, antisense to WWOX	14.5141	1.37459	3.40038	0.0267388
Hsa_CC_3_VS_C2_3	ENSG00000277954	None	novel transcript, antisense to WWOX	14.5141	1.37459	3.40038	0.0267388
Hsa_CC_3_VS_C2_3	ENSG00000277954	None	novel transcript, antisense to WWOX	14.5141	1.37459	3.40038	0.0267388
Hsa_CC_3_VS_C2_3	ENSG00000277954	None	novel transcript, antisense to WWOX	14.5141	1.37459	3.40038	0.0267388
Hsa_CC_3_VS_C2_3	ENSG00000140538	NTRK3	neurotrophic receptor tyrosine kinase 3 [Source:HGNC Symbol;Acc:HGNC:8033]	14.683	1.40194	3.38865	0.0253495
Hsa_CC_3_VS_C2_3	ENSG00000140538	NTRK3	neurotrophic receptor tyrosine kinase 3 [Source:HGNC Symbol;Acc:HGNC:8033]	14.683	1.40194	3.38865	0.0253495
Hsa_CC_3_VS_C2_3	ENSG00000140538	NTRK3	neurotrophic receptor tyrosine kinase 3 [Source:HGNC Symbol;Acc:HGNC:8033]	14.683	1.40194	3.38865	0.0253495
Hsa_CC_3_VS_C2_3	ENSG00000140538	NTRK3	neurotrophic receptor tyrosine kinase 3 [Source:HGNC Symbol;Acc:HGNC:8033]	14.683	1.40194	3.38865	0.0253495
Hsa_CC_3_VS_C2_3	ENSG00000140538	NTRK3	neurotrophic receptor tyrosine kinase 3 [Source:HGNC Symbol;Acc:HGNC:8033]	14.683	1.40194	3.38865	0.0253495
Hsa_CC_3_VS_C2_3	ENSG00000140538	NTRK3	neurotrophic receptor tyrosine kinase 3 [Source:HGNC Symbol;Acc:HGNC:8033]	14.683	1.40194	3.38865	0.0253495
Hsa_CC_3_VS_C2_3	ENSG00000140538	NTRK3	neurotrophic receptor tyrosine kinase 3 [Source:HGNC Symbol;Acc:HGNC:8033]	14.683	1.40194	3.38865	0.0253495
Hsa_CC_3_VS_C2_3	ENSG00000105392	CRX	cone-rod homeobox [Source:HGNC Symbol;Acc:HGNC:2383]	17.7896	1.70643	3.38198	0.0428086
Hsa_CC_3_VS_C2_3	ENSG00000105392	CRX	cone-rod homeobox [Source:HGNC Symbol;Acc:HGNC:2383]	17.7896	1.70643	3.38198	0.0428086
Hsa_CC_3_VS_C2_3	ENSG00000105392	CRX	cone-rod homeobox [Source:HGNC Symbol;Acc:HGNC:2383]	17.7896	1.70643	3.38198	0.0428086
Hsa_CC_3_VS_C2_3	ENSG00000105392	CRX	cone-rod homeobox [Source:HGNC Symbol;Acc:HGNC:2383]	17.7896	1.70643	3.38198	0.0428086
Hsa_CC_3_VS_C2_3	ENSG00000105392	CRX	cone-rod homeobox [Source:HGNC Symbol;Acc:HGNC:2383]	17.7896	1.70643	3.38198	0.0428086
Hsa_CC_3_VS_C2_3	ENSG00000105392	CRX	cone-rod homeobox [Source:HGNC Symbol;Acc:HGNC:2383]	17.7896	1.70643	3.38198	0.0428086
Hsa_CC_3_VS_C2_3	ENSG00000105392	CRX	cone-rod homeobox [Source:HGNC Symbol;Acc:HGNC:2383]	17.7896	1.70643	3.38198	0.0428086
Hsa_CC_3_VS_C2_3	ENSG00000105392	CRX	cone-rod homeobox [Source:HGNC Symbol;Acc:HGNC:2383]	17.7896	1.70643	3.38198	0.0428086
Hsa_CC_3_VS_C2_3	ENSG00000167654	ATCAY	ATCAY kinesin light chain interacting caytaxin [Source:HGNC Symbol;Acc:HGNC:779]	18.2042	1.74919	3.37951	0.0453228
Hsa_CC_3_VS_C2_3	ENSG00000167654	ATCAY	ATCAY kinesin light chain interacting caytaxin [Source:HGNC Symbol;Acc:HGNC:779]	18.2042	1.74919	3.37951	0.0453228
Hsa_CC_3_VS_C2_3	ENSG00000167654	ATCAY	ATCAY kinesin light chain interacting caytaxin [Source:HGNC Symbol;Acc:HGNC:779]	18.2042	1.74919	3.37951	0.0453228
Hsa_CC_3_VS_C2_3	ENSG00000173572	NLRP13	NLR family pyrin domain containing 13 [Source:HGNC Symbol;Acc:HGNC:22937]	10.3423	1	3.37049	0.0392287
Hsa_CC_3_VS_C2_3	ENSG00000173572	NLRP13	NLR family pyrin domain containing 13 [Source:HGNC Symbol;Acc:HGNC:22937]	10.3423	1	3.37049	0.0392287
Hsa_CC_3_VS_C2_3	ENSG00000173572	NLRP13	NLR family pyrin domain containing 13 [Source:HGNC Symbol;Acc:HGNC:22937]	10.3423	1	3.37049	0.0392287
Hsa_CC_3_VS_C2_3	ENSG00000173572	NLRP13	NLR family pyrin domain containing 13 [Source:HGNC Symbol;Acc:HGNC:22937]	10.3423	1	3.37049	0.0392287
Hsa_CC_3_VS_C2_3	ENSG00000173572	NLRP13	NLR family pyrin domain containing 13 [Source:HGNC Symbol;Acc:HGNC:22937]	10.3423	1	3.37049	0.0392287
Hsa_CC_3_VS_C2_3	ENSG00000173572	NLRP13	NLR family pyrin domain containing 13 [Source:HGNC Symbol;Acc:HGNC:22937]	10.3423	1	3.37049	0.0392287
Hsa_CC_3_VS_C2_3	ENSG00000265917	MIR3685	microRNA 3685 [Source:HGNC Symbol;Acc:HGNC:38886]	47.7467	4.64501	3.36165	0.000259779
Hsa_CC_3_VS_C2_3	ENSG00000265917	MIR3685	microRNA 3685 [Source:HGNC Symbol;Acc:HGNC:38886]	47.7467	4.64501	3.36165	0.000259779
Hsa_CC_3_VS_C2_3	ENSG00000286757	None	novel transcript, antisense to CLYBL	30.7635	3.0646	3.32745	0.000661273
Hsa_CC_3_VS_C2_3	ENSG00000286757	None	novel transcript, antisense to CLYBL	30.7635	3.0646	3.32745	0.000661273
Hsa_CC_3_VS_C2_3	ENSG00000276842	None	novel transcript, antisense to LRMP	17.7913	1.77654	3.32403	0.0476717
Hsa_CC_3_VS_C2_3	ENSG00000276842	None	novel transcript, antisense to LRMP	17.7913	1.77654	3.32403	0.0476717
Hsa_CC_3_VS_C2_3	ENSG00000276842	None	novel transcript, antisense to LRMP	17.7913	1.77654	3.32403	0.0476717
Hsa_CC_3_VS_C2_3	ENSG00000276842	None	novel transcript, antisense to LRMP	17.7913	1.77654	3.32403	0.0476717
Hsa_CC_3_VS_C2_3	ENSG00000159398	CES5A	carboxylesterase 5A [Source:HGNC Symbol;Acc:HGNC:26459]	9.98397	1	3.31961	0.0431621
Hsa_CC_3_VS_C2_3	ENSG00000159398	CES5A	carboxylesterase 5A [Source:HGNC Symbol;Acc:HGNC:26459]	9.98397	1	3.31961	0.0431621
Hsa_CC_3_VS_C2_3	ENSG00000159398	CES5A	carboxylesterase 5A [Source:HGNC Symbol;Acc:HGNC:26459]	9.98397	1	3.31961	0.0431621
Hsa_CC_3_VS_C2_3	ENSG00000159398	CES5A	carboxylesterase 5A [Source:HGNC Symbol;Acc:HGNC:26459]	9.98397	1	3.31961	0.0431621
Hsa_CC_3_VS_C2_3	ENSG00000159398	CES5A	carboxylesterase 5A [Source:HGNC Symbol;Acc:HGNC:26459]	9.98397	1	3.31961	0.0431621
Hsa_CC_3_VS_C2_3	ENSG00000142025	DMRTC2	DMRT like family C2 [Source:HGNC Symbol;Acc:HGNC:13911]	20.4399	2.05368	3.31511	0.033765
Hsa_CC_3_VS_C2_3	ENSG00000142025	DMRTC2	DMRT like family C2 [Source:HGNC Symbol;Acc:HGNC:13911]	20.4399	2.05368	3.31511	0.033765
Hsa_CC_3_VS_C2_3	ENSG00000142025	DMRTC2	DMRT like family C2 [Source:HGNC Symbol;Acc:HGNC:13911]	20.4399	2.05368	3.31511	0.033765
Hsa_CC_3_VS_C2_3	ENSG00000142025	DMRTC2	DMRT like family C2 [Source:HGNC Symbol;Acc:HGNC:13911]	20.4399	2.05368	3.31511	0.033765
Hsa_CC_3_VS_C2_3	ENSG00000142025	DMRTC2	DMRT like family C2 [Source:HGNC Symbol;Acc:HGNC:13911]	20.4399	2.05368	3.31511	0.033765
Hsa_CC_3_VS_C2_3	ENSG00000169126	ODAD2	outer dynein arm docking complex subunit 2 [Source:HGNC Symbol;Acc:HGNC:25583]	13.6583	1.37459	3.3127	0.0372921
Hsa_CC_3_VS_C2_3	ENSG00000169126	ODAD2	outer dynein arm docking complex subunit 2 [Source:HGNC Symbol;Acc:HGNC:25583]	13.6583	1.37459	3.3127	0.0372921
Hsa_CC_3_VS_C2_3	ENSG00000169126	ODAD2	outer dynein arm docking complex subunit 2 [Source:HGNC Symbol;Acc:HGNC:25583]	13.6583	1.37459	3.3127	0.0372921
Hsa_CC_3_VS_C2_3	ENSG00000169126	ODAD2	outer dynein arm docking complex subunit 2 [Source:HGNC Symbol;Acc:HGNC:25583]	13.6583	1.37459	3.3127	0.0372921
Hsa_CC_3_VS_C2_3	ENSG00000169126	ODAD2	outer dynein arm docking complex subunit 2 [Source:HGNC Symbol;Acc:HGNC:25583]	13.6583	1.37459	3.3127	0.0372921
Hsa_CC_3_VS_C2_3	ENSG00000169126	ODAD2	outer dynein arm docking complex subunit 2 [Source:HGNC Symbol;Acc:HGNC:25583]	13.6583	1.37459	3.3127	0.0372921
Hsa_CC_3_VS_C2_3	ENSG00000198010	DLGAP2	DLG associated protein 2 [Source:HGNC Symbol;Acc:HGNC:2906]	12.909	1.30449	3.30682	0.0453228
Hsa_CC_3_VS_C2_3	ENSG00000198010	DLGAP2	DLG associated protein 2 [Source:HGNC Symbol;Acc:HGNC:2906]	12.909	1.30449	3.30682	0.0453228
Hsa_CC_3_VS_C2_3	ENSG00000198010	DLGAP2	DLG associated protein 2 [Source:HGNC Symbol;Acc:HGNC:2906]	12.909	1.30449	3.30682	0.0453228
Hsa_CC_3_VS_C2_3	ENSG00000198010	DLGAP2	DLG associated protein 2 [Source:HGNC Symbol;Acc:HGNC:2906]	12.909	1.30449	3.30682	0.0453228
Hsa_CC_3_VS_C2_3	ENSG00000198010	DLGAP2	DLG associated protein 2 [Source:HGNC Symbol;Acc:HGNC:2906]	12.909	1.30449	3.30682	0.0453228
Hsa_CC_3_VS_C2_3	ENSG00000166432	ZMAT1	zinc finger matrin-type 1 [Source:HGNC Symbol;Acc:HGNC:29377]	19.6065	1.98357	3.30516	0.0159855
Hsa_CC_3_VS_C2_3	ENSG00000166432	ZMAT1	zinc finger matrin-type 1 [Source:HGNC Symbol;Acc:HGNC:29377]	19.6065	1.98357	3.30516	0.0159855
Hsa_CC_3_VS_C2_3	ENSG00000166432	ZMAT1	zinc finger matrin-type 1 [Source:HGNC Symbol;Acc:HGNC:29377]	19.6065	1.98357	3.30516	0.0159855
Hsa_CC_3_VS_C2_3	ENSG00000255093	None	novel pseudogene	9.88025	1	3.30455	0.039765
Hsa_CC_3_VS_C2_3	ENSG00000255093	None	novel pseudogene	9.88025	1	3.30455	0.039765
Hsa_CC_3_VS_C2_3	ENSG00000255093	None	novel pseudogene	9.88025	1	3.30455	0.039765
Hsa_CC_3_VS_C2_3	ENSG00000255093	None	novel pseudogene	9.88025	1	3.30455	0.039765
Hsa_CC_3_VS_C2_3	ENSG00000255093	None	novel pseudogene	9.88025	1	3.30455	0.039765
Hsa_CC_3_VS_C2_3	ENSG00000255093	None	novel pseudogene	9.88025	1	3.30455	0.039765
Hsa_CC_3_VS_C2_3	ENSG00000134802	SLC43A3	solute carrier family 43 member 3 [Source:HGNC Symbol;Acc:HGNC:17466]	9.8713	1	3.30324	0.0353887
Hsa_CC_3_VS_C2_3	ENSG00000134802	SLC43A3	solute carrier family 43 member 3 [Source:HGNC Symbol;Acc:HGNC:17466]	9.8713	1	3.30324	0.0353887
Hsa_CC_3_VS_C2_3	ENSG00000134802	SLC43A3	solute carrier family 43 member 3 [Source:HGNC Symbol;Acc:HGNC:17466]	9.8713	1	3.30324	0.0353887
Hsa_CC_3_VS_C2_3	ENSG00000134802	SLC43A3	solute carrier family 43 member 3 [Source:HGNC Symbol;Acc:HGNC:17466]	9.8713	1	3.30324	0.0353887
Hsa_CC_3_VS_C2_3	ENSG00000270069	MIR222HG	miR222/221 cluster host gene [Source:HGNC Symbol;Acc:HGNC:49555]	436.482	44.9934	3.27814	0.00105326
Hsa_CC_3_VS_C2_3	ENSG00000270069	MIR222HG	miR222/221 cluster host gene [Source:HGNC Symbol;Acc:HGNC:49555]	436.482	44.9934	3.27814	0.00105326
Hsa_CC_3_VS_C2_3	ENSG00000270069	MIR222HG	miR222/221 cluster host gene [Source:HGNC Symbol;Acc:HGNC:49555]	436.482	44.9934	3.27814	0.00105326
Hsa_CC_3_VS_C2_3	ENSG00000270069	MIR222HG	miR222/221 cluster host gene [Source:HGNC Symbol;Acc:HGNC:49555]	436.482	44.9934	3.27814	0.00105326
Hsa_CC_3_VS_C2_3	ENSG00000270069	MIR222HG	miR222/221 cluster host gene [Source:HGNC Symbol;Acc:HGNC:49555]	436.482	44.9934	3.27814	0.00105326
Hsa_CC_3_VS_C2_3	ENSG00000270069	MIR222HG	miR222/221 cluster host gene [Source:HGNC Symbol;Acc:HGNC:49555]	436.482	44.9934	3.27814	0.00105326
Hsa_CC_3_VS_C2_3	ENSG00000270069	MIR222HG	miR222/221 cluster host gene [Source:HGNC Symbol;Acc:HGNC:49555]	436.482	44.9934	3.27814	0.00105326
Hsa_CC_3_VS_C2_3	ENSG00000270069	MIR222HG	miR222/221 cluster host gene [Source:HGNC Symbol;Acc:HGNC:49555]	436.482	44.9934	3.27814	0.00105326
Hsa_CC_3_VS_C2_3	ENSG00000270069	MIR222HG	miR222/221 cluster host gene [Source:HGNC Symbol;Acc:HGNC:49555]	436.482	44.9934	3.27814	0.00105326
Hsa_CC_3_VS_C2_3	ENSG00000270069	MIR222HG	miR222/221 cluster host gene [Source:HGNC Symbol;Acc:HGNC:49555]	436.482	44.9934	3.27814	0.00105326
Hsa_CC_3_VS_C2_3	ENSG00000253279	LINC02209	long intergenic non-protein coding RNA 2209 [Source:HGNC Symbol;Acc:HGNC:27827]	9.69673	1	3.2775	0.0484677
Hsa_CC_3_VS_C2_3	ENSG00000253279	LINC02209	long intergenic non-protein coding RNA 2209 [Source:HGNC Symbol;Acc:HGNC:27827]	9.69673	1	3.2775	0.0484677
Hsa_CC_3_VS_C2_3	ENSG00000253279	LINC02209	long intergenic non-protein coding RNA 2209 [Source:HGNC Symbol;Acc:HGNC:27827]	9.69673	1	3.2775	0.0484677
Hsa_CC_3_VS_C2_3	ENSG00000253279	LINC02209	long intergenic non-protein coding RNA 2209 [Source:HGNC Symbol;Acc:HGNC:27827]	9.69673	1	3.2775	0.0484677
Hsa_CC_3_VS_C2_3	ENSG00000251680	None	novel transcript	9.64596	1	3.26992	0.0401485
Hsa_CC_3_VS_C2_3	ENSG00000251680	None	novel transcript	9.64596	1	3.26992	0.0401485
Hsa_CC_3_VS_C2_3	ENSG00000251680	None	novel transcript	9.64596	1	3.26992	0.0401485
Hsa_CC_3_VS_C2_3	ENSG00000251680	None	novel transcript	9.64596	1	3.26992	0.0401485
Hsa_CC_3_VS_C2_3	ENSG00000251680	None	novel transcript	9.64596	1	3.26992	0.0401485
Hsa_CC_3_VS_C2_3	ENSG00000224331	None	pseudogene similar to part of ribosomal protein L10 (RPL10)	69.8676	7.26717	3.26516	5.86562e-06
Hsa_CC_3_VS_C2_3	ENSG00000224331	None	pseudogene similar to part of ribosomal protein L10 (RPL10)	69.8676	7.26717	3.26516	5.86562e-06
Hsa_CC_3_VS_C2_3	ENSG00000224331	None	pseudogene similar to part of ribosomal protein L10 (RPL10)	69.8676	7.26717	3.26516	5.86562e-06
Hsa_CC_3_VS_C2_3	ENSG00000224331	None	pseudogene similar to part of ribosomal protein L10 (RPL10)	69.8676	7.26717	3.26516	5.86562e-06
Hsa_CC_3_VS_C2_3	ENSG00000224331	None	pseudogene similar to part of ribosomal protein L10 (RPL10)	69.8676	7.26717	3.26516	5.86562e-06
Hsa_CC_3_VS_C2_3	ENSG00000224331	None	pseudogene similar to part of ribosomal protein L10 (RPL10)	69.8676	7.26717	3.26516	5.86562e-06
Hsa_CC_3_VS_C2_3	ENSG00000224331	None	pseudogene similar to part of ribosomal protein L10 (RPL10)	69.8676	7.26717	3.26516	5.86562e-06
Hsa_CC_3_VS_C2_3	ENSG00000224331	None	pseudogene similar to part of ribosomal protein L10 (RPL10)	69.8676	7.26717	3.26516	5.86562e-06
Hsa_CC_3_VS_C2_3	ENSG00000224331	None	pseudogene similar to part of ribosomal protein L10 (RPL10)	69.8676	7.26717	3.26516	5.86562e-06
Hsa_CC_3_VS_C2_3	ENSG00000258278	CLUHP8	clustered mitochondria homolog pseudogene 8 [Source:HGNC Symbol;Acc:HGNC:51573]	9.30279	1	3.21766	0.0481175
Hsa_CC_3_VS_C2_3	ENSG00000258278	CLUHP8	clustered mitochondria homolog pseudogene 8 [Source:HGNC Symbol;Acc:HGNC:51573]	9.30279	1	3.21766	0.0481175
Hsa_CC_3_VS_C2_3	ENSG00000258278	CLUHP8	clustered mitochondria homolog pseudogene 8 [Source:HGNC Symbol;Acc:HGNC:51573]	9.30279	1	3.21766	0.0481175
Hsa_CC_3_VS_C2_3	ENSG00000258278	CLUHP8	clustered mitochondria homolog pseudogene 8 [Source:HGNC Symbol;Acc:HGNC:51573]	9.30279	1	3.21766	0.0481175
Hsa_CC_3_VS_C2_3	ENSG00000124203	ZNF831	zinc finger protein 831 [Source:HGNC Symbol;Acc:HGNC:16167]	18.6454	2.05368	3.18254	0.0453228
Hsa_CC_3_VS_C2_3	ENSG00000124203	ZNF831	zinc finger protein 831 [Source:HGNC Symbol;Acc:HGNC:16167]	18.6454	2.05368	3.18254	0.0453228
Hsa_CC_3_VS_C2_3	ENSG00000124203	ZNF831	zinc finger protein 831 [Source:HGNC Symbol;Acc:HGNC:16167]	18.6454	2.05368	3.18254	0.0453228
Hsa_CC_3_VS_C2_3	ENSG00000124203	ZNF831	zinc finger protein 831 [Source:HGNC Symbol;Acc:HGNC:16167]	18.6454	2.05368	3.18254	0.0453228
Hsa_CC_3_VS_C2_3	ENSG00000124203	ZNF831	zinc finger protein 831 [Source:HGNC Symbol;Acc:HGNC:16167]	18.6454	2.05368	3.18254	0.0453228
Hsa_CC_3_VS_C2_3	ENSG00000124203	ZNF831	zinc finger protein 831 [Source:HGNC Symbol;Acc:HGNC:16167]	18.6454	2.05368	3.18254	0.0453228
Hsa_CC_3_VS_C2_3	ENSG00000252464	RN7SKP70	RN7SK pseudogene 70 [Source:HGNC Symbol;Acc:HGNC:45794]	24.442	2.80287	3.12439	0.0184277
Hsa_CC_3_VS_C2_3	ENSG00000252464	RN7SKP70	RN7SK pseudogene 70 [Source:HGNC Symbol;Acc:HGNC:45794]	24.442	2.80287	3.12439	0.0184277
Hsa_CC_3_VS_C2_3	ENSG00000252464	RN7SKP70	RN7SK pseudogene 70 [Source:HGNC Symbol;Acc:HGNC:45794]	24.442	2.80287	3.12439	0.0184277
Hsa_CC_3_VS_C2_3	ENSG00000259070	LINC00639	long intergenic non-protein coding RNA 639 [Source:HGNC Symbol;Acc:HGNC:27502]	20.5222	2.38551	3.10482	0.0145378
Hsa_CC_3_VS_C2_3	ENSG00000259070	LINC00639	long intergenic non-protein coding RNA 639 [Source:HGNC Symbol;Acc:HGNC:27502]	20.5222	2.38551	3.10482	0.0145378
Hsa_CC_3_VS_C2_3	ENSG00000259070	LINC00639	long intergenic non-protein coding RNA 639 [Source:HGNC Symbol;Acc:HGNC:27502]	20.5222	2.38551	3.10482	0.0145378
Hsa_CC_3_VS_C2_3	ENSG00000259070	LINC00639	long intergenic non-protein coding RNA 639 [Source:HGNC Symbol;Acc:HGNC:27502]	20.5222	2.38551	3.10482	0.0145378
Hsa_CC_3_VS_C2_3	ENSG00000259070	LINC00639	long intergenic non-protein coding RNA 639 [Source:HGNC Symbol;Acc:HGNC:27502]	20.5222	2.38551	3.10482	0.0145378
Hsa_CC_3_VS_C2_3	ENSG00000259070	LINC00639	long intergenic non-protein coding RNA 639 [Source:HGNC Symbol;Acc:HGNC:27502]	20.5222	2.38551	3.10482	0.0145378
Hsa_CC_3_VS_C2_3	ENSG00000284294	None	novel transcript	16.7493	1.98357	3.07793	0.0416627
Hsa_CC_3_VS_C2_3	ENSG00000284294	None	novel transcript	16.7493	1.98357	3.07793	0.0416627
Hsa_CC_3_VS_C2_3	ENSG00000284294	None	novel transcript	16.7493	1.98357	3.07793	0.0416627
Hsa_CC_3_VS_C2_3	ENSG00000204929	LINC02934	long intergenic non-protein coding RNA 2934 [Source:HGNC Symbol;Acc:HGNC:55913]	23.3346	2.95501	2.98124	0.0115902
Hsa_CC_3_VS_C2_3	ENSG00000204929	LINC02934	long intergenic non-protein coding RNA 2934 [Source:HGNC Symbol;Acc:HGNC:55913]	23.3346	2.95501	2.98124	0.0115902
Hsa_CC_3_VS_C2_3	ENSG00000204929	LINC02934	long intergenic non-protein coding RNA 2934 [Source:HGNC Symbol;Acc:HGNC:55913]	23.3346	2.95501	2.98124	0.0115902
Hsa_CC_3_VS_C2_3	ENSG00000204929	LINC02934	long intergenic non-protein coding RNA 2934 [Source:HGNC Symbol;Acc:HGNC:55913]	23.3346	2.95501	2.98124	0.0115902
Hsa_CC_3_VS_C2_3	ENSG00000204929	LINC02934	long intergenic non-protein coding RNA 2934 [Source:HGNC Symbol;Acc:HGNC:55913]	23.3346	2.95501	2.98124	0.0115902
Hsa_CC_3_VS_C2_3	ENSG00000204929	LINC02934	long intergenic non-protein coding RNA 2934 [Source:HGNC Symbol;Acc:HGNC:55913]	23.3346	2.95501	2.98124	0.0115902
Hsa_CC_3_VS_C2_3	ENSG00000089250	NOS1	nitric oxide synthase 1 [Source:HGNC Symbol;Acc:HGNC:7872]	32.3134	4.14562	2.96247	0.00831948
Hsa_CC_3_VS_C2_3	ENSG00000089250	NOS1	nitric oxide synthase 1 [Source:HGNC Symbol;Acc:HGNC:7872]	32.3134	4.14562	2.96247	0.00831948
Hsa_CC_3_VS_C2_3	ENSG00000089250	NOS1	nitric oxide synthase 1 [Source:HGNC Symbol;Acc:HGNC:7872]	32.3134	4.14562	2.96247	0.00831948
Hsa_CC_3_VS_C2_3	ENSG00000089250	NOS1	nitric oxide synthase 1 [Source:HGNC Symbol;Acc:HGNC:7872]	32.3134	4.14562	2.96247	0.00831948
Hsa_CC_3_VS_C2_3	ENSG00000089250	NOS1	nitric oxide synthase 1 [Source:HGNC Symbol;Acc:HGNC:7872]	32.3134	4.14562	2.96247	0.00831948
Hsa_CC_3_VS_C2_3	ENSG00000089250	NOS1	nitric oxide synthase 1 [Source:HGNC Symbol;Acc:HGNC:7872]	32.3134	4.14562	2.96247	0.00831948
Hsa_CC_3_VS_C2_3	ENSG00000089250	NOS1	nitric oxide synthase 1 [Source:HGNC Symbol;Acc:HGNC:7872]	32.3134	4.14562	2.96247	0.00831948
Hsa_CC_3_VS_C2_3	ENSG00000089250	NOS1	nitric oxide synthase 1 [Source:HGNC Symbol;Acc:HGNC:7872]	32.3134	4.14562	2.96247	0.00831948
Hsa_CC_3_VS_C2_3	ENSG00000213782	DDX47	DEAD-box helicase 47 [Source:HGNC Symbol;Acc:HGNC:18682]	438.487	56.4182	2.9583	2.22688e-11
Hsa_CC_3_VS_C2_3	ENSG00000213782	DDX47	DEAD-box helicase 47 [Source:HGNC Symbol;Acc:HGNC:18682]	438.487	56.4182	2.9583	2.22688e-11
Hsa_CC_3_VS_C2_3	ENSG00000213782	DDX47	DEAD-box helicase 47 [Source:HGNC Symbol;Acc:HGNC:18682]	438.487	56.4182	2.9583	2.22688e-11
Hsa_CC_3_VS_C2_3	ENSG00000213782	DDX47	DEAD-box helicase 47 [Source:HGNC Symbol;Acc:HGNC:18682]	438.487	56.4182	2.9583	2.22688e-11
Hsa_CC_3_VS_C2_3	ENSG00000213782	DDX47	DEAD-box helicase 47 [Source:HGNC Symbol;Acc:HGNC:18682]	438.487	56.4182	2.9583	2.22688e-11
Hsa_CC_3_VS_C2_3	ENSG00000213782	DDX47	DEAD-box helicase 47 [Source:HGNC Symbol;Acc:HGNC:18682]	438.487	56.4182	2.9583	2.22688e-11
Hsa_CC_3_VS_C2_3	ENSG00000213782	DDX47	DEAD-box helicase 47 [Source:HGNC Symbol;Acc:HGNC:18682]	438.487	56.4182	2.9583	2.22688e-11
Hsa_CC_3_VS_C2_3	ENSG00000213782	DDX47	DEAD-box helicase 47 [Source:HGNC Symbol;Acc:HGNC:18682]	438.487	56.4182	2.9583	2.22688e-11
Hsa_CC_3_VS_C2_3	ENSG00000213782	DDX47	DEAD-box helicase 47 [Source:HGNC Symbol;Acc:HGNC:18682]	438.487	56.4182	2.9583	2.22688e-11
Hsa_CC_3_VS_C2_3	ENSG00000213782	DDX47	DEAD-box helicase 47 [Source:HGNC Symbol;Acc:HGNC:18682]	438.487	56.4182	2.9583	2.22688e-11
Hsa_CC_3_VS_C2_3	ENSG00000213782	DDX47	DEAD-box helicase 47 [Source:HGNC Symbol;Acc:HGNC:18682]	438.487	56.4182	2.9583	2.22688e-11
Hsa_CC_3_VS_C2_3	ENSG00000213782	DDX47	DEAD-box helicase 47 [Source:HGNC Symbol;Acc:HGNC:18682]	438.487	56.4182	2.9583	2.22688e-11
Hsa_CC_3_VS_C2_3	ENSG00000213782	DDX47	DEAD-box helicase 47 [Source:HGNC Symbol;Acc:HGNC:18682]	438.487	56.4182	2.9583	2.22688e-11
Hsa_CC_3_VS_C2_3	ENSG00000213782	DDX47	DEAD-box helicase 47 [Source:HGNC Symbol;Acc:HGNC:18682]	438.487	56.4182	2.9583	2.22688e-11
Hsa_CC_3_VS_C2_3	ENSG00000222345	SNORD19C	small nucleolar RNA, C/D box 19C [Source:HGNC Symbol;Acc:HGNC:52224]	30.9383	4.03275	2.93956	0.00322752
Hsa_CC_3_VS_C2_3	ENSG00000222345	SNORD19C	small nucleolar RNA, C/D box 19C [Source:HGNC Symbol;Acc:HGNC:52224]	30.9383	4.03275	2.93956	0.00322752
Hsa_CC_3_VS_C2_3	ENSG00000222345	SNORD19C	small nucleolar RNA, C/D box 19C [Source:HGNC Symbol;Acc:HGNC:52224]	30.9383	4.03275	2.93956	0.00322752
Hsa_CC_3_VS_C2_3	ENSG00000222345	SNORD19C	small nucleolar RNA, C/D box 19C [Source:HGNC Symbol;Acc:HGNC:52224]	30.9383	4.03275	2.93956	0.00322752
Hsa_CC_3_VS_C2_3	ENSG00000222345	SNORD19C	small nucleolar RNA, C/D box 19C [Source:HGNC Symbol;Acc:HGNC:52224]	30.9383	4.03275	2.93956	0.00322752
Hsa_CC_3_VS_C2_3	ENSG00000222345	SNORD19C	small nucleolar RNA, C/D box 19C [Source:HGNC Symbol;Acc:HGNC:52224]	30.9383	4.03275	2.93956	0.00322752
Hsa_CC_3_VS_C2_3	ENSG00000222345	SNORD19C	small nucleolar RNA, C/D box 19C [Source:HGNC Symbol;Acc:HGNC:52224]	30.9383	4.03275	2.93956	0.00322752
Hsa_CC_3_VS_C2_3	ENSG00000222345	SNORD19C	small nucleolar RNA, C/D box 19C [Source:HGNC Symbol;Acc:HGNC:52224]	30.9383	4.03275	2.93956	0.00322752
Hsa_CC_3_VS_C2_3	ENSG00000222345	SNORD19C	small nucleolar RNA, C/D box 19C [Source:HGNC Symbol;Acc:HGNC:52224]	30.9383	4.03275	2.93956	0.00322752
Hsa_CC_3_VS_C2_3	ENSG00000225972	MTND1P23	MT-ND1 pseudogene 23 [Source:HGNC Symbol;Acc:HGNC:42092]	20.365	2.66265	2.93516	0.0281047
Hsa_CC_3_VS_C2_3	ENSG00000225972	MTND1P23	MT-ND1 pseudogene 23 [Source:HGNC Symbol;Acc:HGNC:42092]	20.365	2.66265	2.93516	0.0281047
Hsa_CC_3_VS_C2_3	ENSG00000225972	MTND1P23	MT-ND1 pseudogene 23 [Source:HGNC Symbol;Acc:HGNC:42092]	20.365	2.66265	2.93516	0.0281047
Hsa_CC_3_VS_C2_3	ENSG00000261366	MANEA-DT	MANEA divergent transcript [Source:HGNC Symbol;Acc:HGNC:43732]	147.847	19.4991	2.92262	9.80855e-08
Hsa_CC_3_VS_C2_3	ENSG00000261366	MANEA-DT	MANEA divergent transcript [Source:HGNC Symbol;Acc:HGNC:43732]	147.847	19.4991	2.92262	9.80855e-08
Hsa_CC_3_VS_C2_3	ENSG00000261366	MANEA-DT	MANEA divergent transcript [Source:HGNC Symbol;Acc:HGNC:43732]	147.847	19.4991	2.92262	9.80855e-08
Hsa_CC_3_VS_C2_3	ENSG00000259820	MIR30DHG	MIR30D and MIR30B host gene [Source:HGNC Symbol;Acc:HGNC:56081]	3886.28	521.107	2.89874	2.93773e-05
Hsa_CC_3_VS_C2_3	ENSG00000259820	MIR30DHG	MIR30D and MIR30B host gene [Source:HGNC Symbol;Acc:HGNC:56081]	3886.28	521.107	2.89874	2.93773e-05
Hsa_CC_3_VS_C2_3	ENSG00000259820	MIR30DHG	MIR30D and MIR30B host gene [Source:HGNC Symbol;Acc:HGNC:56081]	3886.28	521.107	2.89874	2.93773e-05
Hsa_CC_3_VS_C2_3	ENSG00000259820	MIR30DHG	MIR30D and MIR30B host gene [Source:HGNC Symbol;Acc:HGNC:56081]	3886.28	521.107	2.89874	2.93773e-05
Hsa_CC_3_VS_C2_3	ENSG00000259820	MIR30DHG	MIR30D and MIR30B host gene [Source:HGNC Symbol;Acc:HGNC:56081]	3886.28	521.107	2.89874	2.93773e-05
Hsa_CC_3_VS_C2_3	ENSG00000259820	MIR30DHG	MIR30D and MIR30B host gene [Source:HGNC Symbol;Acc:HGNC:56081]	3886.28	521.107	2.89874	2.93773e-05
Hsa_CC_3_VS_C2_3	ENSG00000259820	MIR30DHG	MIR30D and MIR30B host gene [Source:HGNC Symbol;Acc:HGNC:56081]	3886.28	521.107	2.89874	2.93773e-05
Hsa_CC_3_VS_C2_3	ENSG00000259820	MIR30DHG	MIR30D and MIR30B host gene [Source:HGNC Symbol;Acc:HGNC:56081]	3886.28	521.107	2.89874	2.93773e-05
Hsa_CC_3_VS_C2_3	ENSG00000259820	MIR30DHG	MIR30D and MIR30B host gene [Source:HGNC Symbol;Acc:HGNC:56081]	3886.28	521.107	2.89874	2.93773e-05
Hsa_CC_3_VS_C2_3	ENSG00000261997	None	novel transcript	174.331	23.4244	2.89575	2.74207e-08
Hsa_CC_3_VS_C2_3	ENSG00000261997	None	novel transcript	174.331	23.4244	2.89575	2.74207e-08
Hsa_CC_3_VS_C2_3	ENSG00000261997	None	novel transcript	174.331	23.4244	2.89575	2.74207e-08
Hsa_CC_3_VS_C2_3	ENSG00000261997	None	novel transcript	174.331	23.4244	2.89575	2.74207e-08
Hsa_CC_3_VS_C2_3	ENSG00000261997	None	novel transcript	174.331	23.4244	2.89575	2.74207e-08
Hsa_CC_3_VS_C2_3	ENSG00000261997	None	novel transcript	174.331	23.4244	2.89575	2.74207e-08
Hsa_CC_3_VS_C2_3	ENSG00000261997	None	novel transcript	174.331	23.4244	2.89575	2.74207e-08
Hsa_CC_3_VS_C2_3	ENSG00000261997	None	novel transcript	174.331	23.4244	2.89575	2.74207e-08
Hsa_CC_3_VS_C2_3	ENSG00000261997	None	novel transcript	174.331	23.4244	2.89575	2.74207e-08
Hsa_CC_3_VS_C2_3	ENSG00000261997	None	novel transcript	174.331	23.4244	2.89575	2.74207e-08
Hsa_CC_3_VS_C2_3	ENSG00000261997	None	novel transcript	174.331	23.4244	2.89575	2.74207e-08
Hsa_CC_3_VS_C2_3	ENSG00000261997	None	novel transcript	174.331	23.4244	2.89575	2.74207e-08
Hsa_CC_3_VS_C2_3	ENSG00000261997	None	novel transcript	174.331	23.4244	2.89575	2.74207e-08
Hsa_CC_3_VS_C2_3	ENSG00000261997	None	novel transcript	174.331	23.4244	2.89575	2.74207e-08
Hsa_CC_3_VS_C2_3	ENSG00000181322	NME9	NME/NM23 family member 9 [Source:HGNC Symbol;Acc:HGNC:21343]	32.5464	4.42276	2.87948	0.00189152
Hsa_CC_3_VS_C2_3	ENSG00000181322	NME9	NME/NM23 family member 9 [Source:HGNC Symbol;Acc:HGNC:21343]	32.5464	4.42276	2.87948	0.00189152
Hsa_CC_3_VS_C2_3	ENSG00000181322	NME9	NME/NM23 family member 9 [Source:HGNC Symbol;Acc:HGNC:21343]	32.5464	4.42276	2.87948	0.00189152
Hsa_CC_3_VS_C2_3	ENSG00000181322	NME9	NME/NM23 family member 9 [Source:HGNC Symbol;Acc:HGNC:21343]	32.5464	4.42276	2.87948	0.00189152
Hsa_CC_3_VS_C2_3	ENSG00000286215	None	vimentin 2, pseudogene	31.1612	4.31318	2.85293	0.00262472
Hsa_CC_3_VS_C2_3	ENSG00000286215	None	vimentin 2, pseudogene	31.1612	4.31318	2.85293	0.00262472
Hsa_CC_3_VS_C2_3	ENSG00000286215	None	vimentin 2, pseudogene	31.1612	4.31318	2.85293	0.00262472
Hsa_CC_3_VS_C2_3	ENSG00000286215	None	vimentin 2, pseudogene	31.1612	4.31318	2.85293	0.00262472
Hsa_CC_3_VS_C2_3	ENSG00000286215	None	vimentin 2, pseudogene	31.1612	4.31318	2.85293	0.00262472
Hsa_CC_3_VS_C2_3	ENSG00000286215	None	vimentin 2, pseudogene	31.1612	4.31318	2.85293	0.00262472
Hsa_CC_3_VS_C2_3	ENSG00000286215	None	vimentin 2, pseudogene	31.1612	4.31318	2.85293	0.00262472
Hsa_CC_3_VS_C2_3	ENSG00000260808	None	novel transcript	30.8851	4.34052	2.83097	0.00231247
Hsa_CC_3_VS_C2_3	ENSG00000260808	None	novel transcript	30.8851	4.34052	2.83097	0.00231247
Hsa_CC_3_VS_C2_3	ENSG00000260808	None	novel transcript	30.8851	4.34052	2.83097	0.00231247
Hsa_CC_3_VS_C2_3	ENSG00000260808	None	novel transcript	30.8851	4.34052	2.83097	0.00231247
Hsa_CC_3_VS_C2_3	ENSG00000064655	EYA2	EYA transcriptional coactivator and phosphatase 2 [Source:HGNC Symbol;Acc:HGNC:3520]	22.4971	3.18939	2.81839	0.0145375
Hsa_CC_3_VS_C2_3	ENSG00000064655	EYA2	EYA transcriptional coactivator and phosphatase 2 [Source:HGNC Symbol;Acc:HGNC:3520]	22.4971	3.18939	2.81839	0.0145375
Hsa_CC_3_VS_C2_3	ENSG00000064655	EYA2	EYA transcriptional coactivator and phosphatase 2 [Source:HGNC Symbol;Acc:HGNC:3520]	22.4971	3.18939	2.81839	0.0145375
Hsa_CC_3_VS_C2_3	ENSG00000064655	EYA2	EYA transcriptional coactivator and phosphatase 2 [Source:HGNC Symbol;Acc:HGNC:3520]	22.4971	3.18939	2.81839	0.0145375
Hsa_CC_3_VS_C2_3	ENSG00000064655	EYA2	EYA transcriptional coactivator and phosphatase 2 [Source:HGNC Symbol;Acc:HGNC:3520]	22.4971	3.18939	2.81839	0.0145375
Hsa_CC_3_VS_C2_3	ENSG00000064655	EYA2	EYA transcriptional coactivator and phosphatase 2 [Source:HGNC Symbol;Acc:HGNC:3520]	22.4971	3.18939	2.81839	0.0145375
Hsa_CC_3_VS_C2_3	ENSG00000268649	None	novel transcript	23.3533	3.31419	2.8169	0.0420899
Hsa_CC_3_VS_C2_3	ENSG00000213204	None	novel transcript, C6orf165-SLC35A1 readthrough	49.159	6.99888	2.81226	0.00167634
Hsa_CC_3_VS_C2_3	ENSG00000213204	None	novel transcript, C6orf165-SLC35A1 readthrough	49.159	6.99888	2.81226	0.00167634
Hsa_CC_3_VS_C2_3	ENSG00000111215	PRR4	proline rich 4 [Source:HGNC Symbol;Acc:HGNC:18020]	59.1094	8.42696	2.8103	0.000293088
Hsa_CC_3_VS_C2_3	ENSG00000111215	PRR4	proline rich 4 [Source:HGNC Symbol;Acc:HGNC:18020]	59.1094	8.42696	2.8103	0.000293088
Hsa_CC_3_VS_C2_3	ENSG00000111215	PRR4	proline rich 4 [Source:HGNC Symbol;Acc:HGNC:18020]	59.1094	8.42696	2.8103	0.000293088
Hsa_CC_3_VS_C2_3	ENSG00000111215	PRR4	proline rich 4 [Source:HGNC Symbol;Acc:HGNC:18020]	59.1094	8.42696	2.8103	0.000293088
Hsa_CC_3_VS_C2_3	ENSG00000111215	PRR4	proline rich 4 [Source:HGNC Symbol;Acc:HGNC:18020]	59.1094	8.42696	2.8103	0.000293088
Hsa_CC_3_VS_C2_3	ENSG00000270933	None	novel transcript	92.1914	13.2319	2.80061	1.57913e-05
Hsa_CC_3_VS_C2_3	ENSG00000270933	None	novel transcript	92.1914	13.2319	2.80061	1.57913e-05
Hsa_CC_3_VS_C2_3	ENSG00000270933	None	novel transcript	92.1914	13.2319	2.80061	1.57913e-05
Hsa_CC_3_VS_C2_3	ENSG00000270933	None	novel transcript	92.1914	13.2319	2.80061	1.57913e-05
Hsa_CC_3_VS_C2_3	ENSG00000270933	None	novel transcript	92.1914	13.2319	2.80061	1.57913e-05
Hsa_CC_3_VS_C2_3	ENSG00000199038	MIR210	microRNA 210 [Source:HGNC Symbol;Acc:HGNC:31587]	35.2363	5.10184	2.78797	0.0105678
Hsa_CC_3_VS_C2_3	ENSG00000199038	MIR210	microRNA 210 [Source:HGNC Symbol;Acc:HGNC:31587]	35.2363	5.10184	2.78797	0.0105678
Hsa_CC_3_VS_C2_3	ENSG00000199038	MIR210	microRNA 210 [Source:HGNC Symbol;Acc:HGNC:31587]	35.2363	5.10184	2.78797	0.0105678
Hsa_CC_3_VS_C2_3	ENSG00000199038	MIR210	microRNA 210 [Source:HGNC Symbol;Acc:HGNC:31587]	35.2363	5.10184	2.78797	0.0105678
Hsa_CC_3_VS_C2_3	ENSG00000245149	RNF139-DT	RNF139 divergent transcript [Source:HGNC Symbol;Acc:HGNC:48940]	184.785	27.304	2.75867	2.58356e-08
Hsa_CC_3_VS_C2_3	ENSG00000245149	RNF139-DT	RNF139 divergent transcript [Source:HGNC Symbol;Acc:HGNC:48940]	184.785	27.304	2.75867	2.58356e-08
Hsa_CC_3_VS_C2_3	ENSG00000245149	RNF139-DT	RNF139 divergent transcript [Source:HGNC Symbol;Acc:HGNC:48940]	184.785	27.304	2.75867	2.58356e-08
Hsa_CC_3_VS_C2_3	ENSG00000245149	RNF139-DT	RNF139 divergent transcript [Source:HGNC Symbol;Acc:HGNC:48940]	184.785	27.304	2.75867	2.58356e-08
Hsa_CC_3_VS_C2_3	ENSG00000232874	LINC02924	long intergenic non-protein coding RNA 2924 [Source:HGNC Symbol;Acc:HGNC:55719]	145.244	21.5789	2.75078	6.66545e-07
Hsa_CC_3_VS_C2_3	ENSG00000232874	LINC02924	long intergenic non-protein coding RNA 2924 [Source:HGNC Symbol;Acc:HGNC:55719]	145.244	21.5789	2.75078	6.66545e-07
Hsa_CC_3_VS_C2_3	ENSG00000232874	LINC02924	long intergenic non-protein coding RNA 2924 [Source:HGNC Symbol;Acc:HGNC:55719]	145.244	21.5789	2.75078	6.66545e-07
Hsa_CC_3_VS_C2_3	ENSG00000288534	None	TMX2-CTNND1 readthrough (NMD candidate)	85.1872	12.9186	2.72119	2.20157e-06
Hsa_CC_3_VS_C2_3	ENSG00000288534	None	TMX2-CTNND1 readthrough (NMD candidate)	85.1872	12.9186	2.72119	2.20157e-06
Hsa_CC_3_VS_C2_3	ENSG00000288534	None	TMX2-CTNND1 readthrough (NMD candidate)	85.1872	12.9186	2.72119	2.20157e-06
Hsa_CC_3_VS_C2_3	ENSG00000288534	None	TMX2-CTNND1 readthrough (NMD candidate)	85.1872	12.9186	2.72119	2.20157e-06
Hsa_CC_3_VS_C2_3	ENSG00000288534	None	TMX2-CTNND1 readthrough (NMD candidate)	85.1872	12.9186	2.72119	2.20157e-06
Hsa_CC_3_VS_C2_3	ENSG00000288534	None	TMX2-CTNND1 readthrough (NMD candidate)	85.1872	12.9186	2.72119	2.20157e-06
Hsa_CC_3_VS_C2_3	ENSG00000288534	None	TMX2-CTNND1 readthrough (NMD candidate)	85.1872	12.9186	2.72119	2.20157e-06
Hsa_CC_3_VS_C2_3	ENSG00000288534	None	TMX2-CTNND1 readthrough (NMD candidate)	85.1872	12.9186	2.72119	2.20157e-06
Hsa_CC_3_VS_C2_3	ENSG00000288534	None	TMX2-CTNND1 readthrough (NMD candidate)	85.1872	12.9186	2.72119	2.20157e-06
Hsa_CC_3_VS_C2_3	ENSG00000288534	None	TMX2-CTNND1 readthrough (NMD candidate)	85.1872	12.9186	2.72119	2.20157e-06
Hsa_CC_3_VS_C2_3	ENSG00000281026	N4BP2L2-IT2	N4BPL2 intronic transcript 2 [Source:HGNC Symbol;Acc:HGNC:25038]	146.214	22.7148	2.68638	2.39629e-08
Hsa_CC_3_VS_C2_3	ENSG00000281026	N4BP2L2-IT2	N4BPL2 intronic transcript 2 [Source:HGNC Symbol;Acc:HGNC:25038]	146.214	22.7148	2.68638	2.39629e-08
Hsa_CC_3_VS_C2_3	ENSG00000281026	N4BP2L2-IT2	N4BPL2 intronic transcript 2 [Source:HGNC Symbol;Acc:HGNC:25038]	146.214	22.7148	2.68638	2.39629e-08
Hsa_CC_3_VS_C2_3	ENSG00000281026	N4BP2L2-IT2	N4BPL2 intronic transcript 2 [Source:HGNC Symbol;Acc:HGNC:25038]	146.214	22.7148	2.68638	2.39629e-08
Hsa_CC_3_VS_C2_3	ENSG00000281026	N4BP2L2-IT2	N4BPL2 intronic transcript 2 [Source:HGNC Symbol;Acc:HGNC:25038]	146.214	22.7148	2.68638	2.39629e-08
Hsa_CC_3_VS_C2_3	ENSG00000281026	N4BP2L2-IT2	N4BPL2 intronic transcript 2 [Source:HGNC Symbol;Acc:HGNC:25038]	146.214	22.7148	2.68638	2.39629e-08
Hsa_CC_3_VS_C2_3	ENSG00000281026	N4BP2L2-IT2	N4BPL2 intronic transcript 2 [Source:HGNC Symbol;Acc:HGNC:25038]	146.214	22.7148	2.68638	2.39629e-08
Hsa_CC_3_VS_C2_3	ENSG00000281026	N4BP2L2-IT2	N4BPL2 intronic transcript 2 [Source:HGNC Symbol;Acc:HGNC:25038]	146.214	22.7148	2.68638	2.39629e-08
Hsa_CC_3_VS_C2_3	ENSG00000281026	N4BP2L2-IT2	N4BPL2 intronic transcript 2 [Source:HGNC Symbol;Acc:HGNC:25038]	146.214	22.7148	2.68638	2.39629e-08
Hsa_CC_3_VS_C2_3	ENSG00000261136	None	novel transcript, antisense to FSIP1	94.6975	15.0107	2.65733	6.76194e-05
Hsa_CC_3_VS_C2_3	ENSG00000261136	None	novel transcript, antisense to FSIP1	94.6975	15.0107	2.65733	6.76194e-05
Hsa_CC_3_VS_C2_3	ENSG00000261136	None	novel transcript, antisense to FSIP1	94.6975	15.0107	2.65733	6.76194e-05
Hsa_CC_3_VS_C2_3	ENSG00000261136	None	novel transcript, antisense to FSIP1	94.6975	15.0107	2.65733	6.76194e-05
Hsa_CC_3_VS_C2_3	ENSG00000261136	None	novel transcript, antisense to FSIP1	94.6975	15.0107	2.65733	6.76194e-05
Hsa_CC_3_VS_C2_3	ENSG00000224251	None	novel transcript, antisense to AKR1C2	44.6235	7.09961	2.65199	0.00082899
Hsa_CC_3_VS_C2_3	ENSG00000224251	None	novel transcript, antisense to AKR1C2	44.6235	7.09961	2.65199	0.00082899
Hsa_CC_3_VS_C2_3	ENSG00000224251	None	novel transcript, antisense to AKR1C2	44.6235	7.09961	2.65199	0.00082899
Hsa_CC_3_VS_C2_3	ENSG00000224251	None	novel transcript, antisense to AKR1C2	44.6235	7.09961	2.65199	0.00082899
Hsa_CC_3_VS_C2_3	ENSG00000252690	None	TEC	46.1014	7.41604	2.63609	0.00322752
Hsa_CC_3_VS_C2_3	ENSG00000252690	None	TEC	46.1014	7.41604	2.63609	0.00322752
Hsa_CC_3_VS_C2_3	ENSG00000252690	None	TEC	46.1014	7.41604	2.63609	0.00322752
Hsa_CC_3_VS_C2_3	ENSG00000252690	None	TEC	46.1014	7.41604	2.63609	0.00322752
Hsa_CC_3_VS_C2_3	ENSG00000252690	None	TEC	46.1014	7.41604	2.63609	0.00322752
Hsa_CC_3_VS_C2_3	ENSG00000279530	None	TEC	75.06	12.1454	2.62764	4.52425e-06
Hsa_CC_3_VS_C2_3	ENSG00000279530	None	TEC	75.06	12.1454	2.62764	4.52425e-06
Hsa_CC_3_VS_C2_3	ENSG00000279530	None	TEC	75.06	12.1454	2.62764	4.52425e-06
Hsa_CC_3_VS_C2_3	ENSG00000230916	MTCO1P53	MT-CO1 pseudogene 53 [Source:HGNC Symbol;Acc:HGNC:52118]	27.6304	4.49287	2.62055	0.0208714
Hsa_CC_3_VS_C2_3	ENSG00000249476	None	novel transcript	21.0753	3.43919	2.61541	0.0231973
Hsa_CC_3_VS_C2_3	ENSG00000249476	None	novel transcript	21.0753	3.43919	2.61541	0.0231973
Hsa_CC_3_VS_C2_3	ENSG00000275713	H2BC9	H2B clustered histone 9 [Source:HGNC Symbol;Acc:HGNC:4755]	1239.94	203.47	2.60738	0.00219348
Hsa_CC_3_VS_C2_3	ENSG00000275713	H2BC9	H2B clustered histone 9 [Source:HGNC Symbol;Acc:HGNC:4755]	1239.94	203.47	2.60738	0.00219348
Hsa_CC_3_VS_C2_3	ENSG00000275713	H2BC9	H2B clustered histone 9 [Source:HGNC Symbol;Acc:HGNC:4755]	1239.94	203.47	2.60738	0.00219348
Hsa_CC_3_VS_C2_3	ENSG00000275713	H2BC9	H2B clustered histone 9 [Source:HGNC Symbol;Acc:HGNC:4755]	1239.94	203.47	2.60738	0.00219348
Hsa_CC_3_VS_C2_3	ENSG00000275713	H2BC9	H2B clustered histone 9 [Source:HGNC Symbol;Acc:HGNC:4755]	1239.94	203.47	2.60738	0.00219348
Hsa_CC_3_VS_C2_3	ENSG00000275713	H2BC9	H2B clustered histone 9 [Source:HGNC Symbol;Acc:HGNC:4755]	1239.94	203.47	2.60738	0.00219348
Hsa_CC_3_VS_C2_3	ENSG00000275713	H2BC9	H2B clustered histone 9 [Source:HGNC Symbol;Acc:HGNC:4755]	1239.94	203.47	2.60738	0.00219348
Hsa_CC_3_VS_C2_3	ENSG00000275713	H2BC9	H2B clustered histone 9 [Source:HGNC Symbol;Acc:HGNC:4755]	1239.94	203.47	2.60738	0.00219348
Hsa_CC_3_VS_C2_3	ENSG00000275713	H2BC9	H2B clustered histone 9 [Source:HGNC Symbol;Acc:HGNC:4755]	1239.94	203.47	2.60738	0.00219348
Hsa_CC_3_VS_C2_3	ENSG00000275713	H2BC9	H2B clustered histone 9 [Source:HGNC Symbol;Acc:HGNC:4755]	1239.94	203.47	2.60738	0.00219348
Hsa_CC_3_VS_C2_3	ENSG00000275713	H2BC9	H2B clustered histone 9 [Source:HGNC Symbol;Acc:HGNC:4755]	1239.94	203.47	2.60738	0.00219348
Hsa_CC_3_VS_C2_3	ENSG00000275713	H2BC9	H2B clustered histone 9 [Source:HGNC Symbol;Acc:HGNC:4755]	1239.94	203.47	2.60738	0.00219348
Hsa_CC_3_VS_C2_3	ENSG00000275713	H2BC9	H2B clustered histone 9 [Source:HGNC Symbol;Acc:HGNC:4755]	1239.94	203.47	2.60738	0.00219348
Hsa_CC_3_VS_C2_3	ENSG00000275713	H2BC9	H2B clustered histone 9 [Source:HGNC Symbol;Acc:HGNC:4755]	1239.94	203.47	2.60738	0.00219348
Hsa_CC_3_VS_C2_3	ENSG00000276966	H4C5	H4 clustered histone 5 [Source:HGNC Symbol;Acc:HGNC:4790]	119.137	19.5968	2.60393	2.92443e-05
Hsa_CC_3_VS_C2_3	ENSG00000276966	H4C5	H4 clustered histone 5 [Source:HGNC Symbol;Acc:HGNC:4790]	119.137	19.5968	2.60393	2.92443e-05
Hsa_CC_3_VS_C2_3	ENSG00000276966	H4C5	H4 clustered histone 5 [Source:HGNC Symbol;Acc:HGNC:4790]	119.137	19.5968	2.60393	2.92443e-05
Hsa_CC_3_VS_C2_3	ENSG00000276966	H4C5	H4 clustered histone 5 [Source:HGNC Symbol;Acc:HGNC:4790]	119.137	19.5968	2.60393	2.92443e-05
Hsa_CC_3_VS_C2_3	ENSG00000276966	H4C5	H4 clustered histone 5 [Source:HGNC Symbol;Acc:HGNC:4790]	119.137	19.5968	2.60393	2.92443e-05
Hsa_CC_3_VS_C2_3	ENSG00000276966	H4C5	H4 clustered histone 5 [Source:HGNC Symbol;Acc:HGNC:4790]	119.137	19.5968	2.60393	2.92443e-05
Hsa_CC_3_VS_C2_3	ENSG00000276966	H4C5	H4 clustered histone 5 [Source:HGNC Symbol;Acc:HGNC:4790]	119.137	19.5968	2.60393	2.92443e-05
Hsa_CC_3_VS_C2_3	ENSG00000276966	H4C5	H4 clustered histone 5 [Source:HGNC Symbol;Acc:HGNC:4790]	119.137	19.5968	2.60393	2.92443e-05
Hsa_CC_3_VS_C2_3	ENSG00000276966	H4C5	H4 clustered histone 5 [Source:HGNC Symbol;Acc:HGNC:4790]	119.137	19.5968	2.60393	2.92443e-05
Hsa_CC_3_VS_C2_3	ENSG00000276966	H4C5	H4 clustered histone 5 [Source:HGNC Symbol;Acc:HGNC:4790]	119.137	19.5968	2.60393	2.92443e-05
Hsa_CC_3_VS_C2_3	ENSG00000276966	H4C5	H4 clustered histone 5 [Source:HGNC Symbol;Acc:HGNC:4790]	119.137	19.5968	2.60393	2.92443e-05
Hsa_CC_3_VS_C2_3	ENSG00000253972	MAL2-AS1	MAL2 antisense RNA 1 [Source:HGNC Symbol;Acc:HGNC:53626]	58.759	9.74236	2.59247	0.000105661
Hsa_CC_3_VS_C2_3	ENSG00000253972	MAL2-AS1	MAL2 antisense RNA 1 [Source:HGNC Symbol;Acc:HGNC:53626]	58.759	9.74236	2.59247	0.000105661
Hsa_CC_3_VS_C2_3	ENSG00000253972	MAL2-AS1	MAL2 antisense RNA 1 [Source:HGNC Symbol;Acc:HGNC:53626]	58.759	9.74236	2.59247	0.000105661
Hsa_CC_3_VS_C2_3	ENSG00000253972	MAL2-AS1	MAL2 antisense RNA 1 [Source:HGNC Symbol;Acc:HGNC:53626]	58.759	9.74236	2.59247	0.000105661
Hsa_CC_3_VS_C2_3	ENSG00000253972	MAL2-AS1	MAL2 antisense RNA 1 [Source:HGNC Symbol;Acc:HGNC:53626]	58.759	9.74236	2.59247	0.000105661
Hsa_CC_3_VS_C2_3	ENSG00000253972	MAL2-AS1	MAL2 antisense RNA 1 [Source:HGNC Symbol;Acc:HGNC:53626]	58.759	9.74236	2.59247	0.000105661
Hsa_CC_3_VS_C2_3	ENSG00000253972	MAL2-AS1	MAL2 antisense RNA 1 [Source:HGNC Symbol;Acc:HGNC:53626]	58.759	9.74236	2.59247	0.000105661
Hsa_CC_3_VS_C2_3	ENSG00000253972	MAL2-AS1	MAL2 antisense RNA 1 [Source:HGNC Symbol;Acc:HGNC:53626]	58.759	9.74236	2.59247	0.000105661
Hsa_CC_3_VS_C2_3	ENSG00000253972	MAL2-AS1	MAL2 antisense RNA 1 [Source:HGNC Symbol;Acc:HGNC:53626]	58.759	9.74236	2.59247	0.000105661
Hsa_CC_3_VS_C2_3	ENSG00000253972	MAL2-AS1	MAL2 antisense RNA 1 [Source:HGNC Symbol;Acc:HGNC:53626]	58.759	9.74236	2.59247	0.000105661
Hsa_CC_3_VS_C2_3	ENSG00000253972	MAL2-AS1	MAL2 antisense RNA 1 [Source:HGNC Symbol;Acc:HGNC:53626]	58.759	9.74236	2.59247	0.000105661
Hsa_CC_3_VS_C2_3	ENSG00000141837	CACNA1A	calcium voltage-gated channel subunit alpha1 A [Source:HGNC Symbol;Acc:HGNC:1388]	84.1209	14.0391	2.58301	0.00044203
Hsa_CC_3_VS_C2_3	ENSG00000141837	CACNA1A	calcium voltage-gated channel subunit alpha1 A [Source:HGNC Symbol;Acc:HGNC:1388]	84.1209	14.0391	2.58301	0.00044203
Hsa_CC_3_VS_C2_3	ENSG00000141837	CACNA1A	calcium voltage-gated channel subunit alpha1 A [Source:HGNC Symbol;Acc:HGNC:1388]	84.1209	14.0391	2.58301	0.00044203
Hsa_CC_3_VS_C2_3	ENSG00000141837	CACNA1A	calcium voltage-gated channel subunit alpha1 A [Source:HGNC Symbol;Acc:HGNC:1388]	84.1209	14.0391	2.58301	0.00044203
Hsa_CC_3_VS_C2_3	ENSG00000141837	CACNA1A	calcium voltage-gated channel subunit alpha1 A [Source:HGNC Symbol;Acc:HGNC:1388]	84.1209	14.0391	2.58301	0.00044203
Hsa_CC_3_VS_C2_3	ENSG00000141837	CACNA1A	calcium voltage-gated channel subunit alpha1 A [Source:HGNC Symbol;Acc:HGNC:1388]	84.1209	14.0391	2.58301	0.00044203
Hsa_CC_3_VS_C2_3	ENSG00000141837	CACNA1A	calcium voltage-gated channel subunit alpha1 A [Source:HGNC Symbol;Acc:HGNC:1388]	84.1209	14.0391	2.58301	0.00044203
Hsa_CC_3_VS_C2_3	ENSG00000141837	CACNA1A	calcium voltage-gated channel subunit alpha1 A [Source:HGNC Symbol;Acc:HGNC:1388]	84.1209	14.0391	2.58301	0.00044203
Hsa_CC_3_VS_C2_3	ENSG00000111249	CUX2	cut like homeobox 2 [Source:HGNC Symbol;Acc:HGNC:19347]	27.3065	4.68777	2.54227	0.0397362
Hsa_CC_3_VS_C2_3	ENSG00000111249	CUX2	cut like homeobox 2 [Source:HGNC Symbol;Acc:HGNC:19347]	27.3065	4.68777	2.54227	0.0397362
Hsa_CC_3_VS_C2_3	ENSG00000111249	CUX2	cut like homeobox 2 [Source:HGNC Symbol;Acc:HGNC:19347]	27.3065	4.68777	2.54227	0.0397362
Hsa_CC_3_VS_C2_3	ENSG00000111249	CUX2	cut like homeobox 2 [Source:HGNC Symbol;Acc:HGNC:19347]	27.3065	4.68777	2.54227	0.0397362
Hsa_CC_3_VS_C2_3	ENSG00000111249	CUX2	cut like homeobox 2 [Source:HGNC Symbol;Acc:HGNC:19347]	27.3065	4.68777	2.54227	0.0397362
Hsa_CC_3_VS_C2_3	ENSG00000111249	CUX2	cut like homeobox 2 [Source:HGNC Symbol;Acc:HGNC:19347]	27.3065	4.68777	2.54227	0.0397362
Hsa_CC_3_VS_C2_3	ENSG00000111249	CUX2	cut like homeobox 2 [Source:HGNC Symbol;Acc:HGNC:19347]	27.3065	4.68777	2.54227	0.0397362
Hsa_CC_3_VS_C2_3	ENSG00000279778	None	TEC	29.9463	5.1446	2.54125	0.0117058
Hsa_CC_3_VS_C2_3	ENSG00000279778	None	TEC	29.9463	5.1446	2.54125	0.0117058
Hsa_CC_3_VS_C2_3	ENSG00000143552	NUP210L	nucleoporin 210 like [Source:HGNC Symbol;Acc:HGNC:29915]	22.9975	4.00541	2.52146	0.0404664
Hsa_CC_3_VS_C2_3	ENSG00000143552	NUP210L	nucleoporin 210 like [Source:HGNC Symbol;Acc:HGNC:29915]	22.9975	4.00541	2.52146	0.0404664
Hsa_CC_3_VS_C2_3	ENSG00000143552	NUP210L	nucleoporin 210 like [Source:HGNC Symbol;Acc:HGNC:29915]	22.9975	4.00541	2.52146	0.0404664
Hsa_CC_3_VS_C2_3	ENSG00000143552	NUP210L	nucleoporin 210 like [Source:HGNC Symbol;Acc:HGNC:29915]	22.9975	4.00541	2.52146	0.0404664
Hsa_CC_3_VS_C2_3	ENSG00000278367	None	novel transcript, antisense to PROCR	22.598	3.93858	2.52045	0.0400908
Hsa_CC_3_VS_C2_3	ENSG00000278367	None	novel transcript, antisense to PROCR	22.598	3.93858	2.52045	0.0400908
Hsa_CC_3_VS_C2_3	ENSG00000278367	None	novel transcript, antisense to PROCR	22.598	3.93858	2.52045	0.0400908
Hsa_CC_3_VS_C2_3	ENSG00000278367	None	novel transcript, antisense to PROCR	22.598	3.93858	2.52045	0.0400908
Hsa_CC_3_VS_C2_3	ENSG00000278367	None	novel transcript, antisense to PROCR	22.598	3.93858	2.52045	0.0400908
Hsa_CC_3_VS_C2_3	ENSG00000278367	None	novel transcript, antisense to PROCR	22.598	3.93858	2.52045	0.0400908
Hsa_CC_3_VS_C2_3	ENSG00000238018	SPTBN1-AS2	SPTBN1 antisense RNA 2 [Source:HGNC Symbol;Acc:HGNC:40563]	217.441	38.0988	2.51281	5.06283e-11
Hsa_CC_3_VS_C2_3	ENSG00000238018	SPTBN1-AS2	SPTBN1 antisense RNA 2 [Source:HGNC Symbol;Acc:HGNC:40563]	217.441	38.0988	2.51281	5.06283e-11
Hsa_CC_3_VS_C2_3	ENSG00000238018	SPTBN1-AS2	SPTBN1 antisense RNA 2 [Source:HGNC Symbol;Acc:HGNC:40563]	217.441	38.0988	2.51281	5.06283e-11
Hsa_CC_3_VS_C2_3	ENSG00000238018	SPTBN1-AS2	SPTBN1 antisense RNA 2 [Source:HGNC Symbol;Acc:HGNC:40563]	217.441	38.0988	2.51281	5.06283e-11
Hsa_CC_3_VS_C2_3	ENSG00000238018	SPTBN1-AS2	SPTBN1 antisense RNA 2 [Source:HGNC Symbol;Acc:HGNC:40563]	217.441	38.0988	2.51281	5.06283e-11
Hsa_CC_3_VS_C2_3	ENSG00000238018	SPTBN1-AS2	SPTBN1 antisense RNA 2 [Source:HGNC Symbol;Acc:HGNC:40563]	217.441	38.0988	2.51281	5.06283e-11
Hsa_CC_3_VS_C2_3	ENSG00000261326	LINC01355	long intergenic non-protein coding RNA 1355 [Source:HGNC Symbol;Acc:HGNC:50584]	335.951	58.9396	2.51094	4.99243e-11
Hsa_CC_3_VS_C2_3	ENSG00000261326	LINC01355	long intergenic non-protein coding RNA 1355 [Source:HGNC Symbol;Acc:HGNC:50584]	335.951	58.9396	2.51094	4.99243e-11
Hsa_CC_3_VS_C2_3	ENSG00000261326	LINC01355	long intergenic non-protein coding RNA 1355 [Source:HGNC Symbol;Acc:HGNC:50584]	335.951	58.9396	2.51094	4.99243e-11
Hsa_CC_3_VS_C2_3	ENSG00000261326	LINC01355	long intergenic non-protein coding RNA 1355 [Source:HGNC Symbol;Acc:HGNC:50584]	335.951	58.9396	2.51094	4.99243e-11
Hsa_CC_3_VS_C2_3	ENSG00000261326	LINC01355	long intergenic non-protein coding RNA 1355 [Source:HGNC Symbol;Acc:HGNC:50584]	335.951	58.9396	2.51094	4.99243e-11
Hsa_CC_3_VS_C2_3	ENSG00000261326	LINC01355	long intergenic non-protein coding RNA 1355 [Source:HGNC Symbol;Acc:HGNC:50584]	335.951	58.9396	2.51094	4.99243e-11
Hsa_CC_3_VS_C2_3	ENSG00000261326	LINC01355	long intergenic non-protein coding RNA 1355 [Source:HGNC Symbol;Acc:HGNC:50584]	335.951	58.9396	2.51094	4.99243e-11
Hsa_CC_3_VS_C2_3	ENSG00000188738	FSIP2	fibrous sheath interacting protein 2 [Source:HGNC Symbol;Acc:HGNC:21675]	156.142	27.5813	2.50109	1.33445e-07
Hsa_CC_3_VS_C2_3	ENSG00000188738	FSIP2	fibrous sheath interacting protein 2 [Source:HGNC Symbol;Acc:HGNC:21675]	156.142	27.5813	2.50109	1.33445e-07
Hsa_CC_3_VS_C2_3	ENSG00000188738	FSIP2	fibrous sheath interacting protein 2 [Source:HGNC Symbol;Acc:HGNC:21675]	156.142	27.5813	2.50109	1.33445e-07
Hsa_CC_3_VS_C2_3	ENSG00000188738	FSIP2	fibrous sheath interacting protein 2 [Source:HGNC Symbol;Acc:HGNC:21675]	156.142	27.5813	2.50109	1.33445e-07
Hsa_CC_3_VS_C2_3	ENSG00000188738	FSIP2	fibrous sheath interacting protein 2 [Source:HGNC Symbol;Acc:HGNC:21675]	156.142	27.5813	2.50109	1.33445e-07
Hsa_CC_3_VS_C2_3	ENSG00000205592	MUC19	mucin 19, oligomeric [Source:HGNC Symbol;Acc:HGNC:14362]	27.9598	4.9495	2.498	0.0091346
Hsa_CC_3_VS_C2_3	ENSG00000205592	MUC19	mucin 19, oligomeric [Source:HGNC Symbol;Acc:HGNC:14362]	27.9598	4.9495	2.498	0.0091346
Hsa_CC_3_VS_C2_3	ENSG00000205592	MUC19	mucin 19, oligomeric [Source:HGNC Symbol;Acc:HGNC:14362]	27.9598	4.9495	2.498	0.0091346
Hsa_CC_3_VS_C2_3	ENSG00000205592	MUC19	mucin 19, oligomeric [Source:HGNC Symbol;Acc:HGNC:14362]	27.9598	4.9495	2.498	0.0091346
Hsa_CC_3_VS_C2_3	ENSG00000205592	MUC19	mucin 19, oligomeric [Source:HGNC Symbol;Acc:HGNC:14362]	27.9598	4.9495	2.498	0.0091346
Hsa_CC_3_VS_C2_3	ENSG00000205592	MUC19	mucin 19, oligomeric [Source:HGNC Symbol;Acc:HGNC:14362]	27.9598	4.9495	2.498	0.0091346
Hsa_CC_3_VS_C2_3	ENSG00000205592	MUC19	mucin 19, oligomeric [Source:HGNC Symbol;Acc:HGNC:14362]	27.9598	4.9495	2.498	0.0091346
Hsa_CC_3_VS_C2_3	ENSG00000205592	MUC19	mucin 19, oligomeric [Source:HGNC Symbol;Acc:HGNC:14362]	27.9598	4.9495	2.498	0.0091346
Hsa_CC_3_VS_C2_3	ENSG00000285852	None	novel transcript	19.7729	3.53664	2.48307	0.0450059
Hsa_CC_3_VS_C2_3	ENSG00000285852	None	novel transcript	19.7729	3.53664	2.48307	0.0450059
Hsa_CC_3_VS_C2_3	ENSG00000181143	MUC16	mucin 16, cell surface associated [Source:HGNC Symbol;Acc:HGNC:15582]	35.0189	6.33501	2.46671	0.00236308
Hsa_CC_3_VS_C2_3	ENSG00000181143	MUC16	mucin 16, cell surface associated [Source:HGNC Symbol;Acc:HGNC:15582]	35.0189	6.33501	2.46671	0.00236308
Hsa_CC_3_VS_C2_3	ENSG00000181143	MUC16	mucin 16, cell surface associated [Source:HGNC Symbol;Acc:HGNC:15582]	35.0189	6.33501	2.46671	0.00236308
Hsa_CC_3_VS_C2_3	ENSG00000181143	MUC16	mucin 16, cell surface associated [Source:HGNC Symbol;Acc:HGNC:15582]	35.0189	6.33501	2.46671	0.00236308
Hsa_CC_3_VS_C2_3	ENSG00000181143	MUC16	mucin 16, cell surface associated [Source:HGNC Symbol;Acc:HGNC:15582]	35.0189	6.33501	2.46671	0.00236308
Hsa_CC_3_VS_C2_3	ENSG00000181143	MUC16	mucin 16, cell surface associated [Source:HGNC Symbol;Acc:HGNC:15582]	35.0189	6.33501	2.46671	0.00236308
Hsa_CC_3_VS_C2_3	ENSG00000181143	MUC16	mucin 16, cell surface associated [Source:HGNC Symbol;Acc:HGNC:15582]	35.0189	6.33501	2.46671	0.00236308
Hsa_CC_3_VS_C2_3	ENSG00000181143	MUC16	mucin 16, cell surface associated [Source:HGNC Symbol;Acc:HGNC:15582]	35.0189	6.33501	2.46671	0.00236308
Hsa_CC_3_VS_C2_3	ENSG00000260645	None	novel transcript	50.9755	9.28901	2.45621	0.00423
Hsa_CC_3_VS_C2_3	ENSG00000260645	None	novel transcript	50.9755	9.28901	2.45621	0.00423
Hsa_CC_3_VS_C2_3	ENSG00000260645	None	novel transcript	50.9755	9.28901	2.45621	0.00423
Hsa_CC_3_VS_C2_3	ENSG00000260645	None	novel transcript	50.9755	9.28901	2.45621	0.00423
Hsa_CC_3_VS_C2_3	ENSG00000147437	GNRH1	gonadotropin releasing hormone 1 [Source:HGNC Symbol;Acc:HGNC:4419]	104.524	19.1552	2.44804	3.89064e-05
Hsa_CC_3_VS_C2_3	ENSG00000147437	GNRH1	gonadotropin releasing hormone 1 [Source:HGNC Symbol;Acc:HGNC:4419]	104.524	19.1552	2.44804	3.89064e-05
Hsa_CC_3_VS_C2_3	ENSG00000147437	GNRH1	gonadotropin releasing hormone 1 [Source:HGNC Symbol;Acc:HGNC:4419]	104.524	19.1552	2.44804	3.89064e-05
Hsa_CC_3_VS_C2_3	ENSG00000147437	GNRH1	gonadotropin releasing hormone 1 [Source:HGNC Symbol;Acc:HGNC:4419]	104.524	19.1552	2.44804	3.89064e-05
Hsa_CC_3_VS_C2_3	ENSG00000147437	GNRH1	gonadotropin releasing hormone 1 [Source:HGNC Symbol;Acc:HGNC:4419]	104.524	19.1552	2.44804	3.89064e-05
Hsa_CC_3_VS_C2_3	ENSG00000147437	GNRH1	gonadotropin releasing hormone 1 [Source:HGNC Symbol;Acc:HGNC:4419]	104.524	19.1552	2.44804	3.89064e-05
Hsa_CC_3_VS_C2_3	ENSG00000276409	CCL14	C-C motif chemokine ligand 14 [Source:HGNC Symbol;Acc:HGNC:10612]	27.1366	4.99226	2.44248	0.0109151
Hsa_CC_3_VS_C2_3	ENSG00000276409	CCL14	C-C motif chemokine ligand 14 [Source:HGNC Symbol;Acc:HGNC:10612]	27.1366	4.99226	2.44248	0.0109151
Hsa_CC_3_VS_C2_3	ENSG00000276409	CCL14	C-C motif chemokine ligand 14 [Source:HGNC Symbol;Acc:HGNC:10612]	27.1366	4.99226	2.44248	0.0109151
Hsa_CC_3_VS_C2_3	ENSG00000219159	None	novel transcript	69.9669	12.9153	2.43759	0.00282314
Hsa_CC_3_VS_C2_3	ENSG00000219159	None	novel transcript	69.9669	12.9153	2.43759	0.00282314
Hsa_CC_3_VS_C2_3	ENSG00000219159	None	novel transcript	69.9669	12.9153	2.43759	0.00282314
Hsa_CC_3_VS_C2_3	ENSG00000219159	None	novel transcript	69.9669	12.9153	2.43759	0.00282314
Hsa_CC_3_VS_C2_3	ENSG00000219159	None	novel transcript	69.9669	12.9153	2.43759	0.00282314
Hsa_CC_3_VS_C2_3	ENSG00000219159	None	novel transcript	69.9669	12.9153	2.43759	0.00282314
Hsa_CC_3_VS_C2_3	ENSG00000219159	None	novel transcript	69.9669	12.9153	2.43759	0.00282314
Hsa_CC_3_VS_C2_3	ENSG00000219159	None	novel transcript	69.9669	12.9153	2.43759	0.00282314
Hsa_CC_3_VS_C2_3	ENSG00000219159	None	novel transcript	69.9669	12.9153	2.43759	0.00282314
Hsa_CC_3_VS_C2_3	ENSG00000219159	None	novel transcript	69.9669	12.9153	2.43759	0.00282314
Hsa_CC_3_VS_C2_3	ENSG00000219159	None	novel transcript	69.9669	12.9153	2.43759	0.00282314
Hsa_CC_3_VS_C2_3	ENSG00000219159	None	novel transcript	69.9669	12.9153	2.43759	0.00282314
Hsa_CC_3_VS_C2_3	ENSG00000198888	MT-ND1	mitochondrially encoded NADH:ubiquinone oxidoreductase core subunit 1 [Source:HGNC Symbol;Acc:HGNC:7455]	191492	35354.9	2.4373	0.000215079
Hsa_CC_3_VS_C2_3	ENSG00000198888	MT-ND1	mitochondrially encoded NADH:ubiquinone oxidoreductase core subunit 1 [Source:HGNC Symbol;Acc:HGNC:7455]	191492	35354.9	2.4373	0.000215079
Hsa_CC_3_VS_C2_3	ENSG00000198888	MT-ND1	mitochondrially encoded NADH:ubiquinone oxidoreductase core subunit 1 [Source:HGNC Symbol;Acc:HGNC:7455]	191492	35354.9	2.4373	0.000215079
Hsa_CC_3_VS_C2_3	ENSG00000198888	MT-ND1	mitochondrially encoded NADH:ubiquinone oxidoreductase core subunit 1 [Source:HGNC Symbol;Acc:HGNC:7455]	191492	35354.9	2.4373	0.000215079
Hsa_CC_3_VS_C2_3	ENSG00000198888	MT-ND1	mitochondrially encoded NADH:ubiquinone oxidoreductase core subunit 1 [Source:HGNC Symbol;Acc:HGNC:7455]	191492	35354.9	2.4373	0.000215079
Hsa_CC_3_VS_C2_3	ENSG00000225578	NCBP2-AS1	NCBP2 antisense RNA 1 [Source:HGNC Symbol;Acc:HGNC:40392]	31.5129	5.83562	2.43298	0.00591689
Hsa_CC_3_VS_C2_3	ENSG00000225578	NCBP2-AS1	NCBP2 antisense RNA 1 [Source:HGNC Symbol;Acc:HGNC:40392]	31.5129	5.83562	2.43298	0.00591689
Hsa_CC_3_VS_C2_3	ENSG00000225578	NCBP2-AS1	NCBP2 antisense RNA 1 [Source:HGNC Symbol;Acc:HGNC:40392]	31.5129	5.83562	2.43298	0.00591689
Hsa_CC_3_VS_C2_3	ENSG00000225578	NCBP2-AS1	NCBP2 antisense RNA 1 [Source:HGNC Symbol;Acc:HGNC:40392]	31.5129	5.83562	2.43298	0.00591689
Hsa_CC_3_VS_C2_3	ENSG00000225578	NCBP2-AS1	NCBP2 antisense RNA 1 [Source:HGNC Symbol;Acc:HGNC:40392]	31.5129	5.83562	2.43298	0.00591689
Hsa_CC_3_VS_C2_3	ENSG00000225578	NCBP2-AS1	NCBP2 antisense RNA 1 [Source:HGNC Symbol;Acc:HGNC:40392]	31.5129	5.83562	2.43298	0.00591689
Hsa_CC_3_VS_C2_3	ENSG00000225578	NCBP2-AS1	NCBP2 antisense RNA 1 [Source:HGNC Symbol;Acc:HGNC:40392]	31.5129	5.83562	2.43298	0.00591689
Hsa_CC_3_VS_C2_3	ENSG00000225578	NCBP2-AS1	NCBP2 antisense RNA 1 [Source:HGNC Symbol;Acc:HGNC:40392]	31.5129	5.83562	2.43298	0.00591689
Hsa_CC_3_VS_C2_3	ENSG00000225578	NCBP2-AS1	NCBP2 antisense RNA 1 [Source:HGNC Symbol;Acc:HGNC:40392]	31.5129	5.83562	2.43298	0.00591689
Hsa_CC_3_VS_C2_3	ENSG00000225578	NCBP2-AS1	NCBP2 antisense RNA 1 [Source:HGNC Symbol;Acc:HGNC:40392]	31.5129	5.83562	2.43298	0.00591689
Hsa_CC_3_VS_C2_3	ENSG00000225578	NCBP2-AS1	NCBP2 antisense RNA 1 [Source:HGNC Symbol;Acc:HGNC:40392]	31.5129	5.83562	2.43298	0.00591689
Hsa_CC_3_VS_C2_3	ENSG00000225578	NCBP2-AS1	NCBP2 antisense RNA 1 [Source:HGNC Symbol;Acc:HGNC:40392]	31.5129	5.83562	2.43298	0.00591689
Hsa_CC_3_VS_C2_3	ENSG00000271218	None	novel transcript, antisense to LRRC1	42.5237	7.88808	2.43052	0.00726952
Hsa_CC_3_VS_C2_3	ENSG00000271218	None	novel transcript, antisense to LRRC1	42.5237	7.88808	2.43052	0.00726952
Hsa_CC_3_VS_C2_3	ENSG00000271218	None	novel transcript, antisense to LRRC1	42.5237	7.88808	2.43052	0.00726952
Hsa_CC_3_VS_C2_3	ENSG00000271218	None	novel transcript, antisense to LRRC1	42.5237	7.88808	2.43052	0.00726952
Hsa_CC_3_VS_C2_3	ENSG00000271218	None	novel transcript, antisense to LRRC1	42.5237	7.88808	2.43052	0.00726952
Hsa_CC_3_VS_C2_3	ENSG00000271218	None	novel transcript, antisense to LRRC1	42.5237	7.88808	2.43052	0.00726952
Hsa_CC_3_VS_C2_3	ENSG00000271218	None	novel transcript, antisense to LRRC1	42.5237	7.88808	2.43052	0.00726952
Hsa_CC_3_VS_C2_3	ENSG00000271218	None	novel transcript, antisense to LRRC1	42.5237	7.88808	2.43052	0.00726952
Hsa_CC_3_VS_C2_3	ENSG00000271218	None	novel transcript, antisense to LRRC1	42.5237	7.88808	2.43052	0.00726952
Hsa_CC_3_VS_C2_3	ENSG00000271218	None	novel transcript, antisense to LRRC1	42.5237	7.88808	2.43052	0.00726952
Hsa_CC_3_VS_C2_3	ENSG00000271218	None	novel transcript, antisense to LRRC1	42.5237	7.88808	2.43052	0.00726952
Hsa_CC_3_VS_C2_3	ENSG00000271218	None	novel transcript, antisense to LRRC1	42.5237	7.88808	2.43052	0.00726952
Hsa_CC_3_VS_C2_3	ENSG00000225872	TEX14BP	testis expressed 14B, pseudogene [Source:HGNC Symbol;Acc:HGNC:51268]	35.4909	6.60022	2.42686	0.0343882
Hsa_CC_3_VS_C2_3	ENSG00000225872	TEX14BP	testis expressed 14B, pseudogene [Source:HGNC Symbol;Acc:HGNC:51268]	35.4909	6.60022	2.42686	0.0343882
Hsa_CC_3_VS_C2_3	ENSG00000225872	TEX14BP	testis expressed 14B, pseudogene [Source:HGNC Symbol;Acc:HGNC:51268]	35.4909	6.60022	2.42686	0.0343882
Hsa_CC_3_VS_C2_3	ENSG00000225872	TEX14BP	testis expressed 14B, pseudogene [Source:HGNC Symbol;Acc:HGNC:51268]	35.4909	6.60022	2.42686	0.0343882
Hsa_CC_3_VS_C2_3	ENSG00000225872	TEX14BP	testis expressed 14B, pseudogene [Source:HGNC Symbol;Acc:HGNC:51268]	35.4909	6.60022	2.42686	0.0343882
Hsa_CC_3_VS_C2_3	ENSG00000241743	XACT	X active specific transcript [Source:HGNC Symbol;Acc:HGNC:45056]	98.7882	18.4029	2.42441	2.393e-05
Hsa_CC_3_VS_C2_3	ENSG00000241743	XACT	X active specific transcript [Source:HGNC Symbol;Acc:HGNC:45056]	98.7882	18.4029	2.42441	2.393e-05
Hsa_CC_3_VS_C2_3	ENSG00000241743	XACT	X active specific transcript [Source:HGNC Symbol;Acc:HGNC:45056]	98.7882	18.4029	2.42441	2.393e-05
Hsa_CC_3_VS_C2_3	ENSG00000241743	XACT	X active specific transcript [Source:HGNC Symbol;Acc:HGNC:45056]	98.7882	18.4029	2.42441	2.393e-05
Hsa_CC_3_VS_C2_3	ENSG00000241743	XACT	X active specific transcript [Source:HGNC Symbol;Acc:HGNC:45056]	98.7882	18.4029	2.42441	2.393e-05
Hsa_CC_3_VS_C2_3	ENSG00000241743	XACT	X active specific transcript [Source:HGNC Symbol;Acc:HGNC:45056]	98.7882	18.4029	2.42441	2.393e-05
Hsa_CC_3_VS_C2_3	ENSG00000241743	XACT	X active specific transcript [Source:HGNC Symbol;Acc:HGNC:45056]	98.7882	18.4029	2.42441	2.393e-05
Hsa_CC_3_VS_C2_3	ENSG00000241743	XACT	X active specific transcript [Source:HGNC Symbol;Acc:HGNC:45056]	98.7882	18.4029	2.42441	2.393e-05
Hsa_CC_3_VS_C2_3	ENSG00000241743	XACT	X active specific transcript [Source:HGNC Symbol;Acc:HGNC:45056]	98.7882	18.4029	2.42441	2.393e-05
Hsa_CC_3_VS_C2_3	ENSG00000198886	MT-ND4	mitochondrially encoded NADH:ubiquinone oxidoreductase core subunit 4 [Source:HGNC Symbol;Acc:HGNC:7459]	419194	78284.9	2.42081	0.000701341
Hsa_CC_3_VS_C2_3	ENSG00000198886	MT-ND4	mitochondrially encoded NADH:ubiquinone oxidoreductase core subunit 4 [Source:HGNC Symbol;Acc:HGNC:7459]	419194	78284.9	2.42081	0.000701341
Hsa_CC_3_VS_C2_3	ENSG00000198886	MT-ND4	mitochondrially encoded NADH:ubiquinone oxidoreductase core subunit 4 [Source:HGNC Symbol;Acc:HGNC:7459]	419194	78284.9	2.42081	0.000701341
Hsa_CC_3_VS_C2_3	ENSG00000198886	MT-ND4	mitochondrially encoded NADH:ubiquinone oxidoreductase core subunit 4 [Source:HGNC Symbol;Acc:HGNC:7459]	419194	78284.9	2.42081	0.000701341
Hsa_CC_3_VS_C2_3	ENSG00000198886	MT-ND4	mitochondrially encoded NADH:ubiquinone oxidoreductase core subunit 4 [Source:HGNC Symbol;Acc:HGNC:7459]	419194	78284.9	2.42081	0.000701341
Hsa_CC_3_VS_C2_3	ENSG00000198886	MT-ND4	mitochondrially encoded NADH:ubiquinone oxidoreductase core subunit 4 [Source:HGNC Symbol;Acc:HGNC:7459]	419194	78284.9	2.42081	0.000701341
Hsa_CC_3_VS_C2_3	ENSG00000198886	MT-ND4	mitochondrially encoded NADH:ubiquinone oxidoreductase core subunit 4 [Source:HGNC Symbol;Acc:HGNC:7459]	419194	78284.9	2.42081	0.000701341
Hsa_CC_3_VS_C2_3	ENSG00000271151	None	novel transcript	141.826	26.8747	2.3998	1.51107e-06
Hsa_CC_3_VS_C2_3	ENSG00000271151	None	novel transcript	141.826	26.8747	2.3998	1.51107e-06
Hsa_CC_3_VS_C2_3	ENSG00000271151	None	novel transcript	141.826	26.8747	2.3998	1.51107e-06
Hsa_CC_3_VS_C2_3	ENSG00000251562	MALAT1	metastasis associated lung adenocarcinoma transcript 1 [Source:HGNC Symbol;Acc:HGNC:29665]	81597.2	15635.2	2.38372	7.25757e-17
Hsa_CC_3_VS_C2_3	ENSG00000251562	MALAT1	metastasis associated lung adenocarcinoma transcript 1 [Source:HGNC Symbol;Acc:HGNC:29665]	81597.2	15635.2	2.38372	7.25757e-17
Hsa_CC_3_VS_C2_3	ENSG00000251562	MALAT1	metastasis associated lung adenocarcinoma transcript 1 [Source:HGNC Symbol;Acc:HGNC:29665]	81597.2	15635.2	2.38372	7.25757e-17
Hsa_CC_3_VS_C2_3	ENSG00000251562	MALAT1	metastasis associated lung adenocarcinoma transcript 1 [Source:HGNC Symbol;Acc:HGNC:29665]	81597.2	15635.2	2.38372	7.25757e-17
Hsa_CC_3_VS_C2_3	ENSG00000251562	MALAT1	metastasis associated lung adenocarcinoma transcript 1 [Source:HGNC Symbol;Acc:HGNC:29665]	81597.2	15635.2	2.38372	7.25757e-17
Hsa_CC_3_VS_C2_3	ENSG00000251562	MALAT1	metastasis associated lung adenocarcinoma transcript 1 [Source:HGNC Symbol;Acc:HGNC:29665]	81597.2	15635.2	2.38372	7.25757e-17
Hsa_CC_3_VS_C2_3	ENSG00000251562	MALAT1	metastasis associated lung adenocarcinoma transcript 1 [Source:HGNC Symbol;Acc:HGNC:29665]	81597.2	15635.2	2.38372	7.25757e-17
Hsa_CC_3_VS_C2_3	ENSG00000251562	MALAT1	metastasis associated lung adenocarcinoma transcript 1 [Source:HGNC Symbol;Acc:HGNC:29665]	81597.2	15635.2	2.38372	7.25757e-17
Hsa_CC_3_VS_C2_3	ENSG00000251562	MALAT1	metastasis associated lung adenocarcinoma transcript 1 [Source:HGNC Symbol;Acc:HGNC:29665]	81597.2	15635.2	2.38372	7.25757e-17
Hsa_CC_3_VS_C2_3	ENSG00000251562	MALAT1	metastasis associated lung adenocarcinoma transcript 1 [Source:HGNC Symbol;Acc:HGNC:29665]	81597.2	15635.2	2.38372	7.25757e-17
Hsa_CC_3_VS_C2_3	ENSG00000251562	MALAT1	metastasis associated lung adenocarcinoma transcript 1 [Source:HGNC Symbol;Acc:HGNC:29665]	81597.2	15635.2	2.38372	7.25757e-17
Hsa_CC_3_VS_C2_3	ENSG00000251562	MALAT1	metastasis associated lung adenocarcinoma transcript 1 [Source:HGNC Symbol;Acc:HGNC:29665]	81597.2	15635.2	2.38372	7.25757e-17
Hsa_CC_3_VS_C2_3	ENSG00000251562	MALAT1	metastasis associated lung adenocarcinoma transcript 1 [Source:HGNC Symbol;Acc:HGNC:29665]	81597.2	15635.2	2.38372	7.25757e-17
Hsa_CC_3_VS_C2_3	ENSG00000229140	CCDC26	CCDC26 long non-coding RNA [Source:HGNC Symbol;Acc:HGNC:28416]	32.5056	6.23756	2.38164	0.0154335
Hsa_CC_3_VS_C2_3	ENSG00000229140	CCDC26	CCDC26 long non-coding RNA [Source:HGNC Symbol;Acc:HGNC:28416]	32.5056	6.23756	2.38164	0.0154335
Hsa_CC_3_VS_C2_3	ENSG00000229140	CCDC26	CCDC26 long non-coding RNA [Source:HGNC Symbol;Acc:HGNC:28416]	32.5056	6.23756	2.38164	0.0154335
Hsa_CC_3_VS_C2_3	ENSG00000229140	CCDC26	CCDC26 long non-coding RNA [Source:HGNC Symbol;Acc:HGNC:28416]	32.5056	6.23756	2.38164	0.0154335
Hsa_CC_3_VS_C2_3	ENSG00000229140	CCDC26	CCDC26 long non-coding RNA [Source:HGNC Symbol;Acc:HGNC:28416]	32.5056	6.23756	2.38164	0.0154335
Hsa_CC_3_VS_C2_3	ENSG00000229140	CCDC26	CCDC26 long non-coding RNA [Source:HGNC Symbol;Acc:HGNC:28416]	32.5056	6.23756	2.38164	0.0154335
Hsa_CC_3_VS_C2_3	ENSG00000229140	CCDC26	CCDC26 long non-coding RNA [Source:HGNC Symbol;Acc:HGNC:28416]	32.5056	6.23756	2.38164	0.0154335
Hsa_CC_3_VS_C2_3	ENSG00000229140	CCDC26	CCDC26 long non-coding RNA [Source:HGNC Symbol;Acc:HGNC:28416]	32.5056	6.23756	2.38164	0.0154335
Hsa_CC_3_VS_C2_3	ENSG00000286977	None	novel transcript	66.1456	12.888	2.35962	0.000138519
Hsa_CC_3_VS_C2_3	ENSG00000286977	None	novel transcript	66.1456	12.888	2.35962	0.000138519
Hsa_CC_3_VS_C2_3	ENSG00000286977	None	novel transcript	66.1456	12.888	2.35962	0.000138519
Hsa_CC_3_VS_C2_3	ENSG00000286977	None	novel transcript	66.1456	12.888	2.35962	0.000138519
Hsa_CC_3_VS_C2_3	ENSG00000286977	None	novel transcript	66.1456	12.888	2.35962	0.000138519
Hsa_CC_3_VS_C2_3	ENSG00000286977	None	novel transcript	66.1456	12.888	2.35962	0.000138519
Hsa_CC_3_VS_C2_3	ENSG00000286977	None	novel transcript	66.1456	12.888	2.35962	0.000138519
Hsa_CC_3_VS_C2_3	ENSG00000286977	None	novel transcript	66.1456	12.888	2.35962	0.000138519
Hsa_CC_3_VS_C2_3	ENSG00000286977	None	novel transcript	66.1456	12.888	2.35962	0.000138519
Hsa_CC_3_VS_C2_3	ENSG00000286977	None	novel transcript	66.1456	12.888	2.35962	0.000138519
Hsa_CC_3_VS_C2_3	ENSG00000198804	MT-CO1	mitochondrially encoded cytochrome c oxidase I [Source:HGNC Symbol;Acc:HGNC:7419]	553768	108008	2.35814	0.000263102
Hsa_CC_3_VS_C2_3	ENSG00000198804	MT-CO1	mitochondrially encoded cytochrome c oxidase I [Source:HGNC Symbol;Acc:HGNC:7419]	553768	108008	2.35814	0.000263102
Hsa_CC_3_VS_C2_3	ENSG00000198804	MT-CO1	mitochondrially encoded cytochrome c oxidase I [Source:HGNC Symbol;Acc:HGNC:7419]	553768	108008	2.35814	0.000263102
[truncated: 96,049 more rows]
