# Supplementary material for: Candida albicans translocation through the intestinal epithelial barrier is promoted by fungal zinc acquisition and limited by NFκB-mediated barrier protection
Source: PLoS Pathog. 2024 Mar 1;20(3):e1012031. doi: 10.1371/journal.ppat.1012031 (PMC10907035; doi:10.1371/journal.ppat.1012031)
Supplement: S2 Table — Enrichment analysis for C. albicans and host DEGs from both the IEC infection time course and mutant comparison RNA sequencing datasets as stated in the Description sheet. (XLSX) [file ppat.1012031.s012.xlsx]

## Sheet: Description_ora
Supplementary Table: Overrepresentation analysis (gene enrichment analysis)
Sheet	Comment
tc_Hsa_GO	Enrichment of GO biological process categories of Candida albicans. Time course (tc) data. BH-adjusted p value cut-off = 0.05. Background terms with less than 3 and more than 1000 terms removed. Remainder reduced using REVIGO web service (remove obsolete terms= yes, reduction factor=0.5).
tc_IECs_KEGG	Enrichment of KEGG categories of C2BBe1 intestinal epithelial cells (IECs). Time course (tc) data. BH-adjusted p value cut-off = 0.05. Background terms with less than 3 and more than 1000 terms removed. Remainder reduced using REVIGO web service (remove obsolete terms= yes, reduction factor=0.5)
mut_vs_wt_IECs_KEGG	Enrichment of KEGG category of C2BBe1 intestinal epithelial cells (IECs). Mutant vs. wildtype data. BH-adjusted p value cut-off = 0.05 for KEGG categories. Background terms with less than 3 and more than 1000 terms removed. Remainder reduced using REVIGO web service (remove obsolete terms= yes, reduction factor=0.5)

## Sheet: Description_DEG_input
Time course dataset - Candida albicans reads
Comparison	Condition A treatment	Condition A time point	Condition B treatment	Condition B time point	Readout
Cal_CC_45_VS_Ca_45	C. albicans SC5314 + C2BBe1	45 min	C. albicans SC5314 only	45 min	Infection-specific C. albicans gene expression
Cal_CC_3_VS_Ca_3	C. albicans SC5314 + C2BBe1	3 h	C. albicans SC5314 only	3 h
Cal_CC_6_VS_Ca_6	C. albicans SC5314 + C2BBe1	6 h	C. albicans SC5314 only	6 h
Cal_CC_12_VS_Ca_12	C. albicans SC5314 + C2BBe1	12 h	C. albicans SC5314 only	12 h
Cal_CC_24_VS_Ca_24	C. albicans SC5314 + C2BBe1	24 h	C. albicans SC5314 only	24 h
Time course dataset - Homo sapiens reads
Comparison	Condition A treatment	Condition A time point	Condition B treatment	Condition B time point	Readout
Hsa_CC_45_VS_C2_45	C. albicans SC5314 + C2BBe1	45 min	C2BBe1 only	45 min	Infection-specific C2BBe1 gene expression
Hsa_CC_3_VS_C2_3	C. albicans SC5314 + C2BBe1	3 h	C2BBe1 only	3 h
Hsa_CC_6_VS_C2_6	C. albicans SC5314 + C2BBe1	6 h	C2BBe1 only	6 h
Hsa_CC_12_VS_C2_12	C. albicans SC5314 + C2BBe1	12 h	C2BBe1 only	12 h
Hsa_CC_24_VS_C2_24	C. albicans SC5314 + C2BBe1	24 h	C2BBe1 only	24 h
Mutant vs. wild type comparisons - Homo sapiens reads
Comparison	Condition A treatment	Condition A time point	Condition B treatment	Condition B time point	Readout
Hsa_ece1_12h_VS_EC_only_12h	C. albicans ece1Δ/Δ+ C2BBe1	12 h	C2BBe1 only	12 h	Infection-specific C. albicans ece1Δ/Δ mutant gene expression
Hsa_bwp17_12h_VS_EC_only_12h	C. albicans BWP17-CIp30 + C2BBe1	12 h	C2BBe1 only	12 h	Infection-specific C. albicans wild type BWP17-CIp30 gene expression
Hsa_efg1cph1_12h_VS_EC_only_12h	C. albicans efg1ΔΔ/cph1ΔΔ + C2BBe1	12 h	C2BBe1 only	12 h	Infection-specific C. albicans efg1ΔΔ/cph1ΔΔ mutant gene expression
Hsa_SC5314_12h_VS_EC_only_12h	C. albicans SC5314 + C2BBe1	12 h	C2BBe1 only	12 h	Infection-specific C. albicans wild type SC5314 gene expression

## Sheet: tc_Cal_GO
tp	term_id	term_name	term_size	intersection_size	geneRatio	adj_p	intersection
0.75h	GO:0015677	copper ion import	16	3	0.1875	0.0128412	C4_04320W_A,CR_06670W_A,CR_06870C_A,
0.75h	GO:0044419	biological process involved in interspecies interaction between organisms	341	9	0.026393	0.0128412	C1_06810W_A,C1_13140C_A,C1_14120C_A,C2_08590W_A,C5_00670C_A,C6_00280W_A,CR_05380C_A,CR_06670W_A,CR_07890W_A,
0.75h	GO:1900439	positive regulation of filamentous growth of a population of unicellular organisms in response to chemical stimulus	16	3	0.1875	0.0128412	C5_00670C_A,C6_00280W_A,CR_07890W_A,
0.75h	GO:0030001	metal ion transport	70	4	0.0571429	0.0290615	C4_04320W_A,C6_00480C_A,CR_06670W_A,CR_06870C_A,
0.75h	GO:0042221	response to chemical	352	8	0.0227273	0.0313622	C1_06810W_A,C1_13140C_A,C5_00670C_A,C5_02710W_A,C6_00280W_A,C6_03760C_A,CR_05380C_A,CR_07890W_A,
3h	GO:0008643	carbohydrate transport	584	87	0.148973	4.62999e-05	C1_00290W_A,C1_00350C_A,C1_00410C_A,C1_00630W_A,C1_01810C_A,C1_01840C_A,C1_02110C_A,C1_03320C_A,C1_04500W_A,C1_09150W_A,C1_09220W_A,C1_09690W_A,C1_11510C_A,C1_11660W_A,C1_12100C_A,C1_13450W_A,C1_13480W_A,C1_13630W_A,C1_13670W_A,C1_14300C_A,C2_00660C_A,C2_01020W_A,C2_02060C_A,C2_03040W_A,C2_05440W_A,C2_06870C_A,C2_07160W_A,C2_07400C_A,C2_07900W_A,C2_09010W_A,C2_09880C_A,C2_10350C_A,C3_00220W_A,C3_…
3h	GO:0006097	glyoxylate cycle	3	3	1	0.0330322	C1_04500W_A,C1_09690W_A,C3_00810C_A,
3h	GO:0034660	ncRNA metabolic process	825	102	0.123636	0.00278901	C1_00340W_A,C1_00900W_A,C1_01160C_A,C1_02190W_A,C1_02450C_A,C1_03800W_A,C1_03900W_A,C1_04120C_A,C1_04710C_A,C1_05060W_A,C1_05230W_A,C1_05420W_A,C1_06540C_A,C1_07120W_A,C1_07960W_A,C1_08660C_A,C1_10220C_A,C1_10350C_A,C1_11000C_A,C1_12280C_A,C1_12440W_A,C1_12600C_A,C1_12630C_A,C1_12760W_A,C1_12820C_A,C2_00790C_A,C2_01060C_A,C2_02710C_A,C2_04700C_A,C2_04860W_A,C2_05230C_A,C2_05620W_A,C2_05840W_A,C2_…
3h	GO:0022613	ribonucleoprotein complex biogenesis	859	103	0.119907	0.00550475	C1_00340W_A,C1_00900W_A,C1_01160C_A,C1_02190W_A,C1_02330C_A,C1_02450C_A,C1_03800W_A,C1_03900W_A,C1_04120C_A,C1_04710C_A,C1_05060W_A,C1_05230W_A,C1_05420W_A,C1_06540C_A,C1_07120W_A,C1_07960W_A,C1_08660C_A,C1_10220C_A,C1_10350C_A,C1_11000C_A,C1_12280C_A,C1_12310C_A,C1_12440W_A,C1_12600C_A,C1_12630C_A,C1_12760W_A,C1_12820C_A,C2_00210W_A,C2_00790C_A,C2_02710C_A,C2_04700C_A,C2_04860W_A,C2_05230C_A,C2_…
3h	GO:0032787	monocarboxylic acid metabolic process	102	21	0.205882	0.00708662	C1_00630W_A,C1_04500W_A,C1_09690W_A,C1_11700C_A,C1_12790C_A,C1_13630W_A,C2_05440W_A,C2_10070W_A,C3_00810C_A,C3_01460C_A,C3_01960C_A,C4_00150C_A,C4_02020W_A,C6_03620C_A,C7_01640W_A,CR_00150C_A,CR_01920W_A,CR_01930C_A,CR_05170C_A,CR_08670C_A,CR_08690C_A,
3h	GO:0016073	snRNA metabolic process	13	6	0.461538	0.0219558	C1_01160C_A,C1_06540C_A,C4_02090C_A,CR_02550C_A,CR_04360C_A,CR_08020C_A,
3h	GO:0030258	lipid modification	23	8	0.347826	0.0223241	C3_00810C_A,C3_01460C_A,C3_01960C_A,C4_00150C_A,C4_02020W_A,CR_00150C_A,CR_08670C_A,CR_08690C_A,
3h	GO:0044282	small molecule catabolic process	101	19	0.188119	0.0340163	C1_00630W_A,C1_03320C_A,C1_11660W_A,C2_07900W_A,C2_10070W_A,C3_00810C_A,C3_01460C_A,C3_01960C_A,C4_00150C_A,C4_00160C_A,C4_02020W_A,C4_05130C_A,C5_04120C_A,C6_00210W_A,C6_03620C_A,CR_00150C_A,CR_05170C_A,CR_08670C_A,CR_08690C_A,
3h	GO:0034219	carbohydrate transmembrane transport	26	8	0.307692	0.0450666	C1_02110C_A,C2_01020W_A,C3_00220W_A,C3_05270C_A,C7_00280W_A,CR_03040C_A,CR_03450W_A,CR_03850W_A,
6h	GO:0044283	small molecule biosynthetic process	318	24	0.0754717	4.02923e-06	C1_00510W_A,C1_03490W_A,C1_04770C_A,C1_05560W_A,C1_08590C_A,C1_10400C_A,C2_01000W_A,C2_03010C_A,C2_08610W_A,C3_01540W_A,C3_02150C_A,C4_00450C_A,C4_01530C_A,C4_06120W_A,C5_00660C_A,C5_04110W_A,C7_00970C_A,C7_02840C_A,CR_01060W_A,CR_02200C_A,CR_04210C_A,CR_07710W_A,CR_09160C_A,CR_10110W_A,
6h	GO:1901362	organic cyclic compound biosynthetic process	470	28	0.0595745	4.08154e-05	C1_01330C_A,C1_03490W_A,C1_04260W_A,C1_04770C_A,C1_05560W_A,C1_05850W_A,C1_08590C_A,C1_10400C_A,C2_01000W_A,C2_03010C_A,C2_03160C_A,C2_08610W_A,C3_01540W_A,C3_02150C_A,C4_00450C_A,C4_01530C_A,C4_01770W_A,C5_00660C_A,C5_04110W_A,C7_00970C_A,C7_02840C_A,CR_01060W_A,CR_02200C_A,CR_04210C_A,CR_06810W_A,CR_07710W_A,CR_09160C_A,CR_10110W_A,
6h	GO:0097384	cellular lipid biosynthetic process	161	20	0.124224	3.06663e-08	C1_03490W_A,C1_04770C_A,C1_08590C_A,C1_10400C_A,C2_01000W_A,C2_03010C_A,C2_08610W_A,C3_01540W_A,C3_02150C_A,C4_00450C_A,C4_01530C_A,C5_00660C_A,C5_04110W_A,C7_00970C_A,C7_02840C_A,CR_01060W_A,CR_02200C_A,CR_04210C_A,CR_09160C_A,CR_10110W_A,
6h	GO:0044281	small molecule metabolic process	610	32	0.052459	9.37506e-05	C1_00510W_A,C1_01330C_A,C1_01740W_A,C1_03490W_A,C1_04500W_A,C1_04770C_A,C1_05560W_A,C1_08590C_A,C1_10400C_A,C2_01000W_A,C2_03010C_A,C2_03160C_A,C2_08610W_A,C2_09180W_A,C2_10070W_A,C3_01540W_A,C3_02150C_A,C4_00450C_A,C4_01530C_A,C4_06120W_A,C5_00660C_A,C5_04110W_A,C6_02890C_A,C7_00970C_A,C7_02840C_A,CR_01060W_A,CR_02200C_A,CR_04210C_A,CR_05170C_A,CR_07710W_A,CR_09160C_A,CR_10110W_A,
6h	GO:0046434	organophosphate catabolic process	22	4	0.181818	0.0426827	C1_01330C_A,C2_01380W_A,C6_01990W_A,C6_02890C_A,
6h	GO:0042183	formate catabolic process	3	2	0.666667	0.0458296	C2_10070W_A,CR_05170C_A,
12h	GO:0008643	carbohydrate transport	584	119	0.203767	0.00119545	C1_00350C_A,C1_00830W_A,C1_01780C_A,C1_01840C_A,C1_01980W_A,C1_02070W_A,C1_02110C_A,C1_02530C_A,C1_03160C_A,C1_04460C_A,C1_04500W_A,C1_05160C_A,C1_06000W_A,C1_06230C_A,C1_06260W_A,C1_07370C_A,C1_07520C_A,C1_07980C_A,C1_08610C_A,C1_09150W_A,C1_09290C_A,C1_09400C_A,C1_10290W_A,C1_13480W_A,C1_13570W_A,C1_13670W_A,C1_13740W_A,C1_14020W_A,C2_00480C_A,C2_00660C_A,C2_00940W_A,C2_01000W_A,C2_02060C_A,C2_…
12h	GO:0006090	pyruvate metabolic process	21	10	0.47619	0.0297928	C1_08500C_A,C1_13830C_A,C2_05460W_A,C3_06870W_A,C4_01750C_A,C4_03940C_A,C4_04150C_A,C4_07110C_A,C7_01640W_A,CR_09180W_A,
12h	GO:0042026	protein refolding	9	6	0.666667	0.0348699	C1_04300C_A,C1_13480W_A,C2_02760W_A,C2_07380W_A,C4_04700W_A,CR_08090W_A,
12h	GO:0044281	small molecule metabolic process	610	114	0.186885	0.0208314	C1_00170W_A,C1_01450W_A,C1_02250W_A,C1_02620C_A,C1_02710W_A,C1_02820W_A,C1_02990C_A,C1_03160C_A,C1_03200C_A,C1_03780C_A,C1_04290C_A,C1_04500W_A,C1_04830W_A,C1_06550W_A,C1_06900C_A,C1_06930W_A,C1_07370C_A,C1_08400C_A,C1_08500C_A,C1_08590C_A,C1_09290C_A,C1_11700C_A,C1_12790C_A,C1_13830C_A,C1_13860C_A,C1_13870W_A,C2_00250W_A,C2_01000W_A,C2_02980C_A,C2_03360W_A,C2_04460W_A,C2_05460W_A,C2_05890C_A,C2_…
12h	GO:0052173	response to defenses of other organism	46	16	0.347826	0.0297928	C1_07370C_A,C1_08500C_A,C1_13480W_A,C2_00660C_A,C2_00680C_A,C2_05460W_A,C3_01830C_A,C3_03870C_A,C3_06870W_A,C4_01750C_A,C4_06980W_A,C5_04730C_A,C6_03700W_A,CR_01620C_A,CR_07890W_A,CR_08090W_A,
12h	GO:0007155	cell adhesion	95	26	0.273684	0.0297928	C1_02990C_A,C1_04020C_A,C1_14490C_A,C2_03180C_A,C2_06540C_A,C2_07170C_A,C2_07730W_A,C2_08490W_A,C2_09530W_A,C3_00720W_A,C3_01830C_A,C3_03870C_A,C3_06870W_A,C3_07860C_A,C4_00140C_A,C4_00430W_A,C4_03570W_A,C4_06980W_A,C4_07140W_A,C5_04830W_A,C6_03700W_A,C7_02420C_A,C7_02890C_A,CR_07890W_A,CR_09880W_A,CR_10340W_A,
12h	GO:0035384	thioester biosynthetic process	6	5	0.833333	0.0297928	C1_04290C_A,C1_13830C_A,C4_04150C_A,C4_07110C_A,C7_01640W_A,
12h	GO:0006829	zinc ion transport	4	4	1	0.0348699	C2_02180W_A,C2_02200W_A,C2_02590W_A,C4_06970C_A,
12h	GO:0044283	small molecule biosynthetic process	318	64	0.201258	0.0407092	C1_00170W_A,C1_01450W_A,C1_02250W_A,C1_02620C_A,C1_02820W_A,C1_02990C_A,C1_03160C_A,C1_03780C_A,C1_04830W_A,C1_06550W_A,C1_06900C_A,C1_06930W_A,C1_08500C_A,C1_08590C_A,C1_09290C_A,C1_12790C_A,C2_01000W_A,C2_04460W_A,C2_05460W_A,C2_06210C_A,C2_06540C_A,C2_07410W_A,C2_08970C_A,C2_09060C_A,C2_10340W_A,C3_01540W_A,C3_02150C_A,C3_04830C_A,C3_05280C_A,C3_06590W_A,C3_07670W_A,C3_07810C_A,C4_00140C_A,C4_…
24h	GO:0008643	carbohydrate transport	584	131	0.224315	0.00121423	C1_00630W_A,C1_00830W_A,C1_01780C_A,C1_01810C_A,C1_01980W_A,C1_01990W_A,C1_02070W_A,C1_02130C_A,C1_02150W_A,C1_02170C_A,C1_02180W_A,C1_03000W_A,C1_04690C_A,C1_05160C_A,C1_05340C_A,C1_06230C_A,C1_06860W_A,C1_07370C_A,C1_07980C_A,C1_08610C_A,C1_09290C_A,C1_13440C_A,C1_13570W_A,C1_13670W_A,C2_00180C_A,C2_00480C_A,C2_00940W_A,C2_02060C_A,C2_02230C_A,C2_03120W_A,C2_04010C_A,C2_04060C_A,C2_05770W_A,C2_…
24h	GO:0042908	xenobiotic transport	39	16	0.410256	0.0112364	C1_01780C_A,C1_03000W_A,C1_08070W_A,C1_09210C_A,C2_06020W_A,C2_09950W_A,C3_05570W_A,C5_03940C_A,C6_01290C_A,C6_01400W_A,C6_01870C_A,C6_04620C_A,CR_03920C_A,CR_04210C_A,CR_09390C_A,CR_09830W_A,
24h	GO:0032787	monocarboxylic acid metabolic process	102	30	0.294118	0.0209062	C1_00630W_A,C1_03390W_A,C1_04290C_A,C1_11700C_A,C1_12790C_A,C2_01550W_A,C2_01890W_A,C2_02980C_A,C2_03640W_A,C2_06070W_A,C2_10070W_A,C3_01930W_A,C3_02610C_A,C3_04830C_A,C3_05280C_A,C4_00150C_A,C4_03940C_A,C4_04590W_A,C5_00190C_A,C5_04810W_A,C6_03620C_A,C7_01800C_A,C7_04180W_A,CR_01920W_A,CR_01930C_A,CR_02580W_A,CR_03270W_A,CR_05170C_A,CR_07150W_A,CR_09180W_A,
24h	GO:0044282	small molecule catabolic process	101	29	0.287129	0.0365033	C1_00630W_A,C1_02130C_A,C1_02150W_A,C1_02180W_A,C1_03200C_A,C1_03390W_A,C2_01550W_A,C2_01890W_A,C2_02980C_A,C2_03640W_A,C2_07430C_A,C2_10070W_A,C3_01930W_A,C3_02610C_A,C4_00150C_A,C4_05130C_A,C4_06390W_A,C5_00800C_A,C5_03900W_A,C5_04120C_A,C5_04810W_A,C6_00150W_A,C6_00210W_A,C6_03620C_A,C6_03760C_A,C7_01800C_A,CR_04480C_A,CR_05170C_A,CR_09180W_A,
24h	GO:0022613	ribonucleoprotein complex biogenesis	859	190	0.221187	2.27097e-05	C1_00390W_A,C1_00900W_A,C1_01160C_A,C1_01280C_A,C1_01370C_A,C1_02190W_A,C1_02330C_A,C1_02450C_A,C1_02460W_A,C1_02840W_A,C1_03030W_A,C1_03060C_A,C1_03110W_A,C1_03200C_A,C1_03230C_A,C1_03560C_A,C1_04390C_A,C1_04710C_A,C1_04820C_A,C1_05060W_A,C1_05510C_A,C1_05720W_A,C1_06450C_A,C1_06540C_A,C1_06740C_A,C1_06800W_A,C1_06890C_A,C1_07960W_A,C1_08810C_A,C1_10030W_A,C1_10220C_A,C1_10260C_A,C1_10880W_A,C1_…
24h	GO:0071826	ribonucleoprotein complex subunit organization	160	45	0.28125	0.00615073	C1_02460W_A,C1_03110W_A,C1_04390C_A,C1_04710C_A,C1_05510C_A,C1_06450C_A,C1_12310C_A,C1_12670C_A,C2_00210W_A,C2_02710C_A,C2_05230C_A,C2_05750W_A,C2_06600W_A,C2_06810C_A,C2_07680W_A,C2_08040C_A,C2_09430W_A,C3_02040C_A,C3_02110W_A,C3_04670C_A,C3_05200W_A,C3_05570W_A,C3_06370C_A,C3_07300W_A,C4_00510C_A,C4_00970C_A,C4_04890C_A,C5_03070W_A,C5_04750C_A,C6_01170W_A,C6_01200W_A,C6_01970C_A,C6_01980C_A,C6_…
24h	GO:0016072	rRNA metabolic process	761	157	0.206307	0.00615073	C1_00390W_A,C1_00900W_A,C1_01160C_A,C1_01280C_A,C1_01370C_A,C1_02190W_A,C1_02450C_A,C1_02840W_A,C1_03030W_A,C1_03060C_A,C1_03200C_A,C1_03560C_A,C1_04390C_A,C1_04710C_A,C1_05060W_A,C1_05720W_A,C1_06450C_A,C1_06540C_A,C1_06740C_A,C1_06800W_A,C1_07960W_A,C1_08810C_A,C1_10030W_A,C1_10220C_A,C1_10260C_A,C1_10880W_A,C1_10950C_A,C1_11000C_A,C1_11030W_A,C1_11380W_A,C1_11400C_A,C1_11420W_A,C1_11870W_A,C1_…
24h	GO:0098754	detoxification	46	18	0.391304	0.0112364	C1_01780C_A,C1_03000W_A,C1_08070W_A,C1_09210C_A,C2_00240C_A,C2_00680C_A,C2_06020W_A,C2_09950W_A,C3_05570W_A,C5_03940C_A,C6_01290C_A,C6_01400W_A,C6_01870C_A,C6_04620C_A,CR_03920C_A,CR_04210C_A,CR_09390C_A,CR_09830W_A,
24h	GO:0046365	monosaccharide catabolic process	12	8	0.666667	0.0112364	C1_02130C_A,C1_02150W_A,C1_02180W_A,C4_06390W_A,C5_03900W_A,C5_04810W_A,C6_00150W_A,C7_01800C_A,
24h	GO:0034660	ncRNA metabolic process	825	161	0.195152	0.0350185	C1_00390W_A,C1_00900W_A,C1_01160C_A,C1_01280C_A,C1_01370C_A,C1_02190W_A,C1_02450C_A,C1_02840W_A,C1_03030W_A,C1_03060C_A,C1_03200C_A,C1_03560C_A,C1_04390C_A,C1_04710C_A,C1_05060W_A,C1_05720W_A,C1_06450C_A,C1_06540C_A,C1_06740C_A,C1_06800W_A,C1_07960W_A,C1_08810C_A,C1_10030W_A,C1_10220C_A,C1_10260C_A,C1_10880W_A,C1_10950C_A,C1_11000C_A,C1_11030W_A,C1_11380W_A,C1_11400C_A,C1_11420W_A,C1_11870W_A,C1_…

## Sheet: tc_IECs_KEGG
source	tp	term_id	term_name	term_size	intersection_size	geneRatio	adj_p	intersection
KEGG	0.75h	KEGG:04020	Calcium signaling pathway	239	3	0.0125523	0.00875126	ENSG00000141837,ENSG00000089250,ENSG00000166501
KEGG	0.75h	KEGG:04010	MAPK signaling pathway	294	3	0.0102041	0.0137806	ENSG00000170345,ENSG00000141837,ENSG00000166501
KEGG	3h	KEGG:00190	Oxidative phosphorylation	134	12	0.0895522	2.39073e-08	ENSG00000198888,ENSG00000198804,ENSG00000198712,ENSG00000228253,ENSG00000198899,ENSG00000198938,ENSG00000212907,ENSG00000198886,ENSG00000198786,ENSG00000198695,ENSG00000198727,ENSG00000198763
KEGG	3h	KEGG:04658	Th1 and Th2 cell differentiation	89	4	0.0449438	0.0413449	ENSG00000170345,ENSG00000105639,ENSG00000134460,ENSG00000073861
KEGG	3h	KEGG:00330	Arginine and proline metabolism	48	3	0.0625	0.0474983	ENSG00000130066,ENSG00000089250,ENSG00000126790
KEGG	6h	KEGG:04657	IL-17 signaling pathway	91	11	0.120879	3.20607e-08	ENSG00000177606,ENSG00000125538,ENSG00000115009,ENSG00000163739,ENSG00000163734,ENSG00000118503,ENSG00000175592,ENSG00000170345,ENSG00000125740,ENSG00000081041,ENSG00000169429
KEGG	6h	KEGG:04064	NF-kappa B signaling pathway	102	9	0.0882353	1.3726e-05	ENSG00000116717,ENSG00000125538,ENSG00000163739,ENSG00000163734,ENSG00000118503,ENSG00000121060,ENSG00000099860,ENSG00000081041,ENSG00000169429
KEGG	6h	KEGG:04668	TNF signaling pathway	113	9	0.079646	1.90501e-05	ENSG00000177606,ENSG00000125538,ENSG00000115009,ENSG00000163739,ENSG00000163734,ENSG00000118503,ENSG00000170345,ENSG00000171223,ENSG00000081041
KEGG	6h	KEGG:04061	Viral protein interaction with cytokine and cytokine receptor	98	8	0.0816327	4.34756e-05	ENSG00000121966,ENSG00000115009,ENSG00000163739,ENSG00000163734,ENSG00000173530,ENSG00000081041,ENSG00000129048,ENSG00000169429
KEGG	6h	KEGG:04060	Cytokine-cytokine receptor interaction	293	12	0.0409556	0.000123868	ENSG00000125538,ENSG00000121966,ENSG00000115009,ENSG00000163739,ENSG00000163734,ENSG00000173530,ENSG00000130513,ENSG00000081041,ENSG00000172215,ENSG00000129048,ENSG00000169429,ENSG00000139269
KEGG	6h	KEGG:04010	MAPK signaling pathway	294	10	0.0340136	0.00283712	ENSG00000177606,ENSG00000116717,ENSG00000169242,ENSG00000125538,ENSG00000124882,ENSG00000109321,ENSG00000139318,ENSG00000170345,ENSG00000099860,ENSG00000143590
KEGG	6h	KEGG:04062	Chemokine signaling pathway	190	8	0.0421053	0.00298414	ENSG00000121966,ENSG00000115009,ENSG00000163739,ENSG00000163734,ENSG00000081041,ENSG00000164742,ENSG00000172215,ENSG00000169429
KEGG	6h	KEGG:04621	NOD-like receptor signaling pathway	182	7	0.0384615	0.00926124	ENSG00000177606,ENSG00000125538,ENSG00000163739,ENSG00000163734,ENSG00000118503,ENSG00000081041,ENSG00000169429
KEGG	6h	KEGG:04613	Neutrophil extracellular trap formation	187	6	0.0320856	0.0403255	ENSG00000203814,ENSG00000184678,ENSG00000276966,ENSG00000274750,ENSG00000275713,ENSG00000277224
KEGG	12h	KEGG:04668	TNF signaling pathway	113	20	0.176991	1.92286e-06	ENSG00000177606,ENSG00000073756,ENSG00000163734,ENSG00000081041,ENSG00000137275,ENSG00000078401,ENSG00000118503,ENSG00000146592,ENSG00000136848,ENSG00000162302,ENSG00000107968,ENSG00000100906,ENSG00000170345,ENSG00000184557,ENSG00000171223,ENSG00000069399,ENSG00000125538,ENSG00000163739,ENSG00000023445,ENSG00000115009
KEGG	12h	KEGG:04010	MAPK signaling pathway	294	31	0.105442	2.82049e-05	ENSG00000177606,ENSG00000116717,ENSG00000143590,ENSG00000169242,ENSG00000173110,ENSG00000143507,ENSG00000124882,ENSG00000109321,ENSG00000113721,ENSG00000120129,ENSG00000204389,ENSG00000204388,ENSG00000112715,ENSG00000106211,ENSG00000120910,ENSG00000162302,ENSG00000107968,ENSG00000138166,ENSG00000123358,ENSG00000175197,ENSG00000170345,ENSG00000099860,ENSG00000130522,ENSG00000125538,ENSG00000120875…
KEGG	12h	KEGG:04064	NF-kappa B signaling pathway	102	15	0.147059	0.000555291	ENSG00000116717,ENSG00000142867,ENSG00000073756,ENSG00000163734,ENSG00000081041,ENSG00000137275,ENSG00000118503,ENSG00000100906,ENSG00000121060,ENSG00000099860,ENSG00000127666,ENSG00000125538,ENSG00000163739,ENSG00000130222,ENSG00000023445
KEGG	12h	KEGG:04657	IL-17 signaling pathway	91	13	0.142857	0.00203851	ENSG00000177606,ENSG00000073756,ENSG00000263528,ENSG00000163734,ENSG00000081041,ENSG00000118503,ENSG00000100906,ENSG00000170345,ENSG00000130522,ENSG00000125740,ENSG00000125538,ENSG00000163739,ENSG00000115009
KEGG	12h	KEGG:04625	C-type lectin receptor signaling pathway	104	13	0.125	0.00696588	ENSG00000173846,ENSG00000177606,ENSG00000142867,ENSG00000073756,ENSG00000263528,ENSG00000120910,ENSG00000122877,ENSG00000100906,ENSG00000069399,ENSG00000125538,ENSG00000168811,ENSG00000179388,ENSG00000213928
KEGG	12h	KEGG:04210	Apoptosis	135	15	0.111111	0.00719924	ENSG00000177606,ENSG00000116717,ENSG00000137275,ENSG00000136848,ENSG00000178462,ENSG00000175197,ENSG00000100906,ENSG00000170345,ENSG00000141682,ENSG00000099860,ENSG00000105327,ENSG00000143384,ENSG00000163629,ENSG00000130222,ENSG00000023445
KEGG	12h	KEGG:04621	NOD-like receptor signaling pathway	182	16	0.0879121	0.0378813	ENSG00000177606,ENSG00000263528,ENSG00000163734,ENSG00000081041,ENSG00000163297,ENSG00000137275,ENSG00000118503,ENSG00000139112,ENSG00000100906,ENSG00000088888,ENSG00000127666,ENSG00000125538,ENSG00000163739,ENSG00000023445,ENSG00000132357,ENSG00000213928
KEGG	12h	KEGG:04630	JAK-STAT signaling pathway	166	15	0.0903614	0.0378813	ENSG00000114737,ENSG00000113494,ENSG00000113721,ENSG00000137193,ENSG00000110324,ENSG00000274211,ENSG00000184557,ENSG00000143384,ENSG00000168811,ENSG00000175505,ENSG00000095752,ENSG00000197272,ENSG00000145623,ENSG00000112964,ENSG00000213928
KEGG	12h	KEGG:00603	Glycosphingolipid biosynthesis - globo and isoglobo series	15	4	0.266667	0.0452824	ENSG00000157350,ENSG00000176920,ENSG00000183778,ENSG00000111728
KEGG	24h	KEGG:04010	MAPK signaling pathway	294	59	0.20068	0.000113206	ENSG00000142627,ENSG00000177606,ENSG00000116717,ENSG00000169242,ENSG00000173110,ENSG00000143507,ENSG00000117020,ENSG00000158050,ENSG00000085276,ENSG00000134853,ENSG00000124882,ENSG00000109321,ENSG00000145431,ENSG00000113721,ENSG00000120129,ENSG00000204389,ENSG00000204388,ENSG00000112715,ENSG00000197442,ENSG00000085511,ENSG00000106211,ENSG00000177189,ENSG00000072133,ENSG00000120910,ENSG00000120875…
KEGG	24h	KEGG:04668	TNF signaling pathway	113	27	0.238938	0.00397327	ENSG00000177606,ENSG00000073756,ENSG00000117020,ENSG00000115009,ENSG00000163739,ENSG00000163734,ENSG00000081041,ENSG00000145675,ENSG00000137275,ENSG00000078401,ENSG00000197442,ENSG00000146592,ENSG00000136848,ENSG00000023445,ENSG00000107968,ENSG00000100906,ENSG00000170345,ENSG00000083799,ENSG00000108984,ENSG00000184557,ENSG00000171223,ENSG00000069399,ENSG00000100324,ENSG00000188130,ENSG00000109339…
KEGG	24h	KEGG:04625	C-type lectin receptor signaling pathway	104	24	0.230769	0.0124305	ENSG00000173846,ENSG00000177606,ENSG00000142867,ENSG00000073756,ENSG00000117020,ENSG00000168811,ENSG00000145675,ENSG00000120910,ENSG00000179388,ENSG00000196914,ENSG00000122877,ENSG00000077150,ENSG00000172243,ENSG00000213928,ENSG00000100906,ENSG00000083799,ENSG00000197122,ENSG00000101096,ENSG00000069399,ENSG00000188130,ENSG00000109339,ENSG00000136244,ENSG00000102962,ENSG00000125538

## Sheet: mut_vs_wt_IECs_KEGG
source	comparison	term_id	term_name	term_size	intersection_size	geneRatio	adj_p	intersection
KEGG	Hsa_bwp17_12h_VS_EC_only_12h	KEGG:04668	TNF signaling pathway	113	19	0.168142	0.00448811	ENSG00000177606,ENSG00000073756,ENSG00000115009,ENSG00000163734,ENSG00000081041,ENSG00000137275,ENSG00000078401,ENSG00000118503,ENSG00000146592,ENSG00000162302,ENSG00000168040,ENSG00000023445,ENSG00000107968,ENSG00000100906,ENSG00000170345,ENSG00000184557,ENSG00000171223,ENSG00000069399,ENSG00000125538
KEGG	Hsa_bwp17_12h_VS_EC_only_12h	KEGG:04010	MAPK signaling pathway	294	33	0.112245	0.0100521	ENSG00000142627,ENSG00000177606,ENSG00000116717,ENSG00000143590,ENSG00000169242,ENSG00000173110,ENSG00000085276,ENSG00000134853,ENSG00000124882,ENSG00000109321,ENSG00000113319,ENSG00000113721,ENSG00000120129,ENSG00000204390,ENSG00000204389,ENSG00000204388,ENSG00000106211,ENSG00000184216,ENSG00000120910,ENSG00000120875,ENSG00000154188,ENSG00000184545,ENSG00000162302,ENSG00000107968,ENSG00000138166…
KEGG	Hsa_bwp17_12h_VS_EC_only_12h	KEGG:04064	NF-kappa B signaling pathway	102	15	0.147059	0.0232638	ENSG00000116717,ENSG00000142867,ENSG00000073756,ENSG00000169429,ENSG00000163734,ENSG00000081041,ENSG00000137275,ENSG00000118503,ENSG00000184216,ENSG00000023445,ENSG00000122861,ENSG00000100906,ENSG00000099860,ENSG00000127666,ENSG00000125538
KEGG	Hsa_bwp17_12h_VS_EC_only_12h	KEGG:04657	IL-17 signaling pathway	91	14	0.153846	0.0232638	ENSG00000177606,ENSG00000073756,ENSG00000115009,ENSG00000169429,ENSG00000163734,ENSG00000081041,ENSG00000118503,ENSG00000175592,ENSG00000168040,ENSG00000100906,ENSG00000170345,ENSG00000130522,ENSG00000125740,ENSG00000125538
KEGG	Hsa_bwp17_12h_VS_EC_only_12h	KEGG:03030	DNA replication	36	8	0.222222	0.0272227	ENSG00000112118,ENSG00000166508,ENSG00000168496,ENSG00000132646,ENSG00000062822,ENSG00000073111,ENSG00000100297,ENSG00000204086
KEGG	Hsa_ece1_12h_VS_EC_only_12h	KEGG:04064	NF-kappa B signaling pathway	102	15	0.147059	0.00324711	ENSG00000116717,ENSG00000142867,ENSG00000073756,ENSG00000169429,ENSG00000137275,ENSG00000118503,ENSG00000184216,ENSG00000023445,ENSG00000100906,ENSG00000213658,ENSG00000121060,ENSG00000099860,ENSG00000127666,ENSG00000163734,ENSG00000130222
KEGG	Hsa_ece1_12h_VS_EC_only_12h	KEGG:04668	TNF signaling pathway	113	16	0.141593	0.00324711	ENSG00000177606,ENSG00000073756,ENSG00000115009,ENSG00000137275,ENSG00000118503,ENSG00000146592,ENSG00000136848,ENSG00000162302,ENSG00000023445,ENSG00000107968,ENSG00000100906,ENSG00000170345,ENSG00000184557,ENSG00000171223,ENSG00000078401,ENSG00000163734
KEGG	Hsa_ece1_12h_VS_EC_only_12h	KEGG:04613	Neutrophil extracellular trap formation	187	21	0.112299	0.00534162	ENSG00000203814,ENSG00000203811,ENSG00000184678,ENSG00000196890,ENSG00000180596,ENSG00000180573,ENSG00000158373,ENSG00000277224,ENSG00000276966,ENSG00000273802,ENSG00000277075,ENSG00000274750,ENSG00000124635,ENSG00000185130,ENSG00000196747,ENSG00000278828,ENSG00000181218,ENSG00000277775,ENSG00000275713,ENSG00000274290,ENSG00000273983
KEGG	Hsa_ece1_12h_VS_EC_only_12h	KEGG:04010	MAPK signaling pathway	294	28	0.0952381	0.00613139	ENSG00000177606,ENSG00000116717,ENSG00000143590,ENSG00000169242,ENSG00000173110,ENSG00000143507,ENSG00000163513,ENSG00000124882,ENSG00000109321,ENSG00000113319,ENSG00000113721,ENSG00000120129,ENSG00000204390,ENSG00000204389,ENSG00000204388,ENSG00000146535,ENSG00000106211,ENSG00000184216,ENSG00000162302,ENSG00000173327,ENSG00000107968,ENSG00000138166,ENSG00000123358,ENSG00000170345,ENSG00000099860…
KEGG	Hsa_SC5314_12h_VS_EC_only_12h	KEGG:04613	Neutrophil extracellular trap formation	187	28	0.149733	0.000290507	ENSG00000203814,ENSG00000203811,ENSG00000184678,ENSG00000181218,ENSG00000196890,ENSG00000068024,ENSG00000180596,ENSG00000180573,ENSG00000158373,ENSG00000274290,ENSG00000277224,ENSG00000276966,ENSG00000273802,ENSG00000277075,ENSG00000275713,ENSG00000124635,ENSG00000185130,ENSG00000196747,ENSG00000278828,ENSG00000149782,ENSG00000246705,ENSG00000184260,ENSG00000277775,ENSG00000188375,ENSG00000105647…
KEGG	Hsa_SC5314_12h_VS_EC_only_12h	KEGG:04668	TNF signaling pathway	113	19	0.168142	0.00169951	ENSG00000177606,ENSG00000073756,ENSG00000115009,ENSG00000081041,ENSG00000137275,ENSG00000078401,ENSG00000118503,ENSG00000146592,ENSG00000136848,ENSG00000162302,ENSG00000168040,ENSG00000023445,ENSG00000107968,ENSG00000100906,ENSG00000170345,ENSG00000184557,ENSG00000171223,ENSG00000069399,ENSG00000105647
KEGG	Hsa_SC5314_12h_VS_EC_only_12h	KEGG:04010	MAPK signaling pathway	294	35	0.119048	0.00199642	ENSG00000177606,ENSG00000116717,ENSG00000143590,ENSG00000169242,ENSG00000173110,ENSG00000143507,ENSG00000163513,ENSG00000085276,ENSG00000124882,ENSG00000109321,ENSG00000113319,ENSG00000113721,ENSG00000120129,ENSG00000204390,ENSG00000204389,ENSG00000204388,ENSG00000146535,ENSG00000106211,ENSG00000184216,ENSG00000120875,ENSG00000154188,ENSG00000184545,ENSG00000162302,ENSG00000173327,ENSG00000107968…
KEGG	Hsa_SC5314_12h_VS_EC_only_12h	KEGG:00100	Steroid biosynthesis	20	6	0.3	0.0263261	ENSG00000052802,ENSG00000079459,ENSG00000019186,ENSG00000160285,ENSG00000132196,ENSG00000001630
KEGG	Hsa_SC5314_12h_VS_EC_only_12h	KEGG:03030	DNA replication	36	8	0.222222	0.0263261	ENSG00000073111,ENSG00000112118,ENSG00000166508,ENSG00000168496,ENSG00000132646,ENSG00000062822,ENSG00000100297,ENSG00000204086
KEGG	Hsa_SC5314_12h_VS_EC_only_12h	KEGG:04064	NF-kappa B signaling pathway	102	15	0.147059	0.0263261	ENSG00000116717,ENSG00000142867,ENSG00000073756,ENSG00000169429,ENSG00000081041,ENSG00000137275,ENSG00000118503,ENSG00000184216,ENSG00000023445,ENSG00000122861,ENSG00000100906,ENSG00000121060,ENSG00000099860,ENSG00000127666,ENSG00000130222
KEGG	Hsa_efg1cph1_12h_VS_EC_only_12h	KEGG:04064	NF-kappa B signaling pathway	102	12	0.117647	0.00343465	ENSG00000116717,ENSG00000142867,ENSG00000137275,ENSG00000118503,ENSG00000100906,ENSG00000121060,ENSG00000099860,ENSG00000127666,ENSG00000023445,ENSG00000125538,ENSG00000130222,ENSG00000169429
KEGG	Hsa_efg1cph1_12h_VS_EC_only_12h	KEGG:04668	TNF signaling pathway	113	12	0.106195	0.00488172	ENSG00000177606,ENSG00000115009,ENSG00000137275,ENSG00000118503,ENSG00000100906,ENSG00000170345,ENSG00000184557,ENSG00000171223,ENSG00000023445,ENSG00000107968,ENSG00000125538,ENSG00000146592
KEGG	Hsa_efg1cph1_12h_VS_EC_only_12h	KEGG:04210	Apoptosis	135	11	0.0814815	0.0304489	ENSG00000177606,ENSG00000116717,ENSG00000137275,ENSG00000100906,ENSG00000170345,ENSG00000099860,ENSG00000105327,ENSG00000023445,ENSG00000178462,ENSG00000130222,ENSG00000141682
