# Supplementary material for: Candida albicans translocation through the intestinal epithelial barrier is promoted by fungal zinc acquisition and limited by NFκB-mediated barrier protection
Source: PLoS Pathog. 2024 Mar 1;20(3):e1012031. doi: 10.1371/journal.ppat.1012031 (PMC10907035; doi:10.1371/journal.ppat.1012031)
Supplement: S3 Table — All data used to generate graphs for main text and supplementary figures. (XLSX) [file ppat.1012031.s013.xlsx]

## Sheet: Figure 1C
Gene_name	ORF	time_point	log2_fc_mrn	adj_pval
PRA1	C4_06980W	45min	1.21638	0.999509
PRA1	C4_06980W	3h	-1.59709	0.158016
PRA1	C4_06980W	6h	-0.995862	0.281598
PRA1	C4_06980W	12h	-3.17433	1.72803e-13
PRA1	C4_06980W	24h	-4.7691	5.29399e-30
ZRT101	C4_06970C	45min	0.742728	0.999509
ZRT101	C4_06970C	3h	-1.5293	0.115058
ZRT101	C4_06970C	6h	-0.821377	0.334793
ZRT101	C4_06970C	12h	-3.05278	7.83037e-18
ZRT101	C4_06970C	24h	-4.17311	1.80412e-27
ZRT2	C2_02590W	45min	0.289069	0.999509
ZRT2	C2_02590W	3h	-0.994129	0.0824565
ZRT2	C2_02590W	6h	-0.90069	0.00485336
ZRT2	C2_02590W	12h	-1.55509	1.16572e-06
ZRT2	C2_02590W	24h	-3.4165	9.97564e-31
ZRT3	C2_02180W	45min	0.430392	0.999509
ZRT3	C2_02180W	3h	-0.323408	0.502009
ZRT3	C2_02180W	6h	-0.870513	0.0983228
ZRT3	C2_02180W	12h	-1.00201	0.0227609
ZRT3	C2_02180W	24h	-3.12978	2.27903e-43
ZRC1	C2_02200W	45min	-0.422185	0.972783
ZRC1	C2_02200W	3h	0.295046	0.608378
ZRC1	C2_02200W	6h	-0.0865934	0.915289
ZRC1	C2_02200W	12h	-1.17877	0.00125809
ZRC1	C2_02200W	24h	-0.0955163	0.750763
ZAP1	C4_04850C	45min	1.1114	0.121282
ZAP1	C4_04850C	3h	-0.172566	0.718667
ZAP1	C4_04850C	6h	-0.345507	0.523608
ZAP1	C4_04850C	12h	-0.847616	0.00491083
ZAP1	C4_04850C	24h	-2.12494	6.47807e-24

## Sheet: Figure 2A
WT (BWP17)	zrt101Δ/Δ	zrt2Δ/Δ	zrc1Δ/Δ	pra1Δ/Δ
34	56	30	33	46
35	36	25	43	41
49	40	47	39	54

## Sheet: Figure 2B
WT (BWP17)	zrt101Δ/Δ	zrt2Δ/Δ	zrc1Δ/Δ	pra1Δ/Δ
4	1	2	0	1
3	4	2	1	4
3	5	3	1	2

## Sheet: Figure 2C
WT (BWP17)	zrt101Δ/Δ	zrt2Δ/Δ	zrc1Δ/Δ	pra1Δ/Δ
21450	24700	6500	3683.33	27625
9587.5	11050	4202.25	975	14083.3
12057.5	5635.5	14495	978.25	5543.42
26899.2	22955.8	2340	1137.5	10865.8
20345		12945.8

## Sheet: Figure 2D
	Control							25 μM ZnSO4
WT (BWP17)	862.663	642.127	962.842	841.251	678.338	855.395	862.663	714.223	784.539	987.727
zrt101Δ/Δ	689.209	497.561	446.62	578.161	472.329	459.045	689.209	531.224	698.544	578.529
zrt2Δ/Δ	875.499	575.917	694.347	607.43	606.506	531.563	875.499	620.419	698.544	801.558
zrc1Δ/Δ	402.861	255.049	255.211	252.998	310.142	245.955	402.861	313.995	311.857	390.675
pra1Δ/Δ	696.45	495.798	672.268	744.359	523.605	688.21	696.45	490.411	637.23	758.149
zrt101ΔΔ/zrt2ΔΔ	23.0395	66.6026	177.937	29.4379	113.621	131.105	23.0395	339.009	776.312	826.069

## Sheet: Figure 3A
time (h)	WT			ece1Δ/Δ
0:00:00	1	1	1	1	1	1
6:00:00	929.13	579.197	311.774	386.37	718.714	762.026
18:00:00	1433.09	1586.32	747.618	954.53	1877.4	3147.52
24:00:00	6204.48	5582.33	2494.45	6619.19	5908.44	11636.5

## Sheet: Figure 3B
time (h)	WT			ece1Δ/Δ
0:00:00	1	1	1	1	1	1
6:00:00	4.23	2.77193	2.71925	3.44	5.69772	3.93962
18:00:00	7.51	15.7164	7.40684	9.26	16.4846	28.7385
24:00:00	19.95	26.6831	17.1005	33.36	58.2447	61.5611

## Sheet: Figure 3C
time (h)	WT			ece1Δ/Δ
0:00:00	1	1	1	1	1	1
6:00:00	223.15	119.62	456.052	540.47	436.929	439.36
18:00:00	543.41	1089.21	3081.8	1927.38	3206.58	3035.93
24:00:00	2369.68	2099.37	6480.47	11967	8931.94	10912.9

## Sheet: Figure 3D
time (h)	WT			ece1Δ/Δ
0:00:00	1	1	1	1	1	1
6:00:00	1.34676	0.37622	0.710134	2.37886	2.0723	1.14433
18:00:00	12.04	6.0791	19.4839	17.8588	101.757	19.8285
24:00:00	21.0809	12.0078	21.0806	104.433	80.3399	37.352

## Sheet: Figure 3E
time (h)	WT (BWP17)			ece1Δ/Δ
0:00:00	1	1	1	1	1	1
6:00:00	0.22	2.08316	1.96118	0.27	0.276381	1.75724
18:00:00	0.99	2.1015	0.292001	0.36	0.415051	1.23023
24:00:00	1.01	1.28888	0.652767	0.29	1.28296	1.85856

[truncated: 30 more sheets: Figure 3F, Figure 4C, Figure 4D, Figure 4E, Figure 5A, Figure 5B, Figure 5C, Figure 5D, SI Figure 1, SI Figure 2, SI Figure 3A, SI Figure 3B, SI Figure 3C, SI Figure 3D, SI Figure 3E, SI Figure 4A, SI Figure 4B, SI Figure 4C, SI Figure 4D, SI Figure 5 …]
